# Supplementary material for: Crystal structures of 2-[3,5-bis­(bromo­meth­yl)-2,4,6-tri­ethyl­benz­yl]isoindoline-1,3-dione and 2-{5-(bromo­meth­yl)-3-[(1,3-dioxoisoindolin-2-yl)meth­yl]-2,4,6-tri­ethyl­benz­yl}isoindoline-1,3-dione
Source: Acta Crystallogr E Crystallogr Commun. 2021 Aug 10;77(Pt 9):919–23. doi: 10.1107/S205698902100788X (PMC8423014; doi:10.1107/S205698902100788X)
Supplement: Supplementary file 1 [file e-77-00919-sup1.cif]

##############################################################################
#                                                                            #
# This CIF contains the data in a paper accepted for publication in          #
# Acta Crystallographica Section E. It conforms to the requirements of       #
# Notes for Authors for Acta Crystallographica Section E, and has been       #
# peer reviewed under the auspices of the IUCr Commission on Journals.       #
#                                                                            #
# Full details of the Crystallographic Information File format               #
# are given in the paper "The Crystallographic Information File (CIF):       #
# a New Standard Archive File for Crystallography" by S. R. Hall, F. H.      #
# Allen and I. D. Brown [Acta Cryst. (1991), A47, 655-685].                  #
#                                                                            #
# The current version of the core CIF dictionary is obtainable from          #
# ftp://ftp.iucr.org/pub/cif_core.dic.                                       #
#                                                                            #
# Software is freely available for graphical display of the structure(s)     #
# in this CIF. For information consult the CIF software page                 #
# http://www.iucr.org/resources/cif/software.                                #
#                                                                            #
# This file may be used for bona fide research purposes within the           #
# scientific community so long as proper attribution is given to the journal # 
# article from which it was obtained.                                        #
#                                                                            #
##############################################################################
data_1
_audit_creation_method     'SHELXL-2018/3'
_chemical_name_systematic
;
2-[3,5-Bis(bromomethyl)-2,4,6-triethylbenzyl]isoindoline-1,3-dione
;
_chemical_name_common     ?
_chemical_formula_moiety     'C23 H25 Br2 N O2'
_chemical_formula_sum     'C23 H25 Br2 N O2'
_chemical_formula_iupac     'C23 H25 Br2 N O2'
_chemical_formula_weight     507.26
_chemical_melting_point     ?
_space_group_crystal_system     monoclinic
_space_group_name_H-M_alt     'P 21/n'
_space_group_name_Hall     '-P 2yn'
loop_
    _space_group_symop_operation_xyz
    'x, y, z'
    '-x+1/2, y+1/2, -z+1/2'
    '-x, -y, -z'
    'x-1/2, -y-1/2, z-1/2'
_cell_length_a     13.367(2)
_cell_length_b     19.966(3)
_cell_length_c     16.919(4)
_cell_angle_alpha     90
_cell_angle_beta     106.099(15)
_cell_angle_gamma     90
_cell_volume     4338.5(14)
_cell_formula_units_Z     8
_cell_measurement_reflns_used     2236
_cell_measurement_theta_min     2.57
_cell_measurement_theta_max     25.70
_cell_measurement_temperature     153(2)
_exptl_crystal_description     'piece'
_exptl_crystal_colour     'colorless'
_exptl_crystal_size_max     0.400
_exptl_crystal_size_mid     0.230
_exptl_crystal_size_min     0.170
_exptl_crystal_density_diffrn     1.553
_exptl_crystal_density_meas     ?
_exptl_crystal_density_method     ?
_exptl_crystal_F_000     2048
loop_
    _exptl_crystal_face_index_h
    _exptl_crystal_face_index_k
    _exptl_crystal_face_index_l
    _exptl_crystal_face_perp_dist
    2 0 -1 0.1036
    17 30 8 0.1303
    8 -15 4 0.1283
    8 -15 -4 0.0886
    19 -30 -21 0.0953
    27 -5 -30 0.1193
    16 30 -19 0.1295
    0 1 0 0.0825
    1 30 14 0.0933
    -2 -7 30 0.1346
    -1 -30 20 0.1273
    -17 -30 -14 0.1239
    -25 30 9 0.1099
    -29 -2 30 0.1067
    -30 -26 29 0.1055
    0 -1 0 0.0975
    -1 -30 -13 0.0961
    -3 7 -30 0.1368
    1 30 -17 0.1159
_exptl_absorpt_coefficient_mu     3.755
_exptl_absorpt_correction_type     integration
_exptl_absorpt_correction_T_min     0.3236
_exptl_absorpt_correction_T_max     0.4722
_diffrn_ambient_temperature     153(2)
_diffrn_source     'sealed X-ray tube, 12 x 0.4 mm long-fine focus'
_diffrn_source_power     2.000
_diffrn_source_voltage     50
_diffrn_source_current     40
_diffrn_radiation_type     'Mo K\a'
_diffrn_radiation_wavelength     0.71073
_diffrn_radiation_monochromator     'plane graphite'
_diffrn_measurement_device_type     'STOE IPDS 2T'
_diffrn_measurement_device     '2-circle goniometer'
_diffrn_measurement_method     'rotation method'
_diffrn_detector     'image plate (34 cm diameter)'
_diffrn_detector_area_resol_mean     6.67
_diffrn_reflns_number     48044
_diffrn_reflns_av_R_equivalents     0.0672
_diffrn_reflns_av_unetI/netI     0.0398
_diffrn_reflns_theta_min     2.584
_diffrn_reflns_theta_max     25.999
_diffrn_reflns_theta_full     25.242
_diffrn_measured_fraction_theta_max     0.998
_diffrn_measured_fraction_theta_full     0.999
_diffrn_reflns_limit_h_min     -16
_diffrn_reflns_limit_h_max     16
_diffrn_reflns_limit_k_min     -24
_diffrn_reflns_limit_k_max     24
_diffrn_reflns_limit_l_min     -20
_diffrn_reflns_limit_l_max     20
_refine_special_details     ?
_reflns_number_total     8523
_reflns_number_gt     5961
_reflns_threshold_expression     'I > 2\s(I)'
_refine_ls_structure_factor_coef     Fsqd
_refine_ls_matrix_type     full
_refine_ls_R_factor_all     0.0674
_refine_ls_R_factor_gt     0.0355
_refine_ls_wR_factor_gt     0.0686
_refine_ls_wR_factor_ref     0.0798
_refine_ls_goodness_of_fit_ref     1.021
_refine_ls_restrained_S_all     1.021
_refine_ls_number_reflns     8523
_refine_ls_number_parameters     516
_refine_ls_number_restraints     5
_refine_ls_hydrogen_treatment     constr
_refine_ls_weighting_scheme     calc
_refine_ls_weighting_details
              'w=1/[\s^2^(Fo^2^)+(0.0287P)^2^+3.7348P] where P=(Fo^2^+2Fc^2^)/3'
_atom_sites_solution_hydrogens     geom
_atom_sites_solution_primary     ?
_atom_sites_solution_secondary     ?
_refine_ls_shift/su_max     0.001
_refine_ls_shift/su_mean     0.000
_refine_diff_density_max     0.776
_refine_diff_density_min     -0.846
_refine_ls_extinction_method     none
_refine_ls_extinction_coef     .
loop_
    _atom_type_symbol
    _atom_type_description
    _atom_type_scat_dispersion_real
    _atom_type_scat_dispersion_imag
    _atom_type_scat_source
    'C' 'C' 0.0033 0.0016
                         'International Tables Vol C Tables 4.2.6.8 and 6.1.1.4'
    'H' 'H' 0.0000 0.0000
                         'International Tables Vol C Tables 4.2.6.8 and 6.1.1.4'
    'Br' 'Br' -0.2901 2.4595
                         'International Tables Vol C Tables 4.2.6.8 and 6.1.1.4'
    'N' 'N' 0.0061 0.0033
                         'International Tables Vol C Tables 4.2.6.8 and 6.1.1.4'
    'O' 'O' 0.0106 0.0060
                         'International Tables Vol C Tables 4.2.6.8 and 6.1.1.4'
_computing_data_collection
;
X-AREA (Stoe, 2009)
;
_computing_cell_refinement
;
X-AREA (Stoe, 2009)
;
_computing_data_reduction
;
X-RED (Stoe, 2009)
;
_computing_structure_solution
;
<i>SHELXT2018/2</i> (Sheldrick, 2015a)
;
_computing_structure_refinement
;
<i>SHELXL2018/3</i> (Sheldrick, 2015b)
;
_computing_molecular_graphics
;
XP (Sheldrick, 2008)
;
_computing_publication_material
;
<i>WinGX</i> (Farrugia, 2012), <i>publCIF</i> (Westrip, 2010)
and <i>shelXle</i>
(H\"ubschle <i>et al.</i>,  2011)
;
loop_
    _atom_site_type_symbol
    _atom_site_label
    _atom_site_fract_x
    _atom_site_fract_y
    _atom_site_fract_z
    _atom_site_U_iso_or_equiv
    _atom_site_adp_type
    _atom_site_calc_flag
    _atom_site_occupancy
    _atom_site_disorder_assembly
    _atom_site_disorder_group
    Br Br1A 0.16416(3) 0.64628(2) 0.09609(2) 0.04094(10) Uani d 1 . .
    Br Br2A 0.55611(3) 0.52669(2) 0.36556(3) 0.05486(13) Uani d 1 . .
    O O1A 0.1498(2) 0.36605(13) 0.49979(14) 0.0395(6) Uani d 1 . .
    O O2A 0.1109(2) 0.57148(12) 0.37508(16) 0.0469(7) Uani d 1 . .
    N N1A 0.1343(2) 0.46167(13) 0.41932(16) 0.0279(6) Uani d 1 . .
    C C1A 0.2142(2) 0.51420(15) 0.16832(19) 0.0235(7) Uani d 1 . .
    C C2A 0.3218(2) 0.50277(15) 0.19315(19) 0.0246(7) Uani d 1 . .
    C C3A 0.3659(2) 0.46791(15) 0.26682(19) 0.0241(7) Uani d 1 . .
    C C4A 0.3024(2) 0.44455(15) 0.31516(18) 0.0229(7) Uani d 1 . .
    C C5A 0.1951(2) 0.45732(15) 0.29062(18) 0.0225(7) Uani d 1 . .
    C C6A 0.1501(2) 0.49312(15) 0.21738(18) 0.0230(7) Uani d 1 . .
    C C7A 0.1661(3) 0.54733(15) 0.0867(2) 0.0287(7) Uani d 1 . .
    H H7A 0.093934 0.530854 0.064312 0.034 Uiso calc 1 . .
    H H7B 0.205959 0.534699 0.047632 0.034 Uiso calc 1 . .
    C C8A 0.3894(3) 0.52472(18) 0.1391(2) 0.0340(8) Uani d 1 . .
    H H8A 0.459884 0.535976 0.174052 0.041 Uiso calc 1 . .
    H H8B 0.359230 0.565484 0.108240 0.041 Uiso calc 1 . .
    C C9A 0.3974(3) 0.4693(2) 0.0781(2) 0.0448(10) Uani d 1 . .
    H H9A 0.441493 0.484750 0.044129 0.067 Uiso calc 1 . .
    H H9B 0.327785 0.458744 0.042768 0.067 Uiso calc 1 . .
    H H9C 0.428167 0.429159 0.108595 0.067 Uiso calc 1 . .
    C C10A 0.4810(3) 0.45441(16) 0.2934(2) 0.0308(8) Uani d 1 . .
    H H10A 0.507217 0.450900 0.244241 0.037 Uiso calc 1 . .
    H H10B 0.494319 0.411194 0.323135 0.037 Uiso calc 1 . .
    C C11A 0.3497(3) 0.40134(16) 0.39013(19) 0.0269(7) Uani d 1 . .
    H H11A 0.308225 0.406023 0.430053 0.032 Uiso calc 1 . .
    H H11B 0.421453 0.416754 0.417113 0.032 Uiso calc 1 . .
    C C12A 0.3520(3) 0.32768(17) 0.3655(2) 0.0347(8) Uani d 1 . .
    H H12A 0.392091 0.301699 0.412842 0.052 Uiso calc 1 . .
    H H12B 0.384727 0.323864 0.320503 0.052 Uiso calc 1 . .
    H H12C 0.280706 0.310351 0.347287 0.052 Uiso calc 1 . .
    C C13A 0.1249(3) 0.42863(16) 0.33988(19) 0.0270(7) Uani d 1 . .
    H H13A 0.051651 0.431931 0.306061 0.032 Uiso calc 1 . .
    H H13B 0.141356 0.380507 0.350038 0.032 Uiso calc 1 . .
    C C14A 0.1440(3) 0.42633(18) 0.4930(2) 0.0301(8) Uani d 1 . .
    C C15A 0.1469(3) 0.47882(19) 0.5564(2) 0.0329(8) Uani d 1 . .
    C C16A 0.1600(3) 0.4726(2) 0.6405(2) 0.0425(9) Uani d 1 . .
    H H16A 0.165391 0.430161 0.666754 0.051 Uiso calc 1 . .
    C C17A 0.1650(3) 0.5332(2) 0.6847(2) 0.0499(11) Uani d 1 . .
    H H17A 0.174875 0.531280 0.742489 0.060 Uiso calc 1 . .
    C C18A 0.1561(3) 0.5948(2) 0.6471(3) 0.0508(10) Uani d 1 . .
    H H18A 0.160339 0.634344 0.679134 0.061 Uiso calc 1 . .
    C C19A 0.1409(3) 0.5999(2) 0.5630(2) 0.0464(10) Uani d 1 . .
    H H19A 0.133774 0.642245 0.536402 0.056 Uiso calc 1 . .
    C C20A 0.1366(3) 0.54083(18) 0.5190(2) 0.0345(8) Uani d 1 . .
    C C21A 0.1250(3) 0.53045(18) 0.4296(2) 0.0328(8) Uani d 1 . .
    C C22A 0.0342(2) 0.50790(17) 0.1894(2) 0.0286(7) Uani d 1 . .
    H H22A 0.022597 0.549713 0.156644 0.034 Uiso calc 1 . .
    H H22B 0.008679 0.515234 0.238308 0.034 Uiso calc 1 . .
    C C23A -0.0282(3) 0.45160(19) 0.1379(2) 0.0377(9) Uani d 1 . .
    H H23A -0.101033 0.465459 0.116564 0.057 Uiso calc 1 . .
    H H23B -0.024207 0.411552 0.172112 0.057 Uiso calc 1 . .
    H H23C 0.000531 0.441538 0.091847 0.057 Uiso calc 1 . .
    Br Br1B 0.67396(3) 0.39932(2) 0.09585(2) 0.04119(10) Uani d 1 . .
    Br Br2B 1.04422(3) 0.25251(2) 0.36780(2) 0.03582(9) Uani d 1 . .
    O O1B 0.6272(2) 0.11607(13) 0.48916(16) 0.0435(7) Uani d 1 . .
    O O2B 0.61521(19) 0.32716(12) 0.38071(14) 0.0350(6) Uani d 1 . .
    N N1B 0.6197(2) 0.21507(14) 0.41532(16) 0.0300(6) Uani d 1 . .
    C C1B 0.7055(2) 0.26581(14) 0.16601(18) 0.0225(7) Uani d 1 . .
    C C2B 0.8113(2) 0.24748(15) 0.19156(18) 0.0234(6) Uani d 1 . .
    C C3B 0.8472(2) 0.20833(15) 0.26292(18) 0.0236(7) Uani d 1 . .
    C C4B 0.7787(3) 0.18849(15) 0.30865(19) 0.0252(7) Uani d 1 . .
    C C5B 0.6737(2) 0.20943(15) 0.28466(19) 0.0245(7) Uani d 1 . .
    C C6B 0.6371(2) 0.24923(16) 0.21354(18) 0.0249(7) Uani d 1 . .
    C C7B 0.6642(3) 0.30068(16) 0.0850(2) 0.0295(7) Uani d 1 . .
    H H7C 0.590476 0.287854 0.060999 0.035 Uiso calc 1 . .
    H H7D 0.703943 0.285679 0.046832 0.035 Uiso calc 1 . .
    C C8B 0.8845(3) 0.26902(16) 0.14208(19) 0.0279(7) Uani d 1 . .
    H H8C 0.954519 0.277115 0.179979 0.033 Uiso calc 1 . .
    H H8D 0.859366 0.311679 0.113665 0.033 Uiso calc 1 . .
    C C9B 0.8929(3) 0.21651(19) 0.0782(2) 0.0359(8) Uani d 1 . .
    H H9D 0.939746 0.232899 0.047079 0.054 Uiso calc 1 . .
    H H9E 0.823776 0.208315 0.040526 0.054 Uiso calc 1 . .
    H H9F 0.920501 0.174702 0.106241 0.054 Uiso calc 1 . .
    C C10B 0.9591(3) 0.18730(17) 0.2891(2) 0.0300(7) Uani d 1 . .
    H H10C 0.985816 0.183927 0.240246 0.036 Uiso calc 1 . .
    H H10D 0.964949 0.142577 0.315289 0.036 Uiso calc 1 . .
    C C11B 0.8180(3) 0.14231(16) 0.3819(2) 0.0311(8) Uani d 0.820(6) A 1
    H H11C 0.891146 0.153595 0.410628 0.037 Uiso calc 0.820(6) A 1
    H H11D 0.775821 0.148948 0.421073 0.037 Uiso calc 0.820(6) A 1
    C C12B 0.8113(4) 0.0699(2) 0.3550(3) 0.0406(12) Uani d 0.820(6) A 1
    H H12D 0.848945 0.041825 0.401198 0.061 Uiso calc 0.820(6) A 1
    H H12E 0.842563 0.064919 0.309354 0.061 Uiso calc 0.820(6) A 1
    H H12F 0.738156 0.056104 0.337049 0.061 Uiso calc 0.820(6) A 1
    C C11C 0.8180(3) 0.14231(16) 0.3819(2) 0.0311(8) Uani d 0.180(6) A 2
    H H11E 0.758897 0.115163 0.388690 0.037 Uiso calc 0.180(6) A 2
    H H11F 0.869688 0.111156 0.370233 0.037 Uiso calc 0.180(6) A 2
    C C12C 0.8641(17) 0.1758(10) 0.4567(12) 0.0406(12) Uani d 0.180(6) A 2
    H H12G 0.932253 0.193439 0.455771 0.061 Uiso calc 0.180(6) A 2
    H H12H 0.872996 0.144431 0.502612 0.061 Uiso calc 0.180(6) A 2
    H H12I 0.819208 0.212918 0.463481 0.061 Uiso calc 0.180(6) A 2
    C C13B 0.5994(3) 0.18597(17) 0.3324(2) 0.0330(8) Uani d 1 . .
    H H13C 0.527408 0.197432 0.300662 0.040 Uiso calc 1 . .
    H H13D 0.603806 0.136584 0.337432 0.040 Uiso calc 1 . .
    C C14B 0.6311(3) 0.17670(19) 0.4873(2) 0.0333(8) Uani d 1 . .
    C C15B 0.6500(3) 0.22625(19) 0.5562(2) 0.0335(8) Uani d 1 . .
    C C16B 0.6689(3) 0.2166(2) 0.6403(2) 0.0412(9) Uani d 1 . .
    H H16B 0.671296 0.173089 0.663423 0.049 Uiso calc 1 . .
    C C17B 0.6840(3) 0.2739(2) 0.6891(2) 0.0480(10) Uani d 1 . .
    H H17B 0.696999 0.269143 0.746899 0.058 Uiso calc 1 . .
    C C18B 0.6808(3) 0.3374(2) 0.6561(2) 0.0464(10) Uani d 1 . .
    H H18B 0.691568 0.375124 0.691637 0.056 Uiso calc 1 . .
    C C19B 0.6621(3) 0.3470(2) 0.5715(2) 0.0398(9) Uani d 1 . .
    H H19B 0.659735 0.390576 0.548338 0.048 Uiso calc 1 . .
    C C20B 0.6471(2) 0.29004(18) 0.5229(2) 0.0305(8) Uani d 1 . .
    C C21B 0.6258(3) 0.28343(18) 0.4321(2) 0.0300(7) Uani d 1 . .
    C C22B 0.5264(2) 0.27532(17) 0.1873(2) 0.0303(7) Uani d 1 . .
    H H22C 0.525540 0.319108 0.159625 0.036 Uiso calc 1 . .
    H H22D 0.502198 0.282707 0.236834 0.036 Uiso calc 1 . .
    C C23B 0.4509(3) 0.2279(2) 0.1292(3) 0.0509(10) Uani d 1 . .
    H H23D 0.382770 0.249568 0.109135 0.076 Uiso calc 1 . .
    H H23E 0.443652 0.186717 0.158665 0.076 Uiso calc 1 . .
    H H23F 0.477779 0.216890 0.082429 0.076 Uiso calc 1 . .
loop_
    _atom_site_aniso_label
    _atom_site_aniso_U_11
    _atom_site_aniso_U_22
    _atom_site_aniso_U_33
    _atom_site_aniso_U_12
    _atom_site_aniso_U_13
    _atom_site_aniso_U_23
    Br1A 0.0464(2) 0.02807(18) 0.0440(2) 0.00305(16) 0.00543(18) 0.01000(16)
    Br2A 0.0321(2) 0.0477(2) 0.0728(3) -0.00696(19) -0.0055(2) -0.0089(2)
    O1A 0.0469(16) 0.0415(16) 0.0306(13) 0.0038(12) 0.0115(12) 0.0086(11)
    O2A 0.071(2) 0.0318(14) 0.0397(15) -0.0018(13) 0.0188(14) -0.0002(12)
    N1A 0.0324(16) 0.0302(15) 0.0227(15) 0.0005(12) 0.0101(12) -0.0010(11)
    C1A 0.0253(17) 0.0222(16) 0.0208(16) 0.0018(13) 0.0025(14) -0.0012(12)
    C2A 0.0266(17) 0.0223(16) 0.0258(17) -0.0007(13) 0.0088(14) 0.0017(13)
    C3A 0.0245(17) 0.0196(15) 0.0269(17) 0.0006(13) 0.0050(14) -0.0006(13)
    C4A 0.0255(17) 0.0202(15) 0.0212(16) 0.0011(13) 0.0038(14) 0.0005(12)
    C5A 0.0266(17) 0.0221(16) 0.0197(16) -0.0018(13) 0.0077(14) -0.0040(12)
    C6A 0.0236(17) 0.0225(16) 0.0228(16) -0.0021(13) 0.0064(13) -0.0041(12)
    C7A 0.0315(19) 0.0252(17) 0.0277(18) -0.0023(14) 0.0053(15) 0.0015(13)
    C8A 0.0294(19) 0.040(2) 0.036(2) 0.0003(16) 0.0132(16) 0.0146(16)
    C9A 0.045(2) 0.060(3) 0.037(2) 0.012(2) 0.0224(19) 0.0108(19)
    C10A 0.0281(18) 0.0292(18) 0.0348(19) 0.0012(14) 0.0085(16) 0.0042(14)
    C11A 0.0277(18) 0.0311(18) 0.0218(16) 0.0030(14) 0.0064(14) 0.0042(13)
    C12A 0.042(2) 0.0290(18) 0.035(2) 0.0035(16) 0.0134(17) 0.0081(15)
    C13A 0.0275(18) 0.0289(17) 0.0242(17) -0.0044(14) 0.0067(14) -0.0029(13)
    C14A 0.0238(18) 0.039(2) 0.0276(18) 0.0007(15) 0.0073(15) 0.0033(15)
    C15A 0.0201(17) 0.052(2) 0.0268(18) 0.0008(16) 0.0077(15) -0.0071(16)
    C16A 0.030(2) 0.069(3) 0.030(2) 0.0015(19) 0.0101(17) 0.0015(18)
    C17A 0.034(2) 0.088(3) 0.028(2) 0.000(2) 0.0076(18) -0.021(2)
    C18A 0.043(2) 0.063(3) 0.046(2) 0.001(2) 0.011(2) -0.018(2)
    C19A 0.048(2) 0.051(2) 0.041(2) -0.002(2) 0.0139(19) -0.0153(18)
    C20A 0.0280(19) 0.043(2) 0.033(2) -0.0020(16) 0.0103(16) -0.0088(16)
    C21A 0.032(2) 0.0351(19) 0.032(2) -0.0004(16) 0.0108(16) -0.0045(16)
    C22A 0.0253(18) 0.0331(18) 0.0270(17) 0.0023(14) 0.0065(15) 0.0018(14)
    C23A 0.030(2) 0.047(2) 0.0321(19) -0.0074(16) 0.0024(16) -0.0016(16)
    Br1B 0.0400(2) 0.03334(19) 0.0493(2) 0.00394(16) 0.01081(18) 0.01429(17)
    Br2B 0.02973(18) 0.03980(19) 0.03393(18) -0.00315(16) 0.00217(14)
                                                                     0.00055(16)
    O1B 0.0527(17) 0.0392(16) 0.0448(16) 0.0032(12) 0.0235(14) 0.0156(12)
    O2B 0.0387(15) 0.0312(13) 0.0352(14) 0.0064(11) 0.0103(12) 0.0097(11)
    N1B 0.0348(16) 0.0324(16) 0.0262(15) 0.0013(13) 0.0143(13) 0.0062(12)
    C1B 0.0263(17) 0.0190(16) 0.0208(15) -0.0025(12) 0.0040(13) -0.0025(12)
    C2B 0.0260(16) 0.0220(15) 0.0222(15) -0.0020(13) 0.0069(13) -0.0037(13)
    C3B 0.0257(17) 0.0216(16) 0.0225(16) 0.0028(13) 0.0050(14) -0.0008(12)
    C4B 0.0316(18) 0.0207(16) 0.0233(17) 0.0031(13) 0.0078(14) 0.0008(13)
    C5B 0.0286(18) 0.0226(16) 0.0237(16) -0.0018(13) 0.0098(14) -0.0008(13)
    C6B 0.0250(16) 0.0229(15) 0.0249(16) -0.0033(14) 0.0038(13) -0.0046(13)
    C7B 0.0294(18) 0.0323(18) 0.0255(18) -0.0010(15) 0.0051(15) 0.0039(14)
    C8B 0.0226(17) 0.0338(19) 0.0263(17) -0.0036(14) 0.0055(14) 0.0015(13)
    C9B 0.035(2) 0.047(2) 0.0301(19) -0.0016(17) 0.0163(17) -0.0055(16)
    C10B 0.0308(19) 0.0307(18) 0.0270(18) 0.0026(14) 0.0053(15) 0.0007(14)
    C11B 0.034(2) 0.0302(18) 0.0283(18) 0.0065(15) 0.0074(15) 0.0040(14)
    C12B 0.060(3) 0.026(2) 0.036(2) 0.003(2) 0.014(2) 0.0077(18)
    C11C 0.034(2) 0.0302(18) 0.0283(18) 0.0065(15) 0.0074(15) 0.0040(14)
    C12C 0.060(3) 0.026(2) 0.036(2) 0.003(2) 0.014(2) 0.0077(18)
    C13B 0.036(2) 0.0332(19) 0.0325(19) 0.0000(15) 0.0147(16) 0.0054(15)
    C14B 0.031(2) 0.040(2) 0.034(2) 0.0050(16) 0.0170(17) 0.0130(16)
    C15B 0.0236(18) 0.050(2) 0.0293(19) 0.0047(16) 0.0111(15) 0.0062(16)
    C16B 0.034(2) 0.059(3) 0.033(2) 0.0056(18) 0.0145(17) 0.0122(19)
    C17B 0.041(2) 0.077(3) 0.026(2) 0.011(2) 0.0108(18) 0.004(2)
    C18B 0.039(2) 0.066(3) 0.034(2) 0.005(2) 0.0099(18) -0.0076(19)
    C19B 0.031(2) 0.045(2) 0.045(2) 0.0006(17) 0.0140(18) -0.0004(17)
    C20B 0.0223(17) 0.040(2) 0.0304(19) 0.0032(15) 0.0097(15) 0.0057(15)
    C21B 0.0229(17) 0.0359(19) 0.0326(19) 0.0040(15) 0.0100(15) 0.0045(16)
    C22B 0.0241(17) 0.0311(18) 0.0345(19) 0.0001(14) 0.0063(15) 0.0018(14)
    C23B 0.029(2) 0.063(3) 0.057(3) -0.0114(19) 0.0056(19) -0.004(2)
_geom_special_details
;
 All esds (except the esd in the dihedral angle between two l.s. planes)
 are estimated using the full covariance matrix.  The cell esds are taken
 into account individually in the estimation of esds in distances, angles
 and torsion angles; correlations between esds in cell parameters are only
 used when they are defined by crystal symmetry.  An approximate (isotropic)
 treatment of cell esds is used for estimating esds involving l.s. planes.
;
loop_
    _geom_bond_atom_site_label_1
    _geom_bond_atom_site_label_2
    _geom_bond_site_symmetry_2
    _geom_bond_distance
    _geom_bond_publ_flag
    Br1A C7A . 1.983(3) ?
    Br2A C10A . 1.975(3) ?
    O1A C14A . 1.210(4) ?
    O2A C21A . 1.208(4) ?
    N1A C21A . 1.394(4) ?
    N1A C14A . 1.406(4) ?
    N1A C13A . 1.471(4) ?
    C1A C2A . 1.401(4) ?
    C1A C6A . 1.412(4) ?
    C1A C7A . 1.505(4) ?
    C2A C3A . 1.406(4) ?
    C2A C8A . 1.517(4) ?
    C3A C4A . 1.411(4) ?
    C3A C10A . 1.503(4) ?
    C4A C5A . 1.402(4) ?
    C4A C11A . 1.519(4) ?
    C5A C6A . 1.412(4) ?
    C5A C13A . 1.528(4) ?
    C6A C22A . 1.518(4) ?
    C7A H7A . 0.9900 ?
    C7A H7B . 0.9900 ?
    C8A C9A . 1.536(5) ?
    C8A H8A . 0.9900 ?
    C8A H8B . 0.9900 ?
    C9A H9A . 0.9800 ?
    C9A H9B . 0.9800 ?
    C9A H9C . 0.9800 ?
    C10A H10A . 0.9900 ?
    C10A H10B . 0.9900 ?
    C11A C12A . 1.531(5) ?
    C11A H11A . 0.9900 ?
    C11A H11B . 0.9900 ?
    C12A H12A . 0.9800 ?
    C12A H12B . 0.9800 ?
    C12A H12C . 0.9800 ?
    C13A H13A . 0.9900 ?
    C13A H13B . 0.9900 ?
    C14A C15A . 1.493(5) ?
    C15A C20A . 1.380(5) ?
    C15A C16A . 1.390(5) ?
    C16A C17A . 1.414(6) ?
    C16A H16A . 0.9500 ?
    C17A C18A . 1.375(6) ?
    C17A H17A . 0.9500 ?
    C18A C19A . 1.384(6) ?
    C18A H18A . 0.9500 ?
    C19A C20A . 1.387(5) ?
    C19A H19A . 0.9500 ?
    C20A C21A . 1.491(5) ?
    C22A C23A . 1.521(5) ?
    C22A H22A . 0.9900 ?
    C22A H22B . 0.9900 ?
    C23A H23A . 0.9800 ?
    C23A H23B . 0.9800 ?
    C23A H23C . 0.9800 ?
    Br1B C7B . 1.979(3) ?
    Br2B C10B . 1.980(3) ?
    O1B C14B . 1.212(4) ?
    O2B C21B . 1.213(4) ?
    N1B C21B . 1.392(4) ?
    N1B C14B . 1.411(4) ?
    N1B C13B . 1.472(4) ?
    C1B C2B . 1.407(4) ?
    C1B C6B . 1.415(4) ?
    C1B C7B . 1.499(4) ?
    C2B C3B . 1.406(4) ?
    C2B C8B . 1.516(4) ?
    C3B C4B . 1.409(4) ?
    C3B C10B . 1.498(4) ?
    C4B C5B . 1.412(4) ?
    C4B C11C . 1.517(4) ?
    C4B C11B . 1.517(4) ?
    C5B C6B . 1.411(4) ?
    C5B C13B . 1.518(4) ?
    C6B C22B . 1.514(4) ?
    C7B H7C . 0.9900 ?
    C7B H7D . 0.9900 ?
    C8B C9B . 1.532(4) ?
    C8B H8C . 0.9900 ?
    C8B H8D . 0.9900 ?
    C9B H9D . 0.9800 ?
    C9B H9E . 0.9800 ?
    C9B H9F . 0.9800 ?
    C10B H10C . 0.9900 ?
    C10B H10D . 0.9900 ?
    C11B C12B . 1.510(5) ?
    C11B H11C . 0.9900 ?
    C11B H11D . 0.9900 ?
    C12B H12D . 0.9800 ?
    C12B H12E . 0.9800 ?
    C12B H12F . 0.9800 ?
    C11C C12C . 1.41(2) ?
    C11C H11E . 0.9900 ?
    C11C H11F . 0.9900 ?
    C12C H12G . 0.9800 ?
    C12C H12H . 0.9800 ?
    C12C H12I . 0.9800 ?
    C13B H13C . 0.9900 ?
    C13B H13D . 0.9900 ?
    C14B C15B . 1.496(5) ?
    C15B C16B . 1.388(5) ?
    C15B C20B . 1.389(5) ?
    C16B C17B . 1.392(6) ?
    C16B H16B . 0.9500 ?
    C17B C18B . 1.380(6) ?
    C17B H17B . 0.9500 ?
    C18B C19B . 1.398(5) ?
    C18B H18B . 0.9500 ?
    C19B C20B . 1.385(5) ?
    C19B H19B . 0.9500 ?
    C20B C21B . 1.488(5) ?
    C22B C23B . 1.527(5) ?
    C22B H22C . 0.9900 ?
    C22B H22D . 0.9900 ?
    C23B H23D . 0.9800 ?
    C23B H23E . 0.9800 ?
    C23B H23F . 0.9800 ?
loop_
    _geom_angle_atom_site_label_1
    _geom_angle_atom_site_label_2
    _geom_angle_atom_site_label_3
    _geom_angle_site_symmetry_1
    _geom_angle_site_symmetry_3
    _geom_angle
    _geom_angle_publ_flag
    C21A N1A C14A . . 111.9(3) ?
    C21A N1A C13A . . 124.6(3) ?
    C14A N1A C13A . . 123.2(3) ?
    C2A C1A C6A . . 121.0(3) ?
    C2A C1A C7A . . 119.3(3) ?
    C6A C1A C7A . . 119.7(3) ?
    C1A C2A C3A . . 119.3(3) ?
    C1A C2A C8A . . 120.3(3) ?
    C3A C2A C8A . . 120.3(3) ?
    C2A C3A C4A . . 120.4(3) ?
    C2A C3A C10A . . 119.7(3) ?
    C4A C3A C10A . . 119.9(3) ?
    C5A C4A C3A . . 119.9(3) ?
    C5A C4A C11A . . 120.3(3) ?
    C3A C4A C11A . . 119.6(3) ?
    C4A C5A C6A . . 120.2(3) ?
    C4A C5A C13A . . 120.2(3) ?
    C6A C5A C13A . . 119.5(3) ?
    C1A C6A C5A . . 119.1(3) ?
    C1A C6A C22A . . 119.5(3) ?
    C5A C6A C22A . . 121.4(3) ?
    C1A C7A Br1A . . 112.1(2) ?
    C1A C7A H7A . . 109.2 ?
    Br1A C7A H7A . . 109.2 ?
    C1A C7A H7B . . 109.2 ?
    Br1A C7A H7B . . 109.2 ?
    H7A C7A H7B . . 107.9 ?
    C2A C8A C9A . . 111.2(3) ?
    C2A C8A H8A . . 109.4 ?
    C9A C8A H8A . . 109.4 ?
    C2A C8A H8B . . 109.4 ?
    C9A C8A H8B . . 109.4 ?
    H8A C8A H8B . . 108.0 ?
    C8A C9A H9A . . 109.5 ?
    C8A C9A H9B . . 109.5 ?
    H9A C9A H9B . . 109.5 ?
    C8A C9A H9C . . 109.5 ?
    H9A C9A H9C . . 109.5 ?
    H9B C9A H9C . . 109.5 ?
    C3A C10A Br2A . . 110.9(2) ?
    C3A C10A H10A . . 109.5 ?
    Br2A C10A H10A . . 109.5 ?
    C3A C10A H10B . . 109.5 ?
    Br2A C10A H10B . . 109.5 ?
    H10A C10A H10B . . 108.1 ?
    C4A C11A C12A . . 110.7(3) ?
    C4A C11A H11A . . 109.5 ?
    C12A C11A H11A . . 109.5 ?
    C4A C11A H11B . . 109.5 ?
    C12A C11A H11B . . 109.5 ?
    H11A C11A H11B . . 108.1 ?
    C11A C12A H12A . . 109.5 ?
    C11A C12A H12B . . 109.5 ?
    H12A C12A H12B . . 109.5 ?
    C11A C12A H12C . . 109.5 ?
    H12A C12A H12C . . 109.5 ?
    H12B C12A H12C . . 109.5 ?
    N1A C13A C5A . . 114.9(3) ?
    N1A C13A H13A . . 108.5 ?
    C5A C13A H13A . . 108.5 ?
    N1A C13A H13B . . 108.5 ?
    C5A C13A H13B . . 108.5 ?
    H13A C13A H13B . . 107.5 ?
    O1A C14A N1A . . 124.9(3) ?
    O1A C14A C15A . . 129.9(3) ?
    N1A C14A C15A . . 105.2(3) ?
    C20A C15A C16A . . 121.2(3) ?
    C20A C15A C14A . . 108.7(3) ?
    C16A C15A C14A . . 130.1(4) ?
    C15A C16A C17A . . 116.0(4) ?
    C15A C16A H16A . . 122.0 ?
    C17A C16A H16A . . 122.0 ?
    C18A C17A C16A . . 122.4(4) ?
    C18A C17A H17A . . 118.8 ?
    C16A C17A H17A . . 118.8 ?
    C17A C18A C19A . . 120.7(4) ?
    C17A C18A H18A . . 119.7 ?
    C19A C18A H18A . . 119.7 ?
    C18A C19A C20A . . 117.5(4) ?
    C18A C19A H19A . . 121.2 ?
    C20A C19A H19A . . 121.2 ?
    C15A C20A C19A . . 122.1(3) ?
    C15A C20A C21A . . 108.1(3) ?
    C19A C20A C21A . . 129.8(4) ?
    O2A C21A N1A . . 125.0(3) ?
    O2A C21A C20A . . 129.1(3) ?
    N1A C21A C20A . . 106.0(3) ?
    C6A C22A C23A . . 112.6(3) ?
    C6A C22A H22A . . 109.1 ?
    C23A C22A H22A . . 109.1 ?
    C6A C22A H22B . . 109.1 ?
    C23A C22A H22B . . 109.1 ?
    H22A C22A H22B . . 107.8 ?
    C22A C23A H23A . . 109.5 ?
    C22A C23A H23B . . 109.5 ?
    H23A C23A H23B . . 109.5 ?
    C22A C23A H23C . . 109.5 ?
    H23A C23A H23C . . 109.5 ?
    H23B C23A H23C . . 109.5 ?
    C21B N1B C14B . . 111.7(3) ?
    C21B N1B C13B . . 124.5(3) ?
    C14B N1B C13B . . 123.8(3) ?
    C2B C1B C6B . . 121.2(3) ?
    C2B C1B C7B . . 119.1(3) ?
    C6B C1B C7B . . 119.7(3) ?
    C3B C2B C1B . . 118.9(3) ?
    C3B C2B C8B . . 120.9(3) ?
    C1B C2B C8B . . 120.3(3) ?
    C2B C3B C4B . . 120.6(3) ?
    C2B C3B C10B . . 119.0(3) ?
    C4B C3B C10B . . 120.4(3) ?
    C3B C4B C5B . . 120.3(3) ?
    C3B C4B C11C . . 119.3(3) ?
    C5B C4B C11C . . 120.4(3) ?
    C3B C4B C11B . . 119.3(3) ?
    C5B C4B C11B . . 120.4(3) ?
    C6B C5B C4B . . 119.6(3) ?
    C6B C5B C13B . . 120.3(3) ?
    C4B C5B C13B . . 120.0(3) ?
    C5B C6B C1B . . 119.4(3) ?
    C5B C6B C22B . . 121.6(3) ?
    C1B C6B C22B . . 119.1(3) ?
    C1B C7B Br1B . . 112.3(2) ?
    C1B C7B H7C . . 109.1 ?
    Br1B C7B H7C . . 109.1 ?
    C1B C7B H7D . . 109.1 ?
    Br1B C7B H7D . . 109.1 ?
    H7C C7B H7D . . 107.9 ?
    C2B C8B C9B . . 112.3(3) ?
    C2B C8B H8C . . 109.1 ?
    C9B C8B H8C . . 109.1 ?
    C2B C8B H8D . . 109.1 ?
    C9B C8B H8D . . 109.1 ?
    H8C C8B H8D . . 107.9 ?
    C8B C9B H9D . . 109.5 ?
    C8B C9B H9E . . 109.5 ?
    H9D C9B H9E . . 109.5 ?
    C8B C9B H9F . . 109.5 ?
    H9D C9B H9F . . 109.5 ?
    H9E C9B H9F . . 109.5 ?
    C3B C10B Br2B . . 110.8(2) ?
    C3B C10B H10C . . 109.5 ?
    Br2B C10B H10C . . 109.5 ?
    C3B C10B H10D . . 109.5 ?
    Br2B C10B H10D . . 109.5 ?
    H10C C10B H10D . . 108.1 ?
    C12B C11B C4B . . 110.9(3) ?
    C12B C11B H11C . . 109.5 ?
    C4B C11B H11C . . 109.5 ?
    C12B C11B H11D . . 109.5 ?
    C4B C11B H11D . . 109.5 ?
    H11C C11B H11D . . 108.0 ?
    C11B C12B H12D . . 109.5 ?
    C11B C12B H12E . . 109.5 ?
    H12D C12B H12E . . 109.5 ?
    C11B C12B H12F . . 109.5 ?
    H12D C12B H12F . . 109.5 ?
    H12E C12B H12F . . 109.5 ?
    C12C C11C C4B . . 114.2(8) ?
    C12C C11C H11E . . 108.7 ?
    C4B C11C H11E . . 108.7 ?
    C12C C11C H11F . . 108.7 ?
    C4B C11C H11F . . 108.7 ?
    H11E C11C H11F . . 107.6 ?
    C11C C12C H12G . . 109.5 ?
    C11C C12C H12H . . 109.5 ?
    H12G C12C H12H . . 109.5 ?
    C11C C12C H12I . . 109.5 ?
    H12G C12C H12I . . 109.5 ?
    H12H C12C H12I . . 109.5 ?
    N1B C13B C5B . . 114.2(3) ?
    N1B C13B H13C . . 108.7 ?
    C5B C13B H13C . . 108.7 ?
    N1B C13B H13D . . 108.7 ?
    C5B C13B H13D . . 108.7 ?
    H13C C13B H13D . . 107.6 ?
    O1B C14B N1B . . 124.7(3) ?
    O1B C14B C15B . . 129.8(3) ?
    N1B C14B C15B . . 105.5(3) ?
    C16B C15B C20B . . 121.3(4) ?
    C16B C15B C14B . . 130.6(3) ?
    C20B C15B C14B . . 108.1(3) ?
    C15B C16B C17B . . 116.7(4) ?
    C15B C16B H16B . . 121.7 ?
    C17B C16B H16B . . 121.7 ?
    C18B C17B C16B . . 122.1(4) ?
    C18B C17B H17B . . 118.9 ?
    C16B C17B H17B . . 118.9 ?
    C17B C18B C19B . . 121.2(4) ?
    C17B C18B H18B . . 119.4 ?
    C19B C18B H18B . . 119.4 ?
    C20B C19B C18B . . 116.7(4) ?
    C20B C19B H19B . . 121.6 ?
    C18B C19B H19B . . 121.6 ?
    C19B C20B C15B . . 122.0(3) ?
    C19B C20B C21B . . 129.8(3) ?
    C15B C20B C21B . . 108.2(3) ?
    O2B C21B N1B . . 124.8(3) ?
    O2B C21B C20B . . 128.8(3) ?
    N1B C21B C20B . . 106.3(3) ?
    C6B C22B C23B . . 113.1(3) ?
    C6B C22B H22C . . 108.9 ?
    C23B C22B H22C . . 108.9 ?
    C6B C22B H22D . . 108.9 ?
    C23B C22B H22D . . 108.9 ?
    H22C C22B H22D . . 107.8 ?
    C22B C23B H23D . . 109.5 ?
    C22B C23B H23E . . 109.5 ?
    H23D C23B H23E . . 109.5 ?
    C22B C23B H23F . . 109.5 ?
    H23D C23B H23F . . 109.5 ?
    H23E C23B H23F . . 109.5 ?
loop_
    _geom_torsion_atom_site_label_1
    _geom_torsion_atom_site_label_2
    _geom_torsion_atom_site_label_3
    _geom_torsion_atom_site_label_4
    _geom_torsion_site_symmetry_1
    _geom_torsion_site_symmetry_2
    _geom_torsion_site_symmetry_3
    _geom_torsion_site_symmetry_4
    _geom_torsion
    _geom_torsion_publ_flag
    C6A C1A C2A C3A . . . . 2.0(5) ?
    C7A C1A C2A C3A . . . . -175.9(3) ?
    C6A C1A C2A C8A . . . . 179.0(3) ?
    C7A C1A C2A C8A . . . . 1.1(4) ?
    C1A C2A C3A C4A . . . . 0.1(5) ?
    C8A C2A C3A C4A . . . . -176.9(3) ?
    C1A C2A C3A C10A . . . . 179.0(3) ?
    C8A C2A C3A C10A . . . . 2.0(5) ?
    C2A C3A C4A C5A . . . . -1.3(4) ?
    C10A C3A C4A C5A . . . . 179.8(3) ?
    C2A C3A C4A C11A . . . . 174.2(3) ?
    C10A C3A C4A C11A . . . . -4.7(4) ?
    C3A C4A C5A C6A . . . . 0.4(4) ?
    C11A C4A C5A C6A . . . . -175.1(3) ?
    C3A C4A C5A C13A . . . . 176.4(3) ?
    C11A C4A C5A C13A . . . . 0.9(4) ?
    C2A C1A C6A C5A . . . . -2.9(4) ?
    C7A C1A C6A C5A . . . . 175.0(3) ?
    C2A C1A C6A C22A . . . . 178.5(3) ?
    C7A C1A C6A C22A . . . . -3.6(4) ?
    C4A C5A C6A C1A . . . . 1.7(4) ?
    C13A C5A C6A C1A . . . . -174.3(3) ?
    C4A C5A C6A C22A . . . . -179.8(3) ?
    C13A C5A C6A C22A . . . . 4.2(4) ?
    C2A C1A C7A Br1A . . . . -89.3(3) ?
    C6A C1A C7A Br1A . . . . 92.8(3) ?
    C1A C2A C8A C9A . . . . -89.4(4) ?
    C3A C2A C8A C9A . . . . 87.6(4) ?
    C2A C3A C10A Br2A . . . . 91.8(3) ?
    C4A C3A C10A Br2A . . . . -89.3(3) ?
    C5A C4A C11A C12A . . . . 90.8(3) ?
    C3A C4A C11A C12A . . . . -84.7(4) ?
    C21A N1A C13A C5A . . . . 52.9(4) ?
    C14A N1A C13A C5A . . . . -133.3(3) ?
    C4A C5A C13A N1A . . . . 73.6(4) ?
    C6A C5A C13A N1A . . . . -110.4(3) ?
    C21A N1A C14A O1A . . . . 177.5(3) ?
    C13A N1A C14A O1A . . . . 3.0(5) ?
    C21A N1A C14A C15A . . . . -3.3(4) ?
    C13A N1A C14A C15A . . . . -177.8(3) ?
    O1A C14A C15A C20A . . . . -179.5(4) ?
    N1A C14A C15A C20A . . . . 1.3(4) ?
    O1A C14A C15A C16A . . . . 2.2(6) ?
    N1A C14A C15A C16A . . . . -176.9(3) ?
    C20A C15A C16A C17A . . . . -1.6(5) ?
    C14A C15A C16A C17A . . . . 176.5(3) ?
    C15A C16A C17A C18A . . . . 0.8(6) ?
    C16A C17A C18A C19A . . . . 0.4(6) ?
    C17A C18A C19A C20A . . . . -0.8(6) ?
    C16A C15A C20A C19A . . . . 1.3(5) ?
    C14A C15A C20A C19A . . . . -177.2(3) ?
    C16A C15A C20A C21A . . . . 179.4(3) ?
    C14A C15A C20A C21A . . . . 0.9(4) ?
    C18A C19A C20A C15A . . . . 0.0(6) ?
    C18A C19A C20A C21A . . . . -177.7(4) ?
    C14A N1A C21A O2A . . . . -176.4(3) ?
    C13A N1A C21A O2A . . . . -2.0(6) ?
    C14A N1A C21A C20A . . . . 3.9(4) ?
    C13A N1A C21A C20A . . . . 178.3(3) ?
    C15A C20A C21A O2A . . . . 177.4(4) ?
    C19A C20A C21A O2A . . . . -4.6(7) ?
    C15A C20A C21A N1A . . . . -2.9(4) ?
    C19A C20A C21A N1A . . . . 175.0(4) ?
    C1A C6A C22A C23A . . . . 91.4(4) ?
    C5A C6A C22A C23A . . . . -87.1(4) ?
    C6B C1B C2B C3B . . . . 4.1(4) ?
    C7B C1B C2B C3B . . . . -173.0(3) ?
    C6B C1B C2B C8B . . . . -176.7(3) ?
    C7B C1B C2B C8B . . . . 6.2(4) ?
    C1B C2B C3B C4B . . . . -0.8(4) ?
    C8B C2B C3B C4B . . . . 180.0(3) ?
    C1B C2B C3B C10B . . . . 178.5(3) ?
    C8B C2B C3B C10B . . . . -0.7(4) ?
    C2B C3B C4B C5B . . . . -1.9(5) ?
    C10B C3B C4B C5B . . . . 178.8(3) ?
    C2B C3B C4B C11C . . . . 175.8(3) ?
    C10B C3B C4B C11C . . . . -3.5(4) ?
    C2B C3B C4B C11B . . . . 175.8(3) ?
    C10B C3B C4B C11B . . . . -3.5(4) ?
    C3B C4B C5B C6B . . . . 1.3(5) ?
    C11C C4B C5B C6B . . . . -176.4(3) ?
    C11B C4B C5B C6B . . . . -176.4(3) ?
    C3B C4B C5B C13B . . . . 177.9(3) ?
    C11C C4B C5B C13B . . . . 0.2(4) ?
    C11B C4B C5B C13B . . . . 0.2(4) ?
    C4B C5B C6B C1B . . . . 1.9(4) ?
    C13B C5B C6B C1B . . . . -174.7(3) ?
    C4B C5B C6B C22B . . . . -177.4(3) ?
    C13B C5B C6B C22B . . . . 6.0(4) ?
    C2B C1B C6B C5B . . . . -4.7(4) ?
    C7B C1B C6B C5B . . . . 172.4(3) ?
    C2B C1B C6B C22B . . . . 174.7(3) ?
    C7B C1B C6B C22B . . . . -8.2(4) ?
    C2B C1B C7B Br1B . . . . -90.8(3) ?
    C6B C1B C7B Br1B . . . . 92.0(3) ?
    C3B C2B C8B C9B . . . . 86.8(4) ?
    C1B C2B C8B C9B . . . . -92.4(4) ?
    C2B C3B C10B Br2B . . . . 92.4(3) ?
    C4B C3B C10B Br2B . . . . -88.3(3) ?
    C3B C4B C11B C12B . . . . -84.5(4) ?
    C5B C4B C11B C12B . . . . 93.2(4) ?
    C3B C4B C11C C12C . . . . 87.7(10) ?
    C5B C4B C11C C12C . . . . -94.6(10) ?
    C21B N1B C13B C5B . . . . 54.5(4) ?
    C14B N1B C13B C5B . . . . -128.2(3) ?
    C6B C5B C13B N1B . . . . -113.3(3) ?
    C4B C5B C13B N1B . . . . 70.1(4) ?
    C21B N1B C14B O1B . . . . 178.8(3) ?
    C13B N1B C14B O1B . . . . 1.2(5) ?
    C21B N1B C14B C15B . . . . -2.2(4) ?
    C13B N1B C14B C15B . . . . -179.8(3) ?
    O1B C14B C15B C16B . . . . 0.6(6) ?
    N1B C14B C15B C16B . . . . -178.4(3) ?
    O1B C14B C15B C20B . . . . -180.0(4) ?
    N1B C14B C15B C20B . . . . 1.1(4) ?
    C20B C15B C16B C17B . . . . 0.3(5) ?
    C14B C15B C16B C17B . . . . 179.7(3) ?
    C15B C16B C17B C18B . . . . -0.1(6) ?
    C16B C17B C18B C19B . . . . 0.0(6) ?
    C17B C18B C19B C20B . . . . 0.0(6) ?
    C18B C19B C20B C15B . . . . 0.2(5) ?
    C18B C19B C20B C21B . . . . 180.0(3) ?
    C16B C15B C20B C19B . . . . -0.4(5) ?
    C14B C15B C20B C19B . . . . -179.9(3) ?
    C16B C15B C20B C21B . . . . 179.8(3) ?
    C14B C15B C20B C21B . . . . 0.3(4) ?
    C14B N1B C21B O2B . . . . -177.6(3) ?
    C13B N1B C21B O2B . . . . 0.0(5) ?
    C14B N1B C21B C20B . . . . 2.4(4) ?
    C13B N1B C21B C20B . . . . 179.9(3) ?
    C19B C20B C21B O2B . . . . -1.4(6) ?
    C15B C20B C21B O2B . . . . 178.4(3) ?
    C19B C20B C21B N1B . . . . 178.7(3) ?
    C15B C20B C21B N1B . . . . -1.6(4) ?
    C5B C6B C22B C23B . . . . -90.3(4) ?
    C1B C6B C22B C23B . . . . 90.3(4) ?
loop_
    _geom_hbond_atom_site_label_D
    _geom_hbond_atom_site_label_H
    _geom_hbond_atom_site_label_A
    _geom_hbond_site_symmetry_A
    _geom_hbond_distance_DH
    _geom_hbond_distance_HA
    _geom_hbond_distance_DA
    _geom_hbond_angle_DHA
    _geom_hbond_publ_flag
    C10A H10B O2B . 0.99 2.35 3.223(4) 147.2 yes
    C11A H11A N1A . 0.99 2.54 3.283(4) 131.9 yes
    C13A H13B Br2B 1_455 0.99 2.92 3.746(3) 141.6 yes
    C13A H13B O1A . 0.99 2.52 2.914(4) 103.4 yes
    C9B H9F Br2A 2_645 0.98 3.00 3.921(4) 157.8 yes
    C11B H11D N1B . 0.99 2.45 3.207(4) 133.0 yes
    C12B H12D Br1B 2_645 0.98 2.86 3.499(4) 123.3 yes
    C13B H13D O1B . 0.99 2.53 2.928(4) 103.6 yes
    C22B H22D O2B . 0.99 2.64 3.322(4) 126.4 yes
    C23B H23E O2A 2_545 0.98 2.43 3.226(5) 137.6 yes
    C22A H22B O2A . 0.99 2.59 3.278(4) 126.3 yes
    C9B H9D <i>Cg</i>4 4_565 0.98 2.96 3.731(5) 137 yes
    C23B H23D <i>Cg</i>4 4_665 0.98 2.92 3.542(5) 122 yes
    C12C H12I N1B . 0.98 2.56 3.24(2) 126.3 yes
_shelx_space_group_comment
;
The symmetry employed for this shelxl refinement is uniquely defined
by the following loop, which should always be used as a source of
symmetry information in preference to the above space-group names.
They are only intended as comments.
;
_shelx_estimated_absorpt_T_min     0.315
_shelx_estimated_absorpt_T_max     0.568
_shelx_hkl_file
;
 -12   7  -8   10.57    3.13
 -11   3  -7    3.65    2.82
 -11   6  -6   15.26    3.12
 -10  -4 -11   11.99    5.26
 -10   7  -4    1.82    2.46
 -10   8  -4   84.11    3.77
 -10   9  -4   37.17    3.27
 -10  10  -4   26.02    2.90
 -10  11  -4   19.49    2.96
 -10  12  -4    4.16    2.97
 -10  13  -4   -1.68    2.69
 -10  14  -4   46.16    2.51
 -10  16  -5   32.07    3.46
  -9   6  -3  152.19    4.14
  -9  14  -3   13.71    3.08
  -9  15  -3   -1.28    2.06
  -9  18  -4    1.83    2.34
  -8  -2  -5    9.62    2.98
  -8   2  -3    6.25    2.65
  -8   5  -2    0.45    1.66
  -8   6  -2   38.73    2.90
  -8  14  -2   30.57    3.02
  -8  15  -2   16.45    2.14
  -8  18  -3    0.73    3.20
  -7  -5  -6    6.70    5.17
  -7   2  -2  113.16    3.79
  -7   6  -1    3.58    1.85
  -7   7  -1    0.20    2.64
  -7  13  -1  168.54    3.88
  -7  14  -1    0.46    2.05
  -7  18  -2   57.56    3.06
  -7  21  -3   -0.59    2.17
  -6 -11 -12   62.64    5.42
  -6  -2  -3    0.21    2.31
  -6   3  -1  108.97    3.77
  -6   9   0    2.35    1.77
  -6  10   0   -0.61    1.85
  -6  11   0  130.08    3.27
  -6  12   0    1.51    1.80
  -6  17  -1   -2.19    2.99
  -6  20  -2   13.75    2.71
  -6  22  -3    2.39    3.10
  -5 -12 -12    3.18    3.34
  -5   5   0  123.86    3.73
  -5  15   0    4.45    2.55
  -5  19  -1   10.30    2.50
  -5  22  -2   -0.92    2.34
  -4 -11  -9    7.62    2.75
  -4   3   0  223.76    5.30
  -4  17   0   74.78    3.05
  -4  20  -1    1.68    2.80
  -4  23  -2    2.28    2.25
  -3 -13 -11   82.29    3.61
  -3 -11  -8    3.96    2.96
  -3 -10  -7   38.34    3.07
  -3  -8  -5   57.89    3.98
  -3   7   1   10.03    2.22
  -3  13   1  162.05    3.91
  -3  14   1   87.76    2.83
  -3  18   0    1.03    2.75
  -3  21  -1    7.80    2.97
  -2 -14 -12   18.71    2.97
  -2 -13 -10    9.85    2.58
  -2   5   1    2.38    1.37
  -2  15   1   10.48    2.45
  -2  19   0   13.96    2.79
  -2  22  -1    1.45    2.74
  -2  24  -2   46.68    3.35
  -1 -15 -13    0.49    2.81
  -1 -14 -11    6.15    2.73
  -1 -12  -8    2.56    2.25
  -1 -11  -7    5.13    2.45
  -1 -10  -6    6.30    2.44
  -1  -9  -5  326.22    5.80
  -1  16   1   18.13    2.53
  -1  20   0   -1.24    1.90
   0 -16 -15    1.26    3.01
   0 -13  -9    2.52    2.50
   0   4   1  308.85    7.68
   0  16   1  223.62    4.39
   0  20   0   68.66    3.24
   0  23  -1    1.48    2.27
   1 -16 -14   -0.22    2.97
   1 -15 -12   20.52    2.27
   1 -14 -10    4.39    2.63
   1  -8  -4    3.20    1.96
   1  16   1   65.89    3.41
   1  20   0    2.22    2.44
   1  23  -1   -1.56    2.14
   2 -14 -10   40.90    2.95
   2  -8  -4   -0.22    1.82
   2  16   1   32.85    2.85
   2  20   0   27.94    2.63
   3 -16 -13   11.46    2.63
   3 -14 -10    3.62    1.99
   3  -8  -4   26.82    2.18
   3  15   1    3.36    2.35
   4 -16 -13   -3.59    2.58
   4 -14 -10    7.48    2.73
   4  -9  -5    6.24    2.21
   4  -6  -3   22.37    2.50
   4  -4  -2    2.17    1.51
   4  12   1  291.56    6.68
   4  13   1    0.66    2.57
   4  22  -1    6.00    2.69
   5 -13  -9   -4.18    2.68
   5 -12  -8    0.32    1.84
   5 -11  -7    3.35    1.76
   5 -10  -6   54.46    2.94
   5  -1  -1   52.40    3.32
   5  21  -1    6.92    2.90
   6 -16 -14   11.37    2.35
   6 -15 -12   27.74    2.78
   6   0  -1    0.70    2.22
   6  20  -1    0.12    3.00
   7 -16 -14    0.53    2.80
   7 -14 -11   -4.51    2.79
   7 -13 -10    3.01    1.84
   7  -9  -6   21.13    2.86
   7  -6  -4   92.99    3.33
   7  -4  -3   46.53    2.67
   7   9   0    3.94    4.62
   7  11   0   38.42    4.68
   8 -15 -13    2.24    2.99
   8  -5  -4   91.31    3.67
   8  -3  -3  159.26    4.39
   8  16  -1   64.99    4.61
   8  20  -2    2.37    3.47
   9 -15 -14   -2.27    3.11
   9 -13 -11   15.78    2.91
   9 -12 -10    2.22    1.98
   9 -11  -9    7.78    1.98
   9 -10  -8    0.34    2.51
   9  -4  -4   -0.66    2.44
   9  18  -2   24.43    4.02
  10 -13 -12   29.50    2.40
  10  -9  -8   10.39    2.08
  10  -8  -7   -1.87    2.55
  10  15  -2   16.67    4.51
  11 -13 -13    5.41    2.34
  11  -8  -8    4.10    1.90
  11  -5  -6   -1.45    2.75
  11  -3  -5    6.05    2.78
  11   3  -3    5.01    2.85
  12 -12 -13   18.30    2.46
  12  -8  -9   67.18    2.74
  12  -7  -8    4.49    2.49
  12  -5  -7   23.99    2.51
  12  -1  -5   10.86    2.97
  12   2  -4    9.58    3.12
  12   8  -3   86.36    6.26
  12   9  -3    5.08    4.23
  13  -8 -10    0.98    2.30
  13  -7  -9    1.44    2.94
  13   7  -4    0.40    3.07
  14  -9 -12    1.46    3.24
  14  -8 -11   -2.27    3.34
  14  -5  -9    2.93    2.26
  14   6  -5   -2.61    4.05
  15  -5 -10   -0.83    3.49
  15  -3  -9   -0.70    2.42
  15  -1  -8   11.45    3.31
  15   6  -6    8.58    4.05
  16   2  -8    1.75    3.58
 -11   2  -8    6.37    3.17
 -11   4  -7   18.55    3.36
 -11   7  -6    7.28    2.35
 -11   8  -6   28.10    3.12
 -11   9  -6    2.67    3.03
 -11  10  -6   55.79    3.63
 -11  11  -6   17.34    3.10
 -11  12  -6   -1.55    2.47
 -11  13  -6   19.62    2.64
 -10   0  -7   -2.88    2.76
 -10   2  -6    4.54    2.77
 -10   4  -5    1.15    2.27
 -10   5  -5   17.18    2.96
 -10  15  -5    3.62    3.02
  -9  -6 -11    3.22    5.84
  -9  -1  -6   -0.60    3.48
  -9   3  -4   46.55    3.19
  -9   7  -3   25.40    2.19
  -9   8  -3   23.84    2.91
  -9   9  -3    1.38    2.61
  -9  10  -3    3.69    2.65
  -9  11  -3    3.76    2.77
  -9  12  -3   48.84    3.02
  -9  13  -3    0.22    2.06
  -9  16  -4   19.08    3.27
  -9  17  -4    5.41    2.44
  -8   0  -4   76.00    3.91
  -8   7  -2   16.28    2.66
  -8   8  -2    2.19    2.46
  -8   9  -2    0.95    2.63
  -8  10  -2   36.91    2.93
  -8  11  -2   70.98    3.21
  -8  12  -2    4.47    2.58
  -8  13  -2   37.80    2.46
  -8  17  -3   33.13    2.94
  -8  19  -4   -3.30    3.06
  -7  -2  -4    0.42    3.26
  -7   0  -3    2.69    2.26
  -7   8  -1   24.14    2.05
  -7   9  -1  276.13    4.68
  -7  10  -1   30.98    2.72
  -7  11  -1    0.21    1.77
  -7  12  -1   12.67    2.02
  -7  17  -2   10.92    2.07
  -7  19  -3    0.86    3.08
  -7  20  -3    7.23    2.31
  -6 -10 -10   29.56    4.29
  -6   4  -1  191.39    4.60
  -6  16  -1    7.17    2.06
  -6  19  -2    2.06    2.48
  -6  21  -3    0.89    3.17
  -5 -11 -10   -0.77    3.29
  -5   6   0   19.43    2.26
  -5  13   0    1.37    2.31
  -5  14   0   45.21    2.22
  -5  18  -1   13.12    2.51
  -5  21  -2   48.36    2.66
  -4 -13 -12   15.10    3.61
  -4  -6  -4   30.19    4.23
  -4   0  -1    0.21    2.15
  -4  16   0   62.56    2.83
  -4  19  -1   15.13    2.70
  -4  22  -2   16.73    2.43
  -3 -14 -13    4.69    3.02
  -3   2   0   51.54    3.46
  -3   8   1    1.17    1.43
  -3   9   1  386.71    5.44
  -3  10   1   82.52    3.02
  -3  11   1    9.31    1.81
  -3  12   1    9.72    1.77
  -3  17   0   66.29    3.06
  -3  23  -2    3.36    2.16
  -2 -15 -14   -0.11    3.14
  -2   1   0  272.38    8.19
  -2   6   1   92.19    3.67
  -2  13   1    6.22    2.62
  -2  14   1   24.32    2.12
  -2  18   0   25.31    2.88
  -2  21  -1   11.47    2.88
  -1 -13  -9    1.08    2.38
  -1  15   1    4.23    1.65
  -1  19   0   -0.32    2.59
  -1  22  -1    0.74    2.03
  -1  24  -2    2.20    2.21
   0 -16 -14    1.68    2.99
   0 -15 -12   17.13    2.39
   0 -14 -10   14.99    2.87
   0  -8  -4  113.71    3.56
   0  15   1   11.07    2.43
   0  19   0   -0.38    2.61
   0  22  -1    4.08    2.81
   0  24  -2    1.40    2.93
   1 -16 -13    3.25    2.51
   1  -5  -2  233.88    5.71
   1  15   1   32.18    2.77
   1  22  -1    5.30    2.77
   1  24  -2    5.86    2.91
   2 -16 -13   31.72    2.42
   2 -15 -11    7.34    2.54
   2  -5  -2   10.82    2.33
   2  15   1   24.79    2.55
   2  19   0   12.58    3.01
   2  22  -1    6.45    2.73
   2  24  -2   11.58    3.09
   3 -15 -11    9.52    2.09
   3  19   0   31.23    2.50
   3  22  -1    0.42    2.15
   3  24  -2    0.73    3.00
   4 -17 -15    4.67    2.47
   4 -15 -11   -0.57    2.60
   4  -8  -4  169.99    3.89
   4  -2  -1   48.18    3.29
   4   8   1  519.96   10.97
   4   9   1   20.95    3.12
   4  10   1   64.92    4.26
   4  11   1    4.78    2.80
   4  18   0    1.48    2.57
   4  21  -1   64.47    3.60
   5 -16 -13   16.38    2.15
   5 -15 -11    5.64    2.56
   5 -14 -10   -0.48    1.83
   5  -9  -5   -2.39    2.31
   5  23  -2    0.08    3.15
   6 -16 -13   12.01    3.00
   6 -14 -10   19.05    2.98
   6 -13  -9   -1.92    1.96
   6 -12  -8    7.32    1.81
   6 -11  -7    1.74    1.74
   6 -10  -6   49.87    2.90
   6  -7  -4  600.74    6.50
   6  -5  -3    0.34    1.49
   6  -3  -2  108.64    3.80
   6   4   0  234.01   10.28
   6  15   0   24.21    3.15
   7 -15 -12   15.59    3.02
   7  -8  -5   68.16    3.09
   7  -2  -2   10.45    2.48
   7  10   0    5.77    3.82
   7  18  -1    8.35    2.96
   7  21  -2    1.64    3.50
   8 -16 -14    1.76    2.95
   8 -14 -11    3.35    2.89
   8 -13 -10    9.56    2.01
   8 -12  -9    1.29    1.95
   8 -11  -8   46.38    2.40
   8 -10  -7    0.13    2.58
   8  -7  -5    0.15    1.92
   9 -15 -13   -0.53    2.86
   9 -14 -12    2.76    2.16
   9  -9  -7   -2.05    1.89
   9  -6  -5  284.27    4.50
   9  -2  -3    5.48    2.90
  10 -14 -13   -2.99    2.36
  10  -5  -5   -0.07    2.56
  10  -3  -4    8.43    2.71
  10   0  -3    0.91    2.65
  10   4  -2  117.25    5.36
  10  19  -3    0.37    4.08
  11 -12 -11   24.00    3.12
  11 -11 -10    5.71    2.89
  11 -10  -9   53.00    3.09
  11  -7  -7   63.98    2.70
  11  -1  -4   -0.82    2.79
  12 -12 -12    5.52    3.23
  12 -11 -11    2.65    3.24
  12 -10 -10   14.32    3.00
  12  -4  -6   -2.68    2.97
  13 -11 -12    3.30    2.99
  13 -10 -11   -4.85    2.92
  13  -6  -8    4.39    2.86
  13  -4  -7   17.86    2.96
  13  -2  -6    7.91    3.20
  13   1  -5    1.94    3.00
  13   6  -4   -1.09    3.02
  14  -7 -10    4.47    2.35
  14  -6  -9    6.59    2.87
  14  -4  -8   10.53    3.22
  14  -2  -7    4.45    3.06
  14   1  -6    5.87    3.30
  14   5  -5    1.90    3.31
  15  -7 -11   -0.22    3.38
  15  -4  -9   -1.58    2.99
  15  -2  -8   29.49    3.36
  15   1  -7    6.66    3.28
  15   5  -6    2.79    3.50
  16  -1  -9    0.57    2.58
  16   1  -8   -0.14    3.09
 -11  -1 -11    2.94    4.03
 -11   0 -10    0.64    3.81
 -11   1  -9   -0.84    3.23
 -11   3  -8   30.06    3.40
 -11   5  -7   13.70    2.94
 -11   6  -7   87.06    3.96
 -11  12  -7   12.02    3.36
 -10  -3 -10   26.39    4.41
 -10  -2  -9    0.77    3.85
 -10  -1  -8    1.67    3.25
 -10   6  -5   11.26    2.93
 -10  12  -5   17.23    3.22
 -10  13  -5    5.69    2.69
 -10  14  -5    0.52    2.37
  -9   1  -5   46.36    3.43
  -9   4  -4    5.55    2.72
  -9  15  -4   19.28    2.82
  -9  18  -5   18.07    2.52
  -8   3  -3   11.69    2.87
  -8  15  -3   33.01    3.08
  -8  16  -3    2.88    2.11
  -8  18  -4    7.08    3.26
  -7 -10 -12   26.93    5.51
  -7   3  -2   64.04    2.92
  -7  15  -2   31.11    2.90
  -7  16  -2    3.91    2.01
  -7  18  -3   -0.64    2.79
  -6  14  -1   19.07    2.55
  -6  15  -1   26.88    2.09
  -6  18  -2   88.33    3.15
  -6  20  -3   13.18    3.05
  -5 -13 -14   -0.82    3.30
  -5  -1  -2  162.45    6.38
  -5   7   0  129.01    3.30
  -5   8   0   84.37    2.96
  -5   9   0   25.33    2.41
  -5  10   0   20.40    2.66
  -5  11   0   32.14    2.71
  -5  12   0   23.74    2.02
  -5  17  -1    2.88    1.83
  -5  20  -2    4.12    1.98
  -5  22  -3    0.14    2.15
  -4 -14 -14    1.80    3.53
  -4 -12 -10    9.30    3.14
  -4   4   0  144.11    4.18
  -4  14   0   17.91    2.49
  -4  15   0   33.75    2.25
  -4  18  -1    1.95    2.73
  -4  21  -2   18.29    2.64
  -4  23  -3   -0.99    2.67
  -3 -12  -9   36.58    3.28
  -3  -1  -1   98.64    6.80
  -3  16   0    2.69    2.46
  -3  20  -1   31.92    2.18
  -3  22  -2   37.73    2.93
  -2 -15 -13   -2.39    2.71
  -2 -14 -11    4.80    2.70
  -2 -11  -7    1.68    2.35
  -2 -10  -6   13.24    2.84
  -2  -6  -3  147.81    5.78
  -2   7   1    0.74    1.93
  -2  11   1   -1.69    1.77
  -2  12   1  857.62    7.50
  -2  17   0    5.22    2.55
  -2  23  -2    0.99    2.08
  -1 -15 -12    3.88    2.70
  -1  -8  -4    7.59    2.12
  -1   5   1  358.52    6.93
  -1  13   1  157.59    3.98
  -1  14   1  197.38    3.84
  -1  18   0   73.50    3.12
  -1  21  -1    9.14    2.81
  -1  23  -2    2.67    3.00
   0 -16 -13    3.71    2.60
   0  -5  -2  298.73    6.98
   0  14   1    0.64    2.43
   1 -15 -11    1.82    2.05
   1 -13  -8   31.22    2.86
   1 -12  -7   49.36    3.05
   1 -11  -6  159.95    4.25
   1  -7  -3    5.01    2.21
   1  -3  -1   62.86    3.56
   1  14   1    2.29    2.41
   1  19   0    1.45    1.86
   2 -16 -12   32.41    2.93
   2 -14  -9   11.92    2.55
   2 -13  -8    4.97    1.76
   2 -12  -7   71.43    2.70
   2 -11  -6    2.12    1.81
   2  -7  -3   28.12    2.63
   2   0   0   85.50    5.63
   2  14   1   -0.08    2.16
   3 -17 -14    1.60    3.13
   3 -16 -12    3.41    2.81
   3 -14  -9   -1.14    2.57
   3 -13  -8    5.55    1.99
   3 -12  -7   62.21    2.55
   3 -11  -6  138.65    3.72
   3  -5  -2   42.28    2.82
   3   6   1   24.71    3.63
   3  18   0    2.63    2.73
   3  21  -1   17.67    2.89
   4 -17 -14    4.82    3.12
   4 -16 -12   13.15    2.98
   4 -14  -9    0.80    2.26
   4 -13  -8    8.53    2.85
   4 -12  -7   10.98    2.34
   4 -11  -6   35.63    2.86
   4  23  -2    0.52    3.07
   5 -17 -14    9.46    3.11
   5 -16 -12   -3.94    2.92
   5  -6  -3  205.52    4.07
   5  -4  -2    5.79    2.29
   5  16   0    2.18    2.75
   6 -17 -14   15.29    2.85
   6 -15 -11   12.51    2.88
   6  -9  -5   22.73    2.70
   6  14   0   17.96    3.52
   6  19  -1    5.02    2.81
   7 -16 -13   -4.12    3.14
   7 -14 -10   28.02    3.06
   7 -13  -9    5.92    2.06
   7 -12  -8    1.53    1.82
   7 -11  -7   15.91    2.82
   7   1  -1   83.28    4.12
   8 -15 -12    7.80    3.03
   8  -9  -6   43.79    2.95
   8  -1  -2   23.67    3.09
   8   3  -1    2.65    3.09
   8  15  -1    0.71    3.50
   9 -13 -10    9.98    3.12
   9 -12  -9   16.02    2.96
   9 -11  -8    3.99    2.47
   9  -8  -6   33.69    2.33
   9   1  -2    8.79    2.77
   9   7  -1   11.29    4.49
  10 -14 -12    9.30    3.21
  10 -13 -11    1.32    2.14
  10 -12 -10   28.09    2.56
  10 -11  -9    0.57    2.02
  10 -10  -8   47.47    3.08
  10  -7  -6  219.22    4.02
  11 -14 -13    1.71    3.15
  11 -13 -12    4.15    2.32
  11  -9  -8   12.74    3.02
  11  -6  -6   67.03    3.33
  11  -4  -5   41.56    3.33
  11   2  -3  465.19    7.97
  12  -9  -9    1.59    2.15
  12  -8  -8    4.77    2.59
  12  -6  -7   -1.14    2.15
  12  -2  -5   -1.04    2.67
  12   1  -4   21.53    3.13
  12   7  -3    6.74    3.79
  13  -9 -10    1.34    2.19
  13  -8  -9   -3.71    3.05
  13   5  -4    4.70    3.09
  14  -9 -11    7.97    3.31
  14  -8 -10   -2.83    3.09
  14   0  -6   14.53    3.35
  14   4  -5    1.79    3.47
  15  -6 -10    1.08    3.38
  15   0  -7    2.29    2.87
  15   4  -6    8.02    3.23
  16  -2  -9   -0.20    3.54
  16   5  -7   -0.02    3.70
 -11   2  -9   21.17    3.55
 -11   4  -8   -1.38    3.13
 -11   7  -7    0.38    2.75
 -11   8  -7   14.97    3.24
 -11   9  -7   10.48    3.45
 -11  10  -7   11.58    2.97
 -11  11  -7    1.03    2.44
 -10   1  -7    0.38    2.72
 -10   3  -6   73.03    3.71
 -10   7  -5    2.66    2.02
 -10   8  -5   74.88    3.42
 -10   9  -5   -1.41    2.72
 -10  10  -5   11.49    2.73
 -10  11  -5    1.11    2.20
 -10  14  -6   19.88    3.28
 -10  15  -6    2.97    2.41
  -9  -2  -7   55.47    4.59
  -9   5  -4    7.83    2.68
  -9  12  -4    0.25    2.59
  -9  13  -4   14.36    2.68
  -9  14  -4    3.00    2.13
  -9  16  -5   -1.57    3.14
  -9  17  -5   18.11    2.50
  -8  -3  -6   23.04    3.88
  -8   4  -3    7.03    2.40
  -8  14  -3   -0.12    2.33
  -8  17  -4    3.72    2.91
  -8  19  -5    1.47    3.09
  -7   4  -2   22.94    2.63
  -7  13  -2    7.31    2.44
  -7  14  -2   38.86    2.27
  -7  17  -3   -3.15    2.69
  -7  20  -4    1.38    2.20
  -6   1  -2    9.88    2.29
  -6   5  -1  132.74    3.46
  -6   6  -1   82.23    3.06
  -6  12  -1  154.97    3.68
  -6  13  -1   28.63    2.08
  -6  17  -2    2.04    1.92
  -6  19  -3   -4.78    2.91
  -6  21  -4    1.32    2.96
  -5   2  -1  591.70    8.32
  -5  16  -1   25.93    2.01
  -5  19  -2   -2.63    1.95
  -5  21  -3    2.90    2.66
  -4   5   0  107.68    3.60
  -4  13   0   50.43    2.76
  -4  20  -2   35.03    2.87
  -4  22  -3    6.33    2.96
  -3 -15 -14    0.48    3.57
  -3 -14 -12    9.62    3.13
  -3 -13 -10    0.44    2.41
  -3  -7  -4   64.60    4.29
  -3  15   0   33.60    2.81
  -3  19  -1   10.56    1.95
  -3  21  -2    1.75    2.66
  -3  23  -3    0.67    2.86
  -2 -12  -8   37.84    3.07
  -2  -9  -5    3.28    2.25
  -2   8   1  402.48    5.85
  -2   9   1   11.22    1.61
  -2  10   1   31.12    1.93
  -2  20  -1    6.27    1.98
  -2  22  -2   19.45    2.61
  -2  24  -3    0.51    2.29
  -1 -16 -14    1.75    2.25
  -1 -14 -10   42.03    3.02
  -1   6   1 1041.19   10.87
  -1  11   1   -1.59    1.87
  -1  12   1   32.35    2.46
  -1  17   0   19.58    2.62
  -1  20  -1   23.21    2.71
   0 -15 -11   32.63    2.36
   0 -13  -8  160.81    4.11
   0 -12  -7  285.06    5.08
   0 -11  -6  374.34    5.91
   0  -7  -3    0.85    1.93
   0   5   1   86.04    4.03
   0  13   1    9.28    2.43
   0  18   0   86.44    2.86
   0  21  -1   57.63    2.66
   0  23  -2   -0.55    2.19
   1 -17 -14    2.45    2.75
   1 -16 -12    2.60    2.89
   1 -14  -9   11.54    2.79
   1 -10  -5   -0.61    2.06
   1  13   1    4.02    2.58
   1  18   0   80.35    3.07
   1  21  -1   21.14    2.32
   1  23  -2   -2.18    2.90
   2 -17 -14    4.66    2.35
   2 -15 -10   45.21    2.98
   2 -10  -5   11.54    1.81
   2  -3  -1    5.93    1.27
   2   5   1    0.25    1.98
   2  13   1   25.38    2.70
   2  18   0   27.30    2.67
   2  21  -1    0.40    1.88
   2  23  -2    3.91    2.89
   3 -17 -13   34.56    3.05
   3 -15 -10   45.74    3.18
   3 -10  -5  293.24    4.53
   3  -7  -3   21.76    1.88
   3  23  -2   -1.81    2.73
   4 -17 -13    6.91    2.74
   4 -15 -10   16.09    2.81
   4 -10  -5   14.61    2.57
   4   1   0    1.23    2.24
   4  20  -1    0.52    2.66
   5 -17 -13   -0.35    2.70
   5 -15 -10   11.86    2.73
   5 -14  -9   41.96    2.43
   5 -13  -8   21.52    2.18
   5 -12  -7   20.94    1.94
   5 -11  -6    1.42    2.57
   5  -8  -4   38.09    2.01
   5   2   0  251.64    8.71
   5  22  -2   22.62    3.12
   6 -16 -12    1.58    2.06
   6 -13  -8  145.05    3.45
   7 -17 -14   -1.34    3.07
   7 -16 -12    3.44    2.57
   7 -15 -11   25.07    2.36
   7 -10  -6   21.52    2.15
   7  -7  -4    0.21    2.47
   7  -5  -3   42.58    2.75
   7  17  -1    1.33    2.81
   8 -16 -13    5.34    2.35
   8 -14 -10    1.37    2.93
   8 -13  -9    2.06    2.89
   8 -12  -8    3.74    2.47
   8  -8  -5  217.37    4.41
   8  -6  -4   15.59    2.13
   8  -4  -3   -0.89    2.76
   8  19  -2    2.80    2.98
   9 -15 -12    3.41    3.22
   9 -14 -11    7.24    2.07
   9 -10  -7   69.07    3.31
   9  -7  -5   12.49    2.68
   9  -5  -4    3.35    2.68
   9  17  -2    0.65    3.46
  10 -15 -13   -1.61    2.47
  10  -9  -7   35.67    2.39
  10  -6  -5   10.33    2.65
  10  -1  -3  125.04    4.20
  10   3  -2   36.28    3.81
  10  14  -2    0.96    4.32
  11 -13 -11    0.21    2.87
  11 -12 -10   -2.25    2.62
  11  -8  -7   18.60    2.98
  11  -2  -4    2.88    2.67
  11  16  -3   10.14    4.62
  12 -13 -12   -4.32    2.95
  12 -12 -11    2.98    3.25
  12 -11 -10    8.63    2.68
  12  -5  -6   40.32    3.51
  12   6  -3    0.19    3.36
  13 -12 -12   -2.77    3.09
  13 -11 -11    5.59    3.01
  13  -7  -8    5.92    2.86
  13  -5  -7    1.26    2.27
  13  -3  -6   28.89    3.29
  13   0  -5   28.06    3.61
  13   4  -4    2.87    3.50
  14  -7  -9   -0.29    3.25
  14  -5  -8   -2.53    2.33
  14  -3  -7    5.11    3.08
  15  -5  -9    2.47    3.35
  15  -3  -8    0.71    3.33
  15   3  -6    1.14    2.95
  16  -3  -9    1.96    3.11
  16   0  -8   19.55    3.93
  16   4  -7    2.79    3.58
 -11   0 -11    0.14    3.86
 -11   1 -10    1.05    3.29
 -11   3  -9   56.57    4.30
 -11   5  -8    0.53    3.00
 -11   6  -8    4.95    3.25
 -11  11  -8    1.02    3.39
 -10   4  -6    8.63    2.78
 -10   5  -6    9.26    2.94
 -10  12  -6    6.29    3.04
 -10  13  -6   15.36    3.07
  -9   0  -6   -0.47    3.42
  -9   2  -5   10.45    2.81
  -9   6  -4   39.71    2.38
  -9   7  -4    4.07    2.67
  -9   8  -4    4.00    2.64
  -9   9  -4   29.22    3.00
  -9  10  -4    2.61    2.68
  -9  11  -4   23.03    2.38
  -9  15  -5   15.75    2.82
  -9  17  -6    5.48    3.30
  -8  -1  -5   10.26    2.95
  -8   1  -4   11.07    2.64
  -8   5  -3   12.30    2.50
  -8   6  -3    2.86    2.27
  -8  11  -3  103.18    3.46
  -8  12  -3   62.40    2.90
  -8  13  -3    4.51    1.94
  -8  16  -4   -0.90    2.66
  -8  18  -5    4.99    3.26
  -7  -9 -10   12.12    5.83
  -7   1  -3    3.98    2.35
  -7   5  -2   74.13    3.20
  -7   6  -2  130.10    3.92
  -7  11  -2    7.34    2.58
  -7  12  -2   38.49    2.62
  -7  16  -3   37.72    3.02
  -7  19  -4   10.32    2.21
  -7  20  -5    1.78    2.99
  -6 -11 -11    1.49    4.00
  -6   7  -1    2.23    1.66
  -6   8  -1    5.31    2.45
  -6   9  -1    4.45    2.68
  -6  10  -1   26.60    2.26
  -6  11  -1   -0.69    1.71
  -6  16  -2   -3.23    1.77
  -6  18  -3    2.51    2.80
  -5 -13 -13    1.81    3.68
  -5 -12 -11   -0.23    2.87
  -5  -9  -7  157.06    6.58
  -5  14  -1  104.63    3.33
  -5  15  -1    3.09    1.83
  -5  18  -2    2.01    2.01
  -5  20  -3    2.30    2.74
  -5  22  -4   26.50    2.89
  -4 -14 -13    0.90    3.40
  -4 -13 -11    4.63    2.78
  -4   6   0   27.04    2.38
  -4  11   0  615.87    6.46
  -4  12   0   18.86    1.95
  -4  16  -1  143.87    3.48
  -4  17  -1    0.36    1.80
  -4  19  -2   -2.30    2.70
  -3   3   0  121.92    4.30
  -3  14   0   33.59    2.58
  -3  18  -1    5.81    1.81
  -2 -15 -12    0.31    2.96
  -2 -13  -9    9.73    2.80
  -2  16   0   25.82    2.02
  -2  19  -1    3.53    1.92
  -2  21  -2   17.01    2.93
  -2  23  -3   -0.36    2.97
  -1 -16 -13    0.67    3.04
  -1 -15 -11   28.05    3.23
  -1 -12  -7   44.50    2.94
  -1   7   1   44.83    2.48
  -1   8   1    6.97    2.03
  -1   9   1  484.46    6.47
  -1  10   1  139.49    3.43
  -1  16   0    1.08    2.32
  -1  22  -2   27.77    2.20
  -1  24  -3    0.21    2.16
   0 -16 -12    9.65    3.11
   0 -14  -9    1.21    2.63
   0 -10  -5   42.27    2.87
   0  -3  -1  526.44   11.32
   0   6   1   21.12    2.48
   0  11   1    2.95    2.13
   0  12   1    1.39    1.54
   0  17   0   -1.32    2.41
   0  20  -1    3.56    2.32
   0  22  -2   -5.18    2.84
   0  24  -3    1.16    3.00
   1 -15 -10    0.01    2.72
   1  -9  -4   45.35    2.80
   1  12   1   91.09    3.50
   1  17   0   17.70    2.65
   1  20  -1    4.96    2.53
   2 -17 -13   17.51    3.28
   2 -16 -11   40.77    3.04
   2  -9  -4    2.64    1.99
   2  11   1   10.83    2.30
   2  12   1   52.40    2.70
   2  17   0    6.14    2.49
   2  20  -1    3.57    2.68
   3 -16 -11   -2.54    2.91
   3  -9  -4    7.41    2.03
   3  -3  -1    8.71    1.90
   3   7   1   17.69    2.77
   3   8   1   93.90    4.53
   3   9   1   24.47    2.65
   3  17   0   64.31    2.81
   3  20  -1    1.36    2.71
   4 -16 -11    7.84    2.77
   4  -7  -3    1.02    1.28
   4  -5  -2   86.87    3.14
   4  22  -2    6.13    2.89
   5 -16 -11    8.36    2.84
   5 -10  -5  247.16    4.44
   5  -2  -1   32.21    2.73
   5  15   0    1.77    2.53
   6 -17 -13    4.46    2.23
   6 -15 -10   19.25    2.81
   6 -14  -9    0.03    2.00
   6 -12  -7  158.79    3.43
   6 -11  -6    5.28    2.48
   6  -8  -4    2.05    2.29
   6  -6  -3   48.11    2.35
   6  -4  -2  684.55    7.83
   6  -1  -1  321.65    6.58
   6  13   0   10.28    3.01
   6  18  -1    4.94    2.65
   7 -17 -13    1.83    2.86
   7 -14  -9  124.71    3.60
   7 -13  -8   47.74    2.82
   7  -9  -5   -0.59    2.57
   7  -3  -2   56.34    3.15
   7  20  -2    1.58    2.53
   8 -16 -12   -4.45    2.90
   8 -15 -11    5.12    2.16
   8 -11  -7    0.42    1.80
   8 -10  -6    2.45    2.44
   9 -16 -13    4.43    2.35
   9  -9  -6   15.49    2.75
   9  -3  -3  205.06    4.76
   9   0  -2   -0.40    2.67
   9   6  -1  224.40    9.32
   9  20  -3   -0.25    3.20
  10 -15 -12   10.23    2.88
  10 -14 -11   -3.21    2.88
  10 -13 -10   33.04    2.43
  10 -12  -9   56.84    2.65
  10 -11  -8    9.66    2.98
  10  -8  -6    3.71    2.70
  10  -4  -4   52.88    2.68
  11 -14 -12    2.79    2.29
  11 -11  -9   33.50    2.48
  11 -10  -8   -4.62    2.96
  11  -7  -6    1.04    2.57
  11  -5  -5   66.68    3.47
  11   1  -3   57.56    3.78
  12 -10  -9    0.37    2.15
  12  -9  -8    5.36    2.53
  12  -7  -7    1.97    2.07
  12  -3  -5   86.63    3.82
  12   0  -4    1.40    2.85
  12   5  -3    4.72    3.62
  13 -10 -10    1.60    2.31
  13  -9  -9   15.40    3.05
  13  -1  -5    4.59    3.10
  13   3  -4    1.21    3.36
  14 -10 -11    0.05    2.34
  14  -9 -10   24.81    3.71
  14  -6  -8   -1.19    2.82
  14  -4  -7   12.66    3.03
  14  -1  -6    0.70    3.10
  14   3  -5    0.78    3.06
  15  -7 -10    5.56    2.64
  15  -4  -8    1.62    3.00
  15  -1  -7    6.42    3.31
  15   2  -6   -1.67    3.59
  16  -1  -8    0.66    3.37
  16   3  -7    9.39    3.69
 -11   2 -10   28.32    4.22
 -11   4  -9    3.88    3.28
 -11   7  -8   -1.65    3.01
 -11   8  -8   22.60    3.04
 -11   9  -8   19.93    3.20
 -11  10  -8   -2.28    2.63
 -10  -4 -12    1.84    4.18
 -10   0  -8  225.32    5.86
 -10   2  -7    2.62    2.77
 -10   6  -6   21.06    3.04
 -10   7  -6   12.11    2.83
 -10   8  -6    0.98    2.92
 -10   9  -6   23.75    3.17
 -10  10  -6    1.72    2.92
 -10  11  -6  126.13    3.35
 -10  14  -7    6.00    3.20
  -9  -5 -10    6.02    4.78
  -9  -3  -8    6.77    3.60
  -9   3  -5    3.71    2.53
  -9  13  -5   27.57    2.97
  -9  14  -5   11.46    2.22
  -9  16  -6   -4.97    3.20
  -8   2  -4   19.74    2.62
  -8   7  -3   13.50    2.49
  -8   8  -3  151.71    3.77
  -8   9  -3   -1.34    2.26
  -8  10  -3   -1.71    1.79
  -8  14  -4   50.68    3.05
  -8  15  -4   60.79    2.66
  -8  17  -5    2.33    3.12
  -7   7  -2   64.92    2.65
  -7   8  -2   27.04    2.57
  -7   9  -2   28.06    2.48
  -7  10  -2   24.44    2.00
  -7  15  -3   54.62    2.94
  -7  18  -4   22.00    2.28
  -6 -12 -13    7.05    4.17
  -6  -5  -5  195.46   14.29
  -6   2  -2    5.69    2.05
  -6  14  -2   86.62    3.20
  -6  15  -2   60.16    2.55
  -6  17  -3   22.86    2.69
  -6  20  -4   50.33    2.50
  -6  21  -5   22.89    3.10
  -5 -10  -8    7.38    3.20
  -5  -3  -3   83.17    6.60
  -5   3  -1   64.65    2.92
  -5  13  -1   36.04    2.49
  -5  17  -2   25.54    2.09
  -5  19  -3    3.10    2.78
  -5  21  -4   -5.16    3.17
  -4 -11  -8   37.11    3.25
  -4 -10  -7   12.47    2.68
  -4  -9  -6  104.20    5.08
  -4   7   0   62.08    2.46
  -4   8   0    1.54    1.40
  -4   9   0   76.97    2.62
  -4  10   0   15.59    1.82
  -4  15  -1   14.00    2.44
  -4  21  -3   58.38    2.62
  -3 -15 -13    8.91    3.39
  -3 -14 -11   61.74    3.76
  -3  13   0    3.79    1.78
  -3  17  -1   18.91    2.43
  -3  20  -2   -1.13    1.88
  -3  22  -3   -1.77    2.09
  -2 -16 -14    0.45    3.11
  -2 -14 -10   -0.19    2.63
  -2  -8  -4  141.07    4.70
  -2  15   0   92.74    2.72
  -2  18  -1   -2.96    2.51
  -1 -13  -8  199.22    4.54
  -1 -11  -6    1.53    2.40
  -1  -5  -2  200.70    6.44
  -1  19  -1   26.88    2.29
  -1  21  -2    4.75    2.62
  -1  23  -3   12.65    2.95
   0 -17 -14    0.29    2.31
   0 -15 -10   56.15    3.29
   0  -9  -4  144.86    3.98
   0   7   1   35.09    2.65
   0   8   1  382.65    6.40
   0   9   1   50.98    2.89
   0  10   1   42.05    2.29
   0  16   0   98.86    3.23
   0  19  -1   56.77    3.04
   1 -17 -13   -3.33    3.05
   1 -16 -11   38.42    3.12
   1  10   1  211.17    4.81
   1  11   1   -1.06    1.44
   1  22  -2    1.39    2.00
   1  24  -3    2.15    2.23
   2 -14  -8   29.35    2.80
   2 -13  -7    0.61    2.30
   2 -12  -6   -1.53    2.52
   2  22  -2    8.61    2.59
   2  24  -3    0.16    2.13
   3 -18 -14   -2.35    3.18
   3 -17 -12    0.76    2.77
   3 -15  -9   36.44    2.70
   3 -14  -8   14.19    2.65
   3 -13  -7    1.34    2.31
   3 -12  -6   -1.15    2.56
   3   0   0    1.12    1.54
   3  16   0    0.35    2.56
   3  22  -2   39.66    2.52
   3  24  -3    0.99    2.23
   4 -18 -14    5.37    2.42
   4 -17 -12    6.34    2.82
   4 -15  -9   40.13    2.88
   4 -14  -8    0.59    2.61
   4 -13  -7   24.97    2.81
   4  -9  -4  127.03    3.05
   4  19  -1   24.63    2.94
   5 -17 -12    2.94    2.93
   5 -14  -8   34.39    2.60
   5  -7  -3   23.00    2.38
   5  -5  -2    0.81    1.90
   5  21  -2   11.36    2.78
   5  23  -3    0.40    3.10
   6 -17 -12   -6.71    2.68
   6 -16 -11   -1.65    2.04
   6 -10  -5    1.83    2.39
   7 -16 -11    0.79    2.90
   7 -15 -10    4.32    2.33
   7 -12  -7    1.95    1.94
   7 -11  -6   70.58    2.99
   7   0  -1    2.04    2.17
   7  16  -1   49.02    3.70
   8 -17 -13   10.83    3.20
   8  -7  -4   16.05    2.77
   8  -2  -2    8.98    2.70
   8   2  -1   31.16    3.19
   8  14  -1    2.03    3.20
   8  18  -2    6.39    3.43
   8  21  -3   17.25    3.12
   9 -16 -12    1.54    2.67
   9 -15 -11   43.61    2.52
   9 -14 -10   11.59    2.10
   9 -13  -9   15.81    2.13
   9 -12  -8    2.82    1.86
   9 -11  -7   22.26    2.67
   9  -8  -5   14.20    2.47
   9  -6  -4   44.77    3.05
  10 -10  -7    2.74    2.78
  10  -2  -3    0.02    2.58
  10   2  -2   14.56    2.95
  10  18  -3    1.36    3.23
  11  -9  -7    5.92    2.95
  11  -3  -4   -0.72    2.76
  12 -13 -11   -1.76    3.32
  12 -12 -10    8.92    2.83
  12  -6  -6    2.43    2.78
  12  -1  -4   19.11    2.81
  12   4  -3    6.27    3.63
  13 -12 -11    7.01    3.19
  13  -8  -8   16.13    3.26
  13  -6  -7   85.59    2.99
  13  -4  -6    1.14    2.82
  14  -8  -9   -2.71    3.26
  14  -2  -6    4.89    3.07
  14   2  -5    1.96    3.17
  15  -8 -10    3.16    3.28
  15  -6  -9   10.40    2.50
  15  -2  -7    2.93    3.24
  16  -4  -9    1.86    3.49
  16  -2  -8   -1.18    3.20
  16   2  -7   -1.40    3.42
 -11   1 -11    1.50    3.59
 -11   3 -10    1.42    3.79
 -11   5  -9   69.70    4.10
 -11   6  -9   12.73    3.38
 -11   7  -9   -0.50    3.38
 -11   8  -9   -2.37    3.43
 -11   9  -9   16.95    3.55
 -10  -3 -11    2.49    3.85
 -10  -2 -10    2.92    3.75
 -10  -1  -9    2.48    3.09
 -10   1  -8    2.92    3.35
 -10   3  -7   14.00    3.04
 -10  12  -7    9.17    3.20
 -10  13  -7    0.13    2.45
  -9  -4  -9   14.58    4.23
  -9   4  -5   -2.68    2.57
  -9  11  -5    3.81    2.62
  -9  12  -5    5.00    1.94
  -9  15  -6    3.24    2.40
  -8  -4  -7    0.64    3.64
  -8  13  -4   51.13    3.14
  -8  16  -5    0.00    2.55
  -8  18  -6    2.78    2.89
  -7  -1  -4   11.69    3.07
  -7   2  -3  708.89    8.82
  -7  13  -3   27.27    2.82
  -7  14  -3   48.13    2.41
  -7  16  -4    4.96    2.73
  -7  17  -4   50.40    2.56
  -7  19  -5   43.82    2.66
  -6  -1  -3  137.57    5.23
  -6  13  -2   87.29    3.34
  -6  16  -3   11.00    2.72
  -6  19  -4   17.75    2.22
  -5 -11  -9    6.34    3.40
  -5  -8  -6    0.48    3.30
  -5   4  -1   13.17    2.24
  -5  11  -1   26.57    2.74
  -5  12  -1   58.50    2.40
  -5  16  -2   18.86    1.95
  -5  18  -3   29.97    3.04
  -5  20  -4    2.94    2.69
  -4 -12  -9    2.00    3.40
  -4   1  -1    3.80    2.16
  -4  14  -1   -1.38    2.34
  -4  18  -2   76.12    2.65
  -4  20  -3    0.62    1.94
  -4  22  -4   13.31    2.34
  -3 -12  -8   23.89    3.01
  -3 -11  -7    1.54    2.46
  -3 -10  -6    7.80    2.67
  -3   4   0   15.54    2.14
  -3  11   0  291.20    4.68
  -3  12   0   76.38    2.68
  -3  16  -1   68.86    2.97
  -3  19  -2   20.67    2.18
  -3  21  -3   28.87    2.34
  -3  23  -4   -0.96    2.15
  -2 -16 -13    4.13    2.68
  -2 -15 -11    1.11    2.50
  -2   2   0    2.59    1.30
  -2  13   0   59.00    2.85
  -2  14   0   84.10    2.69
  -2  17  -1   62.46    2.87
  -2  20  -2  113.27    3.07
  -2  22  -3    3.54    2.14
  -1 -17 -14    1.52    2.88
  -1 -16 -12   -1.36    2.85
  -1 -14  -9   48.15    2.65
  -1 -10  -5   90.22    3.28
  -1  -7  -3    4.43    1.71
  -1  15   0   68.15    2.52
  -1  18  -1    3.54    2.43
  -1  24  -4    0.09    2.64
   0 -17 -13    5.34    2.95
   0 -16 -11    4.26    2.75
   0  15   0    4.28    2.26
   0  21  -2   13.51    2.53
   0  23  -3   -1.03    2.15
   1 -17 -12   10.57    2.68
   1 -15  -9    6.99    2.38
   1 -14  -8    0.47    2.50
   1 -13  -7   -2.23    1.82
   1 -12  -6   22.64    2.82
   1   7   1   24.99    2.55
   1   8   1   70.67    3.29
   1   9   1    3.88    1.45
   1  16   0    1.74    1.74
   1  19  -1   68.27    2.62
   1  21  -2    2.08    2.62
   1  23  -3   13.43    3.06
   2 -18 -14   12.63    2.56
   2 -17 -12   15.42    2.21
   2 -16 -10    5.18    2.24
   2 -15  -9   20.06    2.25
   2 -11  -5   15.07    2.54
   2  -8  -3  151.78    3.96
   2  -6  -2   14.75    2.27
   2  16   0   28.03    2.14
   2  19  -1    2.24    2.34
   2  23  -3   26.35    3.07
   3 -18 -13    3.09    2.75
   3 -16 -10   -2.95    2.55
   3 -11  -5    5.58    2.43
   3  -8  -3   74.84    3.09
   3  -6  -2  220.29    4.87
   3  19  -1   68.65    2.76
   3  21  -2   -0.45    2.74
   3  23  -3   45.10    3.33
   4 -18 -13   -0.80    3.03
   4 -16 -10    1.17    2.54
   4 -12  -6   16.82    2.00
   4 -11  -5    6.68    2.65
   4  -3  -1  374.60    6.80
   4  21  -2    5.52    2.85
   4  23  -3   -1.75    2.97
   5 -18 -13    3.92    3.00
   5 -16 -10    1.08    2.76
   5 -15  -9   23.85    2.14
   5 -13  -7  147.34    3.26
   5 -12  -6    3.64    2.37
   5  -9  -4   55.71    2.45
   5  14   0   48.93    3.17
   6 -18 -13    1.06    2.68
   6 -15  -9   24.13    3.02
   6 -14  -8   37.42    2.73
   6 -13  -7    4.31    2.40
   6  -7  -3    7.82    1.89
   6   3   0  140.13    6.93
   6  12   0   -0.35    2.29
   6  17  -1   35.93    3.30
   6  22  -3    3.36    3.13
   7 -17 -12    0.47    2.98
   7  -8  -4    0.68    1.93
   7  -6  -3   34.31    2.28
   7  19  -2   16.33    3.20
   8 -16 -11   13.90    2.83
   8 -15 -10    1.45    2.06
   8 -14  -9   -3.67    2.08
   8 -13  -8    1.89    1.83
   8 -12  -7   19.48    2.66
   8  -9  -5   -4.39    1.97
   8  -5  -3   91.81    3.04
   9 -10  -6    4.46    2.73
   9  -4  -3    6.35    2.70
   9  -1  -2    7.45    2.66
   9   5  -1   86.43    5.63
   9  16  -2    0.09    3.37
   9  19  -3    2.41    3.70
  10 -15 -11   23.89    3.10
  10 -14 -10   13.15    2.89
  10 -13  -9    1.70    2.76
  10 -12  -8    2.75    2.60
  10  -9  -6    7.00    2.56
  10  -7  -5    2.44    1.92
  10  -5  -4   -0.69    2.55
  11 -15 -12   -0.72    2.30
  11 -14 -11    8.79    2.39
  11 -13 -10    0.78    2.13
  11 -12  -9   -4.46    2.04
  11 -11  -8    2.95    2.99
  11  -8  -6   -1.63    2.81
  11  -6  -5   21.82    2.80
  11   0  -3   20.49    3.12
  11   8  -2   35.37    6.16
  12 -11  -9   -0.89    2.13
  12 -10  -8    2.68    2.69
  12  -8  -7   72.95    2.95
  12  -4  -5   -0.37    2.05
  12   3  -3    3.18    3.34
  13 -11 -10    3.13    2.41
  13 -10  -9   10.87    2.97
  13  -7  -7    1.26    2.60
  13  -2  -5    5.16    3.07
  13   2  -4   48.92    3.70
  14 -10 -10    8.44    3.28
  14  -7  -8   52.16    3.55
  14  -5  -7   -0.60    3.06
  14   1  -5   53.34    3.85
  15  -7  -9    6.31    3.26
  15  -5  -8   -5.32    3.29
  15   1  -6    1.02    3.05
  16   1  -7    7.06    3.66
 -11   4 -10   -0.64    3.48
 -10   4  -7   -0.52    2.45
 -10   5  -7   19.14    3.18
 -10   6  -7    1.12    2.91
 -10   7  -7    0.07    3.06
 -10   8  -7    9.68    3.55
 -10   9  -7   -0.36    3.04
 -10  10  -7   15.65    2.98
 -10  11  -7   17.99    2.31
 -10  13  -8   14.58    3.34
  -9  -1  -7   77.88    4.14
  -9   1  -6    1.21    2.47
  -9   5  -5   47.88    2.69
  -9   6  -5   79.34    3.37
  -9   7  -5    4.06    2.79
  -9   8  -5    3.41    2.78
  -9   9  -5  123.11    3.66
  -9  10  -5   66.73    2.92
  -9  13  -6    2.14    3.14
  -9  14  -6   20.19    2.44
  -9  16  -7   12.27    2.43
  -8   0  -5    1.39    2.68
  -8   3  -4   26.13    2.77
  -8  11  -4    1.96    2.70
  -8  12  -4    7.94    1.88
  -8  15  -5   19.69    2.32
  -8  17  -6    1.37    2.88
  -7  -6  -7   27.42    7.19
  -7  -3  -5   19.73    3.55
  -7   3  -3   13.91    2.67
  -7  12  -3   23.64    2.76
  -7  15  -4    0.78    2.69
  -7  18  -5    2.34    2.24
  -7  19  -6   -1.30    2.93
  -6  -9  -8   42.59    5.99
  -6   3  -2    8.43    2.15
  -6  11  -2    9.15    2.63
  -6  12  -2    9.12    1.89
  -6  15  -3   -1.07    2.72
  -6  18  -4    4.20    2.08
  -6  20  -5    2.98    2.25
  -5 -13 -12    1.06    2.98
  -5   0  -2   -0.20    2.27
  -5   5  -1  339.78    5.36
  -5   6  -1  638.45    7.10
  -5   7  -1    1.07    1.92
  -5   8  -1   76.09    2.91
  -5   9  -1   56.60    2.82
  -5  10  -1  168.10    3.52
  -5  15  -2   82.17    2.66
  -5  21  -5    1.46    3.14
  -4 -14 -12    8.30    3.09
  -4 -13 -10    4.82    3.23
  -4  -8  -5  310.81    8.78
  -4  -2  -2    0.35    2.93
  -4  13  -1    0.41    2.22
  -4  17  -2   12.07    2.03
  -4  19  -3   41.55    3.01
  -4  21  -4    1.10    2.22
  -3 -15 -12   10.70    3.08
  -3 -13  -9   15.90    3.16
  -3  -9  -5    1.23    2.77
  -3   5   0   70.68    3.22
  -3   6   0   37.02    2.52
  -3   8   0   34.18    2.39
  -3   9   0  125.50    3.39
  -3  10   0   95.09    2.74
  -3  15  -1   -0.57    2.45
  -3  18  -2  122.51    3.41
  -3  20  -3    3.60    2.71
  -3  22  -4   17.23    2.76
  -2 -13  -8   49.65    3.28
  -2 -12  -7   97.96    3.75
  -2 -11  -6  168.80    4.54
  -2  12   0    0.87    2.23
  -2  19  -2   28.01    2.83
  -2  21  -3   13.72    2.94
  -2  23  -4   -1.22    2.15
  -1 -15 -10   18.91    2.97
  -1  -9  -4  139.92    4.12
  -1  14   0   70.29    2.63
  -1  17  -1   36.53    2.68
  -1  20  -2    4.05    1.98
  -1  22  -3   -0.95    1.91
   0 -14  -8   38.48    2.89
   0 -13  -7    7.31    2.33
   0 -12  -6   21.40    2.68
   0  18  -1    2.36    2.19
   0  20  -2    4.20    2.29
   0  22  -3   -5.23    2.69
   0  24  -4   20.47    2.30
   1 -16 -10   -0.32    2.73
   1 -11  -5   64.94    2.72
   1  -8  -3   42.18    2.37
   1  -6  -2   22.66    2.04
   1  15   0   71.71    3.25
   1  18  -1    0.52    2.44
   1  24  -4    2.01    3.00
   2 -18 -13    3.27    3.13
   2 -17 -11   -0.14    2.59
   2  15   0   99.46    3.48
   2  21  -2   15.00    2.16
   3 -17 -11    0.96    2.91
   3 -10  -4   81.73    2.92
   3  15   0   33.84    2.77
   3  18  -1   -2.90    2.68
   4 -17 -11   17.36    2.20
   4  -8  -3  577.42    6.58
   4  -6  -2   27.66    2.48
   4  18  -1    2.89    2.39
   5 -17 -11   -2.06    2.09
   5 -11  -5   94.33    3.35
   5  13   0    1.72    2.39
   5  20  -2    1.78    2.57
   5  22  -3   -0.54    3.00
   6 -17 -11    0.89    2.82
   6 -16 -10    8.46    1.95
   6 -12  -6    3.10    1.78
   6  -9  -4   59.98    2.60
   6  -5  -2    4.40    2.15
   6  -2  -1    8.97    2.37
   6  11   0  134.98    5.57
   7 -18 -13    1.91    2.94
   7 -16 -10    0.78    2.73
   7 -15  -9    2.62    2.80
   7 -14  -8    0.69    2.60
   7 -13  -7   -1.97    3.10
   7 -10  -5   99.51    2.88
   7  -4  -2   15.55    2.37
   7  15  -1    1.08    2.96
   8 -17 -12    4.30    2.46
   8 -11  -6  234.74    3.84
   8  -3  -2  156.30    4.49
   8   1  -1   -0.28    2.43
   8  13  -1   -2.00    3.58
   8  20  -3    0.32    2.99
   9 -16 -11    3.86    3.31
   9 -15 -10    3.22    2.25
   9 -14  -9   13.39    2.12
   9 -13  -8    7.61    2.80
   9  -7  -4    4.67    2.48
  10 -16 -12   15.37    2.41
  10 -11  -7    5.85    2.85
  10  -3  -3    0.83    2.53
  10   1  -2   32.34    3.21
  10  13  -2    6.64    4.52
  11 -10  -7   25.37    3.22
  11  -4  -4   26.70    3.25
  11  -1  -3   57.08    3.44
  11   6  -2   26.72    3.99
  11   7  -2    0.71    3.28
  11   9  -2    5.55    6.87
  11  15  -3    3.14    4.26
  12 -14 -11   -2.06    3.28
  12  -9  -7    6.21    2.56
  12  -7  -6    1.35    2.93
  12  -5  -5    2.84    2.98
  12  -2  -4    1.11    2.91
  13 -12 -10   -1.75    2.86
  13  -9  -8    5.64    2.99
  13  -5  -6    0.76    1.89
  13  -3  -5   39.39    3.19
  13   1  -4   -2.49    3.10
  14  -9  -9   -0.23    2.35
  14  -3  -6   10.35    3.11
  14   0  -5   -1.64    2.70
  15  -3  -7    1.10    2.39
  15   0  -6   -1.60    3.16
  16  -3  -8   12.48    3.60
  16   0  -7    0.78    3.58
 -11   5 -10    0.81    3.12
 -11   6 -10    0.05    3.07
 -10   0  -9    0.61    3.00
 -10   2  -8   -1.89    2.71
 -10  11  -8    1.95    3.22
 -10  12  -8   -2.77    2.45
  -9   2  -6   29.29    3.09
  -9  11  -6    9.54    2.88
  -9  12  -6   21.88    2.73
  -9  14  -7   -3.83    3.14
  -9  15  -7   -0.13    2.28
  -8  -5  -8   17.19    4.79
  -8  -2  -6    6.79    3.18
  -8   4  -4   66.90    2.76
  -8   5  -4  102.12    3.39
  -8   6  -4    0.39    2.37
  -8   7  -4  171.17    4.16
  -8   8  -4   16.66    2.74
  -8   9  -4   36.53    2.88
  -8  10  -4    0.68    1.83
  -8  13  -5    0.47    2.71
  -8  14  -5   -1.83    2.28
  -8  16  -6    8.06    2.92
  -7 -11 -13    1.30    4.82
  -7   4  -3    0.26    2.44
  -7   9  -3    5.24    2.33
  -7  10  -3  260.42    4.45
  -7  11  -3   23.93    2.04
  -7  14  -4    4.95    2.94
  -7  17  -5   -1.31    1.95
  -6 -12 -12    1.11    4.08
  -6 -10  -9    4.53    3.93
  -6  -8  -7  128.89    9.56
  -6  -3  -4  233.32    8.74
  -6   4  -2    5.07    1.97
  -6   5  -2   12.64    2.21
  -6   9  -2  151.16    3.83
  -6  10  -2   94.18    2.76
  -6  14  -3   -1.70    2.33
  -6  17  -4   50.12    2.49
  -6  19  -5    1.89    2.60
  -6  20  -6    8.84    3.33
  -5 -12 -10    0.84    3.31
  -5  14  -2   21.38    2.04
  -5  17  -3   61.84    2.58
  -5  19  -4   -1.01    1.96
  -4   2  -1   15.84    2.30
  -4  12  -1  282.22    4.56
  -4  16  -2   29.27    2.16
  -4  18  -3   -3.37    2.73
  -4  20  -4    1.59    3.18
  -4  22  -5   -0.93    2.13
  -3 -14 -10    2.32    2.80
  -3   7   0  209.38    4.26
  -3  14  -1   69.05    2.95
  -3  17  -2   16.86    2.64
  -3  21  -4    5.92    2.81
  -3  23  -5   -0.86    2.20
  -2 -16 -12   -0.91    2.71
  -2 -14  -9   -2.10    2.58
  -2  11   0    7.24    1.93
  -2  16  -1   30.40    2.13
  -2  18  -2    4.64    2.52
  -2  22  -4    4.24    3.07
  -1 -17 -13    2.44    3.16
  -1 -16 -11    9.21    3.24
  -1  13   0   92.06    2.90
  -1  19  -2    0.56    2.64
  -1  21  -3   -2.16    2.70
  -1  23  -4   -1.69    2.20
   0 -17 -12   -3.26    2.70
   0 -15  -9   -2.15    2.01
   0 -11  -5  113.87    3.90
   0  -8  -3 1162.51   10.87
   0  -6  -2    2.34    1.94
   0  14   0  101.74    2.99
   0  17  -1    3.54    2.43
   1 -18 -13    1.95    3.07
   1 -17 -11    0.11    2.65
   1 -10  -4    2.50    2.28
   1  14   0   51.74    3.47
   1  20  -2    2.19    2.46
   1  22  -3   -3.16    2.53
   2 -15  -8   15.03    2.55
   2 -14  -7    6.73    2.61
   2 -10  -4   62.59    2.49
   2  -4  -1  342.95    6.72
   2  14   0   89.43    3.36
   2  18  -1    0.47    1.91
   2  20  -2   57.58    3.52
   2  22  -3    1.12    2.58
   2  24  -4   -3.02    3.06
   3 -18 -12    1.63    3.23
   3 -16  -9   11.97    2.75
   3 -15  -8    3.60    2.85
   3 -14  -7  198.21    4.16
   3 -13  -6  160.42    3.89
   3  -4  -1    8.20    2.21
   3  14   0   29.46    2.81
   3  20  -2   -0.35    2.81
   3  22  -3   -0.48    2.64
   4 -18 -12   -3.68    2.29
   4 -16  -9    9.17    2.79
   4 -15  -8   -0.26    2.64
   4 -14  -7    3.29    2.58
   4 -13  -6   65.33    3.03
   4 -10  -4    0.82    1.61
   4   0   0 2378.66   22.53
   4  20  -2   32.50    2.96
   4  22  -3   -1.05    2.88
   5 -18 -12   -2.20    2.81
   5 -16  -9   42.07    2.82
   5 -15  -8   -2.13    2.67
   5 -14  -7   28.21    2.81
   5 -10  -4  184.64    4.08
   5  -8  -3   17.45    1.80
   5  -6  -2   23.56    2.34
   5  -3  -1  494.92    7.41
   5   1   0   28.62    3.21
   6 -18 -12   -2.46    3.05
   6 -11  -5   60.89    2.50
   6  16  -1   47.09    3.18
   7 -18 -12    0.76    2.74
   7 -17 -11   -3.09    2.36
   7 -12  -6    9.23    2.77
   7  -9  -4   25.11    2.82
   7  -7  -3   -1.09    2.54
   7  -1  -1   75.61    3.78
   7  18  -2    1.47    2.76
   8 -16 -10    3.00    2.90
   8 -15  -9   -2.07    2.86
   8 -14  -8    1.32    2.91
   8 -13  -7   28.36    2.68
   8 -10  -5   20.63    2.76
   8  -8  -4  169.77    3.73
   8  -6  -3   18.09    2.98
   8  17  -2   34.61    3.59
   9 -17 -12   -0.50    2.21
   9 -12  -7    2.08    2.21
   9  -9  -5   -3.00    2.11
   9  -5  -3  151.88    4.18
   9  -2  -2  178.80    4.69
   9   4  -1    1.73    2.53
  10 -16 -11    0.31    2.77
  10 -15 -10   19.64    3.28
  10 -14  -9    5.53    2.88
  10 -10  -6    1.98    2.79
  10  -8  -5   23.22    2.22
  10  -6  -4    5.44    3.10
  10  17  -3    5.18    3.71
  11 -15 -11   -1.21    2.31
  11 -14 -10    4.38    2.25
  11 -13  -9   -0.72    2.39
  11 -12  -8   12.38    3.04
  11  -9  -6   15.95    2.80
  11  -7  -5    2.40    2.73
  11   5  -2   14.22    3.61
  11  18  -4    0.86    3.99
  12 -12  -9    2.44    2.31
  12 -11  -8   53.33    3.51
  12   2  -3    0.97    2.75
  12  16  -4    8.40    5.21
  13 -11  -9    3.91    3.00
  13  -8  -7   11.00    3.14
  13  -6  -6    3.76    3.10
  13   0  -4    1.68    2.65
  14 -11 -10   -3.25    2.54
  14  -8  -8   -2.33    2.37
  14  -6  -7    1.21    2.28
  14  -4  -6   40.56    3.46
  15  -8  -9    2.64    2.47
  15  -6  -8   -0.17    2.47
  15  -4  -7   17.22    3.50
  15  -1  -6    1.83    3.15
  15   5  -5    1.70    4.01
  15   6  -5    0.80    4.00
  15   7  -5   17.48    4.63
  15   8  -5    0.09    3.97
  16  -4  -8   -0.05    3.43
  16  -1  -7    2.36    3.57
  16   5  -6    0.13    3.67
 -10  -3 -12   11.41    3.86
 -10  -2 -11    1.06    3.83
 -10  -1 -10    6.93    3.08
 -10   1  -9    2.09    3.07
 -10   3  -8   15.69    2.77
 -10   4  -8    3.60    3.10
 -10   5  -8   -2.08    3.04
 -10   8  -8   27.42    3.22
 -10   9  -8    1.22    2.99
 -10  10  -8    3.96    2.38
 -10  12  -9   -0.03    3.28
  -9  -2  -8   26.60    3.75
  -9   0  -7   37.87    3.44
  -9   3  -6    4.45    2.83
  -9   4  -6   31.69    3.03
  -9   9  -6   28.98    3.14
  -9  10  -6   18.08    2.61
  -9  13  -7    6.34    2.80
  -9  15  -8   -1.19    3.07
  -8   1  -5   11.10    2.58
  -8  12  -5  119.82    3.76
  -8  15  -6   40.37    2.61
  -8  17  -7    7.21    2.88
  -7 -10 -11    9.35    5.29
  -7   0  -4   -1.34    2.59
  -7   5  -3  156.51    3.78
  -7   6  -3   -2.09    2.43
  -7   7  -3   10.61    2.44
  -7   8  -3   11.91    1.94
  -7  13  -4    0.09    2.68
  -7  16  -5    6.21    2.26
  -7  18  -6   46.19    2.62
  -7  19  -7   -0.47    2.84
  -6   0  -3   -0.09    2.37
  -6   6  -2   15.67    1.90
  -6   7  -2   69.92    2.62
  -6   8  -2  180.57    3.81
  -6  13  -3    6.68    2.42
  -6  16  -4   44.16    2.87
  -6  18  -5   -0.61    2.55
  -5  12  -2    1.67    2.31
  -5  13  -2  179.16    3.41
  -5  16  -3   34.84    2.24
  -5  18  -4   15.13    2.08
  -5  20  -5   27.82    2.51
  -5  21  -6   -0.73    3.06
  -4 -15 -13   11.25    3.66
  -4 -14 -11    3.91    3.51
  -4  10  -1   69.10    2.93
  -4  11  -1    3.29    1.80
  -4  15  -2   38.71    2.15
  -4  21  -5    0.17    2.70
  -3 -16 -13   10.44    3.60
  -3  13  -1   13.21    2.55
  -3  19  -3   74.00    2.65
  -3  22  -5   -3.52    3.08
  -2 -15 -10    0.32    2.60
  -2 -10  -5   30.82    3.06
  -2   3   0  421.04    7.88
  -2  10   0   67.48    2.38
  -2  15  -1   24.09    1.91
  -2  20  -3    2.51    1.98
  -2  23  -5    1.10    2.89
  -1 -15  -9    1.02    2.43
  -1 -14  -8    1.44    2.69
  -1 -13  -7   32.33    2.80
  -1 -12  -6   19.00    2.70
  -1  -3  -1  565.15   14.36
  -1  12   0    9.26    1.67
  -1  16  -1   60.59    2.49
  -1  22  -4    0.69    2.99
   0 -18 -13    3.14    2.67
   0 -16 -10    1.90    2.08
   0  13   0   -0.24    2.24
   0  19  -2   51.33    2.97
   0  21  -3   21.33    2.84
   0  23  -4    1.90    2.08
   1 -15  -8   24.48    2.79
   1 -14  -7   74.35    3.39
   1 -13  -6    3.06    2.16
   1  -4  -1    6.28    1.51
   1  17  -1   35.88    2.85
   1  23  -4   -2.11    2.89
   2 -18 -12   -0.35    2.19
   2 -16  -9    4.06    2.77
   2 -13  -6  118.79    3.14
   2 -12  -5  221.49    4.39
   2  17  -1   -0.44    2.39
   3 -19 -13    1.57    2.78
   3 -17 -10   -1.82    2.73
   3 -12  -5   21.76    2.72
   3  17  -1   32.45    2.86
   4 -19 -13    2.62    3.04
   4 -18 -11    5.60    2.51
   4 -17 -10    8.83    2.10
   4 -12  -5   97.35    3.33
   4  -4  -1    2.99    2.13
   4  17  -1    2.50    2.50
   5 -18 -11   15.55    2.56
   5 -17 -10   21.65    2.24
   5 -13  -6    2.19    1.67
   5  12   0   20.92    2.84
   5  19  -2    1.14    2.59
   5  23  -4    1.87    3.02
   6 -17 -10    9.55    2.84
   6 -16  -9    7.93    1.98
   6 -15  -8   83.66    2.82
   6 -14  -7   20.41    2.17
   6 -13  -6   -0.66    2.30
   6 -10  -4    3.28    2.31
   6  -8  -3  323.49    5.09
   6   2   0    1.15    2.38
   6  10   0    0.24    3.32
   6  21  -3    0.07    2.59
   7 -16  -9    6.09    2.63
   7 -15  -8   13.72    2.69
   7 -11  -5    1.11    2.41
   7  -5  -2   42.39    2.85
   8 -18 -12   10.57    3.19
   8 -17 -11    0.44    2.26
   8 -12  -6    4.09    2.51
   8  -4  -2  117.58    3.94
   8   0  -1    0.97    2.37
   9 -17 -11    0.50    2.80
   9 -16 -10    1.09    2.74
   9 -15  -9    3.26    2.74
   9 -14  -8    1.47    2.94
   9 -11  -6   58.23    2.51
   9   3  -1   19.78    3.52
   9  15  -2    3.46    3.10
   9  18  -3    2.59    3.50
  10 -13  -8   -3.77    2.07
  10 -12  -7   11.86    2.86
  10  -4  -3    4.12    2.47
  10   0  -2  444.31    7.30
  11 -11  -7    1.46    2.57
  11  -5  -4   11.08    2.77
  11  -2  -3  461.62    7.02
  11   4  -2   34.19    3.56
  12 -14 -10   -1.64    3.24
  12 -10  -7    0.08    3.12
  12  -8  -6   43.09    2.62
  12  -6  -5   20.06    2.94
  12  -3  -4   18.56    2.40
  12   1  -3    4.45    2.92
  13 -13 -10    4.37    3.28
  13 -10  -8    0.89    2.15
  13  -4  -5    0.28    2.79
  14 -10  -9   -1.37    2.39
  14  -9  -8    0.91    3.04
  14  -7  -7    8.91    2.92
  14  -1  -5   45.55    3.18
  14   5  -4   -1.19    3.62
  14   6  -4    8.22    3.91
  14   7  -4   19.67    4.09
  15  -9  -9    0.49    2.94
  15  -7  -8   -0.54    3.42
  15  -5  -7    3.52    2.96
  15  -2  -6   -2.00    2.92
  15   4  -5   -0.75    3.35
  15   9  -5   -0.24    4.36
  16  -5  -8   10.07    3.18
  16  -2  -7    1.51    3.46
  16   3  -6    0.99    3.09
  16   4  -6    7.07    3.99
 -10   2  -9    1.36    3.17
 -10   6  -8    3.65    2.23
 -10   7  -8   11.06    2.25
 -10  10  -9   13.32    3.43
 -10  11  -9    2.82    2.35
  -9  -6 -12    2.83    5.25
  -9   1  -7   80.48    4.20
  -9   5  -6    8.93    2.55
  -9   6  -6   14.46    2.62
  -9   7  -6   39.05    2.82
  -9   8  -6    8.43    2.18
  -9  11  -7    8.44    2.95
  -9  12  -7   29.37    2.39
  -9  14  -8   -1.05    2.92
  -8  -7 -10   62.58    8.59
  -8  -6  -9   18.22    5.34
  -8   2  -5    7.66    2.57
  -8  10  -5    3.36    2.46
  -8  11  -5   -0.12    1.93
  -8  14  -6   22.24    2.33
  -8  16  -7   -0.83    2.33
  -7  12  -4    1.62    1.78
  -7  15  -5    6.75    2.02
  -7  17  -6    2.39    2.11
  -7  18  -7   -2.76    3.05
  -6 -11 -10    2.75    3.87
  -6  12  -3  112.97    3.25
  -6  15  -4   24.70    2.45
  -6  17  -5   23.13    2.81
  -6  19  -6    1.73    2.20
  -6  20  -7    7.05    3.00
  -5 -14 -13    1.59    3.25
  -5 -13 -11   12.45    3.73
  -5   1  -2  154.72    4.88
  -5  11  -2  148.12    3.66
  -5  15  -3    4.87    1.82
  -5  17  -4   10.82    2.69
  -5  19  -5   14.95    2.04
  -4   3  -1   23.07    2.49
  -4   9  -1   25.31    2.16
  -4  14  -2   58.33    2.71
  -4  17  -3   55.17    2.33
  -4  19  -4    3.81    1.97
  -4  20  -5    0.12    2.77
  -4  22  -6    2.65    2.23
  -3 -15 -11   -1.44    2.87
  -3  -6  -3   95.86    5.47
  -3   0  -1    0.42    2.30
  -3  12  -1  113.64    3.34
  -3  16  -2    1.66    1.59
  -3  18  -3    3.37    2.42
  -3  20  -4    0.71    1.87
  -2 -17 -13    1.72    2.73
  -2 -16 -11   43.39    3.23
  -2  -7  -3   -0.23    1.97
  -2   4   0  906.94   10.65
  -2   7   0  549.26    6.96
  -2   8   0   14.37    2.16
  -2   9   0  173.29    3.69
  -2  14  -1    3.16    2.15
  -2  17  -2    3.99    1.71
  -2  19  -3   12.81    2.62
  -2  21  -4    1.42    1.99
  -1 -17 -12   -1.21    3.02
  -1 -16 -10    0.35    2.49
  -1 -11  -5   29.24    2.93
  -1  11   0   73.17    2.52
  -1  15  -1   38.51    2.67
  -1  18  -2   86.43    2.65
  -1  20  -3    4.53    2.01
  -1  23  -5   51.61    3.24
   0 -17 -11   14.94    3.03
   0 -14  -7    4.53    2.30
   0 -10  -4  133.46    3.55
   0  12   0    1.14    2.22
   0  16  -1  207.15    3.71
   0  22  -4   10.27    2.74
   1 -18 -12    2.01    2.20
   1 -17 -10    2.14    2.49
   1 -16  -9    2.49    1.98
   1 -12  -5    5.12    2.43
   1  13   0   97.24    3.09
   1  19  -2   20.39    2.04
   1  21  -3    5.47    2.10
   2 -19 -13    2.73    3.07
   2 -18 -11   -2.01    2.52
   2 -17 -10   -0.20    1.96
   2  -9  -3   16.24    1.76
   2  -7  -2  654.88    7.74
   2  -1   0  251.30    7.94
   2  13   0   57.52    3.03
   2  19  -2   -1.49    2.56
   2  21  -3   12.41    2.85
   2  23  -4    0.75    2.11
   3 -18 -11    8.06    2.87
   3  -9  -3   17.53    1.73
   3  -7  -2    2.24    1.58
   3  -1   0  261.21    7.35
   3  13   0    2.82    2.43
   3  19  -2    1.27    2.69
   3  21  -3   21.92    2.82
   3  23  -4    0.18    2.14
   4  -9  -3   -0.49    2.03
   4  -7  -2   21.36    2.41
   4  19  -2   -1.07    2.57
   4  21  -3   19.27    2.90
   4  23  -4    1.41    2.16
   5 -19 -12    3.61    2.73
   5 -12  -5   22.79    2.02
   5  -4  -1   36.43    2.80
   5  21  -3    7.49    2.16
   6 -18 -11    0.48    2.16
   6 -12  -5   47.27    2.74
   6  -6  -2   21.35    1.86
   6  -3  -1   17.17    1.94
   6  15  -1   70.84    3.87
   7 -18 -11    0.05    3.03
   7 -17 -10   -0.45    2.09
   7 -14  -7   65.16    2.56
   7 -13  -6    3.02    2.43
   7  -2  -1 1012.56   10.33
   7  14  -1   50.65    3.78
   8 -17 -10    7.94    2.64
   8 -16  -9    2.52    2.84
   8 -15  -8    5.10    2.64
   8 -11  -5   20.18    2.75
   8  -9  -4   10.62    2.07
   8  -7  -3    3.64    2.62
   8  12  -1  116.35    6.17
   8  19  -3    6.67    2.99
   8  21  -4   -0.71    3.15
   9 -13  -7    3.80    2.09
   9 -10  -5   48.17    2.50
   9  -8  -4   13.48    2.07
   9  -6  -3    7.38    2.55
   9  -3  -2    1.21    2.40
  10 -16 -10    7.64    3.22
  10 -15  -9    3.82    2.56
  10 -11  -6   23.69    2.82
  10  -9  -5   -1.11    1.94
  10  -7  -4   96.35    3.04
  10  -1  -2   33.44    3.13
  10  19  -4    1.34    3.70
  11 -16 -11    5.07    2.25
  11 -15 -10    2.50    2.31
  11 -14  -9   28.14    2.44
  11 -13  -8   -1.16    2.81
  11 -10  -6    3.85    2.85
  11  -8  -5   26.37    2.87
  11   3  -2    1.37    2.70
  12 -13  -9    2.28    2.40
  12 -12  -8    4.85    2.88
  12  -4  -4  119.17    4.07
  12   0  -3   -1.82    2.84
  13 -12  -9    0.69    2.24
  13 -11  -8   27.10    3.09
  13  -9  -7   -1.42    3.08
  13  -7  -6    1.86    2.81
  13  -1  -4    2.98    3.05
  14 -11  -9    2.67    3.24
  14  -5  -6    4.27    3.04
  14  -2  -5   -1.11    3.18
  14   4  -4    3.49    3.11
  14   8  -4    2.84    4.06
  15   2  -5   30.53    3.39
  15   3  -5    1.83    3.32
  15  10  -5    8.74    5.84
  16  -3  -7    5.62    3.25
  16   2  -6    0.58    3.57
 -10  -1 -11    0.36    3.55
 -10   0 -10    0.35    2.64
 -10   3  -9   32.78    3.43
 -10   4  -9    3.27    3.08
 -10   5  -9   14.15    3.25
 -10   6  -9   20.01    3.18
 -10   7  -9    3.81    2.98
 -10   8  -9    9.55    3.29
 -10   9  -9    0.17    2.46
  -9  -3  -9    0.70    3.15
  -9  -1  -8   26.05    3.69
  -9   2  -7   62.75    3.94
  -9   9  -7    1.83    2.88
  -9  10  -7   60.16    3.21
  -9  12  -8   -0.06    3.10
  -9  13  -8   -3.23    2.37
  -9  14  -9   12.00    3.34
  -8  -1  -6    2.53    2.71
  -8   3  -5   47.43    3.17
  -8   8  -5   20.22    2.61
  -8   9  -5    1.59    1.86
  -8  12  -6    1.96    2.53
  -8  13  -6    0.57    2.05
  -8  15  -7   29.18    2.57
  -8  16  -8    4.96    2.93
  -7   1  -4    9.97    2.68
  -7  10  -4   42.22    2.92
  -7  11  -4  179.25    3.52
  -7  14  -5   68.91    2.79
  -7  16  -6   -2.45    2.06
  -7  17  -7   20.88    3.27
  -6   1  -3  149.08    4.63
  -6  10  -3   17.70    2.46
  -6  11  -3   -1.26    1.61
  -6  14  -4    5.76    2.43
  -6  16  -5    5.66    2.75
  -6  18  -6   37.96    2.57
  -6  19  -7    5.50    3.08
  -5  -7  -5    7.49    4.35
  -5  10  -2    2.53    1.87
  -5  14  -3   39.55    2.06
  -5  16  -4   19.40    2.67
  -5  18  -5    2.97    2.59
  -5  20  -6    0.90    2.29
  -4 -12  -8    2.89    2.74
  -4 -11  -7    0.64    3.06
  -4   4  -1   40.28    2.40
  -4   5  -1  140.03    3.90
  -4   6  -1   22.49    2.35
  -4   7  -1   24.21    1.81
  -4   8  -1  534.26    6.00
  -4  13  -2   67.89    2.80
  -4  16  -3    4.37    1.80
  -4  18  -4    3.99    1.95
  -4  21  -6    8.88    2.67
  -3 -14  -9   10.51    3.35
  -3 -13  -8    4.01    2.58
  -3 -12  -7   13.24    2.68
  -3  -8  -4   14.17    2.46
  -3  11  -1   -1.42    2.11
  -3  15  -2    2.62    1.71
  -3  17  -3    0.79    2.52
  -3  19  -4    4.93    2.66
  -3  21  -5    3.77    2.08
  -3  22  -6   10.48    2.92
  -2 -13  -7    2.00    2.30
  -2  -9  -4  218.72    5.39
  -2  -5  -2   27.67    3.58
  -2   5   0    8.67    1.51
  -2   6   0   20.04    2.01
  -2  13  -1   26.53    2.65
  -2  16  -2   73.20    3.13
  -2  20  -4    7.68    2.75
  -2  22  -5   -2.13    2.27
  -2  23  -6    1.60    2.75
  -1 -18 -13    0.19    2.83
  -1  -8  -3   40.15    2.89
  -1  -6  -2   28.47    2.89
  -1  10   0    0.53    1.28
  -1  14  -1   -3.04    2.32
  -1  17  -2   23.22    2.50
  -1  19  -3   -1.87    2.66
  -1  21  -4   19.55    2.64
   0 -18 -12    3.11    3.01
   0 -16  -9   10.20    2.78
   0 -15  -8   61.27    2.65
   0 -13  -6    1.96    2.26
   0  -4  -1  299.77    7.51
   0  11   0    0.98    1.92
   0  15  -1   10.54    2.42
   0  18  -2   -0.58    1.76
   0  23  -5    5.02    2.91
   1 -19 -13    8.57    3.17
   1  -9  -3    0.12    1.38
   1  -7  -2  556.20    7.52
   1  12   0   12.51    2.39
   1  16  -1   16.97    2.04
   1  22  -4   45.97    2.88
   2 -16  -8   36.73    2.69
   2 -15  -7   37.36    2.72
   2 -11  -4   45.58    2.82
   2  16  -1   77.48    3.21
   3 -19 -12   10.18    3.17
   3 -17  -9   37.90    2.89
   3 -16  -8   -4.77    2.73
   3 -15  -7   13.21    2.54
   3 -14  -6    6.53    2.39
   3 -11  -4   65.02    2.51
   3  16  -1    3.80    2.36
   4 -19 -12   -0.81    2.33
   4 -18 -10   29.43    2.81
   4 -17  -9    6.09    2.69
   4 -16  -8   30.85    2.18
   4 -15  -7   14.17    2.03
   4 -14  -6   40.07    2.90
   4 -11  -4  487.47    5.65
   4  16  -1   68.20    3.14
   5 -18 -10    7.60    2.64
   5 -17  -9    5.01    2.79
   5 -16  -8    0.01    1.95
   5 -15  -7   26.07    2.70
   5 -14  -6    6.26    2.37
   5 -11  -4  121.20    3.59
   5  -9  -3  194.50    3.80
   5  -7  -2   23.17    2.35
   5   0   0    0.28    2.09
   5  11   0   34.99    3.29
   5  18  -2   57.03    3.42
   5  22  -4    0.67    2.87
   6 -19 -12    1.95    2.17
   6 -17  -9   35.60    2.99
   6 -16  -8   -2.23    2.60
   6 -15  -7    1.75    2.49
   6  20  -3    9.08    2.84
   6  22  -4    9.41    2.81
   7 -12  -5   83.87    3.31
   7 -10  -4   -0.99    1.82
   7  -8  -3    4.53    2.09
   7   5   0    9.48    4.57
   7  17  -2   31.20    3.19
   8 -18 -11    1.09    2.10
   8 -14  -7    2.07    1.92
   8 -13  -6   62.41    2.91
   8  -1  -1    0.31    2.47
   8  16  -2   41.21    3.37
   9 -17 -10    0.62    2.66
   9 -16  -9   13.82    2.82
   9 -15  -8    1.38    2.53
   9 -12  -6   -2.56    1.89
   9   2  -1   70.80    4.13
   9  20  -4    0.49    2.71
  10 -17 -11    9.26    2.36
  10 -14  -8   21.50    2.26
  10 -13  -7    6.87    2.86
  10  -5  -3    1.48    2.49
  10  16  -3   10.40    3.98
  11 -12  -7   21.73    2.99
  11  -6  -4   28.17    2.37
  11  -3  -3    4.86    1.98
  11   2  -2   48.99    3.61
  12 -15 -10    1.31    3.21
  12 -11  -7   11.61    2.79
  12  -9  -6   12.37    2.03
  12  -7  -5    0.42    2.92
  12  -1  -3    5.52    2.61
  13  -8  -6    0.36    2.84
  13  -5  -5   46.45    2.81
  13  -2  -4   52.70    3.82
  14 -10  -8    6.39    3.33
  14  -8  -7    2.57    3.09
  14  -6  -6   -2.10    3.17
  14  -3  -5    2.58    2.99
  14   2  -4   21.64    3.97
  14   3  -4    2.56    3.19
  14   9  -4   -0.46    4.59
  15  -8  -8    0.27    2.51
  15  -6  -7    1.47    3.30
  15  -3  -6    1.61    2.38
  15   1  -5    9.62    3.16
  16   1  -6    0.80    3.64
 -10  -2 -12   -0.41    3.39
 -10   1 -10    8.66    3.19
 -10   2 -10    3.72    3.62
 -10   9 -10    5.91    3.29
 -10  10 -10    0.55    2.48
  -9  -5 -11    2.72    4.09
  -9  -4 -10   11.89    3.73
  -9   3  -7   18.73    2.97
  -9   4  -7    0.60    2.77
  -9   5  -7    5.96    2.79
  -9   6  -7   24.59    3.03
  -9   7  -7   35.52    3.13
  -9   8  -7   41.68    2.79
  -9  11  -8    3.31    3.01
  -9  13  -9    0.55    3.21
  -8  -3  -7    0.10    2.98
  -8   4  -5   29.17    2.29
  -8   5  -5   27.54    2.83
  -8   6  -5    6.88    1.97
  -8   7  -5    0.10    1.85
  -8  11  -6   12.79    3.03
  -8  13  -7    8.72    2.96
  -8  14  -7   -4.67    2.19
  -8  15  -8   14.99    3.30
  -7  -2  -5   24.41    3.29
  -7   2  -4    1.95    2.65
  -7   8  -4   74.64    3.12
  -7   9  -4   59.36    2.54
  -7  12  -5    5.57    2.61
  -7  13  -5   92.63    2.78
  -7  15  -6    0.30    2.06
  -7  16  -7   22.18    3.12
  -7  18  -8    2.65    2.18
  -6 -13 -13    3.18    3.80
  -6   9  -3   77.25    3.24
  -6  13  -4   -1.24    2.43
  -6  15  -5   -0.64    2.60
  -6  17  -6   -3.39    2.78
  -5 -14 -12    1.01    3.65
  -5 -11  -8   11.65    3.46
  -5   2  -2   38.47    2.73
  -5   8  -2    3.21    2.11
  -5   9  -2   50.40    2.42
  -5  13  -3    1.64    1.84
  -5  17  -5   68.30    3.27
  -5  19  -6   -0.37    2.10
  -5  20  -7   -0.79    2.99
  -4 -15 -12   26.59    3.43
  -4 -13  -9    3.16    2.72
  -4 -10  -6   25.61    3.22
  -4  12  -2   84.62    3.07
  -4  15  -3    0.37    2.15
  -4  17  -4   27.72    3.00
  -4  19  -5    3.32    1.98
  -4  20  -6   -1.26    2.86
  -3 -16 -12    2.14    3.00
  -3 -11  -6   47.91    3.36
  -3  10  -1  359.43    4.90
  -3  14  -2   -1.11    2.14
  -3  20  -5   29.95    2.96
  -2 -17 -12   -0.53    2.89
  -2 -15  -9   -0.61    2.78
  -2 -14  -8   74.95    3.15
  -2 -12  -6    0.10    2.41
  -2  12  -1   53.82    2.92
  -2  18  -3    7.94    1.85
  -2  21  -5   -4.66    2.79
  -1 -17 -11   33.58    3.16
  -1 -10  -4    1.38    1.97
  -1   9   0    5.83    1.47
  -1  22  -5   20.88    2.14
  -1  23  -6    2.43    2.90
   0 -17 -10    2.55    2.75
   0 -12  -5   87.65    3.51
   0  -9  -3   75.49    3.28
   0  10   0  125.09    3.57
   0  17  -2   65.79    3.07
   0  21  -4    2.99    2.49
   1 -18 -11    2.08    2.10
   1 -16  -8   -1.32    2.43
   1 -15  -7   36.13    2.74
   1 -11  -4   12.76    1.79
   1  11   0   72.10    3.00
   1  15  -1   -1.28    2.36
   1  18  -2    5.03    1.80
   1  20  -3   22.10    2.09
   1  23  -5    0.44    2.10
   2 -19 -12   12.01    2.37
   2 -17  -9   12.56    2.79
   2 -14  -6   66.54    2.49
   2  -5  -1    1.99    1.50
   2  12   0    5.42    1.70
   2  18  -2   13.11    2.66
   2  20  -3    3.33    2.57
   2  22  -4   14.99    2.18
   2  23  -5    2.80    2.90
   3 -18 -10   -0.90    2.03
   3 -13  -5   84.43    3.35
   3  -5  -1  101.71    3.52
   3  18  -2  144.62    4.06
   3  20  -3   27.48    2.91
   3  22  -4   24.37    2.81
   4 -19 -11    4.17    3.10
   4 -13  -5   34.99    2.71
   4  -5  -1  185.87    4.62
   4  -1   0    0.99    2.04
   4  18  -2   54.31    3.17
   4  20  -3   -0.99    2.54
   4  22  -4    1.84    2.48
   5 -19 -11   58.84    3.48
   5 -13  -5    3.20    2.43
   5  20  -3    0.60    2.44
   6 -19 -11    3.35    3.09
   6 -18 -10   -1.21    1.98
   6 -14  -6   22.53    2.52
   6 -11  -4   19.32    2.03
   6  -9  -3   12.24    2.01
   6  -7  -2  179.44    3.93
   6  -4  -1   67.54    3.13
   6   1   0    6.88    2.32
   6   9   0    1.12    3.04
   7 -18 -10   21.59    3.28
   7 -17  -9    7.36    2.19
   7 -16  -8    0.60    2.03
   7 -15  -7    6.53    2.73
   7  -6  -2   98.45    3.02
   7  -3  -1   48.46    3.12
   7   4   0   14.07    3.50
   7  13  -1    7.95    3.18
   7  19  -3   25.83    3.17
   8 -10  -4   19.10    2.76
   8  -8  -3   99.70    3.58
   8  -5  -2   10.98    1.98
   9 -18 -11    9.62    2.33
   9 -14  -7    9.78    2.89
   9 -11  -5    4.97    2.00
   9  -9  -4   -0.56    1.93
   9  -7  -3    5.34    2.57
   9  -4  -2   12.84    2.68
   9   1  -1   10.34    2.73
   9  14  -2   37.81    4.47
  10 -17 -10   -0.38    2.71
  10 -16  -9    2.43    2.73
  10 -12  -6    4.49    2.95
  10 -10  -5   22.55    2.18
  10  -8  -4   14.60    2.19
  10  -2  -2   13.86    2.87
  11 -16 -10   -0.39    2.24
  11 -15  -9   -1.59    2.26
  11 -14  -8    4.82    2.79
  11 -11  -6   -2.80    2.86
  11  -9  -5   94.40    3.56
  11  -7  -4   96.88    3.61
  11  -4  -3   -2.45    2.84
  11   1  -2  116.46    4.59
  11  14  -3   17.37    4.72
  11  17  -4    0.03    4.07
  12 -14  -9    0.58    2.14
  12 -13  -8   28.47    3.45
  12 -10  -6   -1.97    2.60
  12  -5  -4    1.64    2.93
  13 -13  -9    3.15    2.44
  13 -12  -8    3.05    3.23
  13 -10  -7   14.68    2.28
  13  -6  -5    0.83    3.09
  13  -3  -4    3.72    2.58
  13   4  -3    2.97    3.51
  13   5  -3   10.60    3.77
  13   6  -3   91.45    5.70
  13   7  -3    7.67    4.24
  14  -9  -7    0.58    2.98
  14  -4  -5    1.61    2.74
  14   1  -4   11.37    3.34
  15  -9  -8   -1.41    3.39
  15  -7  -7    1.14    3.31
  15  -4  -6   11.32    3.53
  15   0  -5    1.05    3.25
  16  -4  -7    3.45    2.68
  16   0  -6    2.39    3.47
 -10  -1 -12   -0.83    4.17
 -10   0 -11   -0.19    3.12
 -10   3 -10   32.15    3.45
 -10   4 -10   34.41    3.69
 -10   5 -10    3.87    3.34
 -10   6 -10    6.17    3.38
 -10   7 -10    1.92    3.25
 -10   8 -10    0.04    2.42
  -9  -2  -9    0.35    3.32
  -9   0  -8    1.22    2.76
  -9   9  -8    3.21    3.00
  -9  10  -8    2.24    2.69
  -9  12  -9    5.47    2.78
  -8   0  -6   23.06    3.10
  -8   9  -6   13.73    2.74
  -8  10  -6   58.88    2.63
  -8  12  -7    1.55    2.80
  -8  14  -8    0.57    3.14
  -7  -4  -6    0.81    3.34
  -7   3  -4    2.81    2.31
  -7   4  -4    8.35    2.63
  -7   5  -4   71.49    3.13
  -7   6  -4   38.10    2.91
  -7   7  -4    7.12    1.88
  -7  11  -5    2.59    2.51
  -7  14  -6   -0.50    2.08
  -7  17  -8    7.39    2.85
  -6 -12 -11    0.09    3.69
  -6   2  -3    0.76    1.83
  -6   3  -3    8.85    2.17
  -6   6  -3    1.37    2.36
  -6   7  -3    4.45    2.54
  -6   8  -3  415.25    5.22
  -6  12  -4    2.34    2.24
  -6  14  -5   10.95    2.67
  -6  16  -6   11.50    2.89
  -6  18  -7    3.02    2.22
  -6  19  -8   25.11    2.91
  -5 -12  -9   35.41    4.12
  -5 -10  -7  137.87    6.38
  -5   3  -2  241.79    5.00
  -5   4  -2    0.42    2.02
  -5   5  -2   37.58    2.59
  -5   6  -2   39.16    2.52
  -5   7  -2    1.14    1.43
  -5  12  -3   29.46    2.11
  -5  15  -4    1.49    1.82
  -5  18  -6    0.46    2.80
  -4 -14 -10   13.19    3.08
  -4  11  -2    3.86    2.21
  -4  14  -3    4.04    2.52
  -4  18  -5    1.82    2.81
  -4  21  -7   10.74    2.19
  -3 -15 -10   20.17    3.13
  -3 -10  -5  477.84    8.40
  -3   9  -1   27.44    2.23
  -3  13  -2    3.00    2.30
  -3  16  -3    0.65    1.46
  -3  18  -4   16.20    2.07
  -3  21  -6   -0.74    2.09
  -3  22  -7    0.10    2.64
  -2 -16 -10    5.12    3.10
  -2 -11  -5   12.49    2.52
  -2  15  -2   61.40    2.50
  -2  17  -3   16.63    2.54
  -2  19  -4   -3.00    2.21
  -2  22  -6    9.29    2.29
  -1 -18 -12    4.57    3.39
  -1 -16  -9   17.73    2.98
  -1 -15  -8   75.89    3.13
  -1 -14  -7   11.89    1.96
  -1 -13  -6   28.39    2.78
  -1   7   0    4.14    1.86
  -1   8   0   17.50    1.62
  -1  13  -1    2.96    1.83
  -1  16  -2    9.54    1.83
  -1  18  -3   33.29    2.83
  -1  20  -4    2.92    1.93
  -1  21  -5    1.98    2.75
   0 -18 -11    3.61    2.87
   0 -11  -4   97.63    3.59
   0  -7  -2    3.79    1.67
   0  14  -1    0.65    1.64
   0  19  -3   22.51    2.21
   0  22  -5    0.50    2.63
   0  23  -6   -2.70    2.89
   1 -19 -12    2.17    3.09
   1 -17  -9   -0.30    2.68
   1 -14  -6   20.56    2.24
   1  -5  -1  369.07    7.13
   1  17  -2   40.09    2.82
   1  19  -3    9.46    2.65
   1  21  -4   10.04    2.47
   2 -19 -11   12.54    2.93
   2 -18 -10   17.98    2.33
   2 -13  -5   -1.69    1.90
   2 -10  -3    0.99    2.01
   2  -8  -2    6.02    2.10
   2  11   0    8.37    2.08
   2  15  -1   12.86    2.30
   2  21  -4    0.55    2.79
   3 -19 -11    3.03    2.11
   3 -12  -4   32.96    2.70
   3 -10  -3  224.80    3.98
   3  -8  -2    7.26    1.56
   3  15  -1    0.39    2.22
   3  23  -5    0.82    2.63
   4 -20 -12   11.00    3.30
   4 -17  -8   -2.99    2.54
   4 -16  -7   54.97    2.92
   4 -12  -4    2.48    2.46
   4 -10  -3   42.51    2.28
   4  -8  -2  167.52    3.90
   4  11   0  626.85    8.77
   4  15  -1    1.38    2.24
   4  23  -5   -0.63    2.68
   5 -17  -8    0.87    2.61
   5 -16  -7   23.63    2.63
   5 -10  -3  202.34    4.22
   5  -5  -1  297.50    5.40
   5  10   0   18.16    3.30
   5  23  -5   22.45    2.49
   6 -13  -5    2.90    1.84
   6  14  -1   -0.39    2.40
   6  21  -4   18.02    3.22
   7 -19 -11    0.06    2.21
   7 -14  -6    8.80    1.99
   7 -11  -4    9.89    1.85
   7  -9  -3  170.13    3.55
   7  16  -2    0.61    3.00
   8 -18 -10   -3.35    2.26
   8 -17  -9   14.72    2.08
   8 -16  -8   20.71    2.43
   8 -15  -7   16.54    2.78
   8 -12  -5   24.38    2.04
   8  -6  -2   59.81    3.05
   8  -2  -1   31.78    2.90
   8  18  -3    0.75    2.97
   8  20  -4   34.74    3.34
   9 -18 -10    9.28    2.76
   9 -17  -9   -3.21    2.82
   9 -13  -6   26.40    2.16
   9   0  -1   34.21    3.16
   9  17  -3   16.93    3.17
  10 -15  -8    8.98    2.18
  10 -14  -7   -1.60    2.98
  10  -6  -3    5.90    1.95
  10  -3  -2   33.98    2.81
  10  12  -2    0.32    3.85
  11 -13  -7    7.04    3.02
  11   0  -2    1.98    2.73
  12 -15  -9    3.29    2.79
  12 -12  -7    5.07    3.03
  12  -8  -5   16.35    2.30
  12  -6  -4   21.46    2.87
  12  -2  -3    4.91    2.84
  13 -14  -9    8.07    3.05
  13 -11  -7    0.56    2.98
  13  -9  -6   -0.83    2.97
  13   2  -3   18.99    2.99
  13   3  -3    0.27    3.00
  14 -11  -8    1.06    2.39
  14  -7  -6    1.53    2.32
  14   0  -4  133.49    4.83
  14  10  -4    1.38    6.48
  15  -5  -6    1.01    3.45
  15  -1  -5    5.23    3.35
  16  -5  -7   -0.09    3.54
  16  -2  -6   10.08    3.24
  16  -1  -6    2.91    2.59
 -10   1 -11    0.06    3.34
 -10   2 -11    2.27    3.20
 -10   7 -11    3.32    3.34
 -10   8 -11    3.16    3.16
  -9   1  -8   31.68    3.31
  -9   7  -8   -2.07    2.88
  -9   8  -8    0.04    2.92
  -9  10  -9   11.01    2.91
  -9  11  -9   -3.81    2.44
  -9  12 -10    7.52    3.36
  -8   1  -6    2.10    2.70
  -8   7  -6   66.63    3.20
  -8   8  -6   26.77    2.86
  -8  11  -7    2.90    2.54
  -8  13  -8   13.10    2.94
  -8  15  -9    2.54    2.30
  -7 -11 -12    0.86    5.43
  -7  -1  -5  226.49    6.23
  -7  10  -5   48.41    2.92
  -7  13  -6   18.05    2.13
  -7  15  -7   39.62    2.59
  -7  16  -8    1.44    2.70
  -7  17  -9   -1.55    3.05
  -6  -2  -4    2.36    2.61
  -6   4  -3    4.44    1.58
  -6   5  -3    0.83    1.60
  -6  11  -4  340.74    4.50
  -6  17  -7    0.92    2.47
  -6  18  -8   -6.68    3.04
  -5 -13 -10   15.84    3.72
  -5  -2  -3   30.31    3.53
  -5  11  -3    9.97    1.82
  -5  14  -4   25.23    2.09
  -5  16  -5   21.63    2.24
  -5  19  -7   12.45    2.19
  -5  20  -8    0.94    2.26
  -4 -16 -13    0.58    3.25
  -4 -15 -11    1.92    3.20
  -4  -7  -4   74.87    5.15
  -4  -1  -2    1.53    2.54
  -4  10  -2   60.20    2.69
  -4  13  -3    8.63    2.37
  -4  16  -4   86.97    2.55
  -4  19  -6   -0.12    2.11
  -4  20  -7   12.67    2.82
  -3 -16 -11    4.62    2.83
  -3   1  -1   96.27    4.63
  -3   8  -1   95.60    2.75
  -3  15  -3    3.52    2.36
  -3  17  -4   76.68    2.95
  -3  19  -5   -0.32    1.93
  -3  20  -6    6.20    2.73
  -2 -17 -11    5.76    2.65
  -2  11  -1   12.30    1.59
  -2  14  -2   28.69    2.49
  -2  20  -5   11.96    2.15
  -2  21  -6    3.61    2.79
  -1 -17 -10   24.43    3.14
  -1 -12  -5   48.44    3.03
  -1   3   0    9.33    1.59
  -1   5   0   88.04    3.61
  -1   6   0  440.27    6.98
  -1  12  -1  101.20    3.18
  -1  15  -2   27.25    2.46
  -1  19  -4    1.35    2.50
  -1  22  -6   38.57    3.03
   0 -19 -12   -1.84    2.72
   0 -17  -9   31.23    2.86
   0 -16  -8    0.23    2.65
   0 -15  -7    2.60    2.39
   0 -14  -6   10.39    2.41
   0   9   0    0.86    1.31
   0  13  -1   10.95    2.44
   0  16  -2   38.32    2.60
   0  18  -3    3.80    2.34
   0  20  -4   18.45    2.17
   1 -18 -10   27.68    2.46
   1 -13  -5  155.67    3.49
   1 -10  -3  463.43    6.13
   1  -8  -2   24.68    2.55
   1  10   0    2.64    2.00
   1  14  -1  197.60    4.06
   1  22  -5   -0.66    2.04
   1  23  -6   -3.18    2.75
   2 -17  -8   30.04    2.81
   2 -16  -7   12.97    2.39
   2 -12  -4    0.07    2.51
   2  17  -2    3.44    2.27
   2  19  -3    0.61    2.43
   2  22  -5    9.89    2.86
   3 -20 -12    2.10    2.23
   3 -18  -9   -0.55    2.87
   3 -17  -8    3.87    2.21
   3 -16  -7   23.25    2.21
   3 -15  -6   81.20    3.12
   3  -2   0   51.55    3.38
   3  17  -2   30.91    2.75
   3  19  -3   24.34    2.73
   3  21  -4    6.00    2.42
   4 -19 -10    4.38    2.84
   4 -18  -9    0.69    2.05
   4 -15  -6   18.47    1.98
   4  17  -2   13.09    2.49
   4  21  -4   18.80    2.83
   5 -19 -10    3.83    3.19
   5 -18  -9   14.46    2.34
   5 -15  -6    1.30    2.50
   5 -12  -4    1.79    1.76
   5  -8  -2   17.16    1.75
   5  -1   0   24.86    2.43
   5  17  -2    1.95    2.33
   5  19  -3   21.12    2.87
   5  21  -4    6.22    2.44
   6 -19 -10   -2.22    3.07
   6 -18  -9    8.44    2.07
   6 -17  -8    2.62    1.91
   6 -16  -7    1.56    2.26
   6 -15  -6   24.53    2.68
   6 -12  -4   19.52    2.54
   6 -10  -3   31.61    2.31
   6  -8  -2  127.93    3.68
   6  -5  -1   16.55    2.37
   6   0   0 1593.95   15.43
   7 -19 -10   -2.51    2.79
   7 -18  -9    2.84    2.94
   7 -17  -8   -2.25    2.81
   7 -16  -7    2.03    2.67
   7 -13  -5    9.69    1.89
   7  -7  -2  126.93    3.62
   7  -4  -1    0.55    2.11
   7   3   0   23.22    3.37
   7  22  -5   -0.01    2.67
   8 -14  -6   18.22    2.13
   8 -11  -4    9.07    2.58
   8  -9  -3   -0.33    2.50
   8  11  -1   23.35    4.27
   8  15  -2    7.56    2.80
   9 -16  -8   -2.08    2.25
   9 -15  -7   21.05    2.98
   9 -12  -5   65.70    3.32
   9 -10  -4    0.74    2.01
   9  -8  -3   -1.82    2.72
   9  -5  -2   34.13    2.99
   9  19  -4   -0.20    2.59
  10 -17  -9    2.96    2.78
  10 -13  -6   40.54    3.18
  10 -11  -5   13.11    2.09
  10  -9  -4  101.70    3.18
  10  -7  -3   11.42    2.52
  10  18  -4   11.60    3.24
  11 -16  -9    2.43    2.40
  11 -15  -8   -0.83    3.27
  11 -12  -6    1.69    3.03
  11 -10  -5   35.06    2.58
  11  -8  -4    4.93    2.68
  11  -5  -3   91.76    3.13
  11  -1  -2  121.64    4.38
  12 -14  -8   27.55    2.75
  12 -11  -6    0.50    2.85
  12  -9  -5    3.18    2.86
  12  -3  -3    5.49    2.90
  12  15  -4    0.57    4.14
  13 -13  -8    0.98    3.36
  13  -7  -5    5.15    2.25
  13  -4  -4    3.35    2.07
  13   1  -3   -0.43    3.04
  13   8  -3   13.87    5.16
  14 -12  -8    0.84    2.92
  14 -10  -7    1.83    3.50
  14  -8  -6    7.08    3.14
  14  -5  -5    2.06    3.23
  14  -1  -4    9.57    3.19
  15  -8  -7   11.00    2.64
  15  -6  -6   15.36    3.05
  15  -2  -5   33.75    3.50
  16  -3  -6    3.03    3.10
 -10   0 -12   22.29    3.58
 -10   1 -12   -0.98    3.49
 -10   3 -11   -1.05    2.89
 -10   4 -11   15.46    3.11
 -10   5 -11    4.67    3.15
 -10   6 -11    4.78    2.42
  -9  -3 -10    1.98    3.33
  -9  -1  -9  103.41    4.64
  -9   2  -8   27.03    2.84
  -9   3  -8    1.90    3.04
  -9   4  -8    3.35    2.92
  -9   5  -8   -0.74    2.92
  -9   6  -8   28.75    2.84
  -9   9  -9   67.88    3.51
  -9  11 -10   15.43    3.39
  -8  -4  -8   65.73    4.93
  -8  -2  -7   -1.16    2.52
  -8   2  -6    3.68    2.68
  -8   3  -6   18.16    2.94
  -8   4  -6  551.74    6.99
  -8   5  -6    1.96    2.52
  -8   6  -6   12.20    2.56
  -8  10  -7    1.33    2.44
  -8  12  -8    0.94    2.86
  -8  14  -9    7.64    2.20
  -7   8  -5    1.39    2.49
  -7   9  -5   41.54    2.30
  -7  12  -6   22.89    2.22
  -7  14  -7   -0.23    1.93
  -7  15  -8   15.48    3.16
  -7  16  -9   -1.76    3.34
  -6 -13 -12    2.67    4.26
  -6  10  -4    3.32    1.74
  -6  13  -5    3.12    1.75
  -6  15  -6    6.70    2.06
  -6  16  -7   27.07    3.04
  -5  10  -3   92.68    2.64
  -5  13  -4   21.10    1.90
  -5  15  -5    4.13    2.34
  -5  17  -6    6.82    2.01
  -5  18  -7   22.76    2.69
  -4  -9  -5   14.64    3.35
  -4   9  -2   19.46    2.03
  -4  15  -4   19.64    2.36
  -4  17  -5   35.70    2.18
  -4  18  -6    7.00    3.01
  -3 -14  -8   -0.50    2.58
  -3 -13  -7  131.83    4.63
  -3   2  -1 1999.82   17.09
  -3   6  -1   28.16    2.30
  -3   7  -1   13.01    1.58
  -3  12  -2   12.74    2.00
  -3  18  -5   12.95    2.70
  -3  21  -7   14.55    2.35
  -2 -15  -8   44.39    3.13
  -2 -14  -7    3.01    2.47
  -2  -8  -3  157.89    4.97
  -2  10  -1    1.50    1.28
  -2  13  -2   74.47    2.98
  -2  16  -3    1.92    1.58
  -2  18  -4   62.82    2.49
  -2  19  -5    7.21    2.77
  -2  22  -7    5.57    2.21
  -1 -18 -11   10.74    3.38
  -1  -9  -3  542.97    7.60
  -1   4   0    2.15    1.22
  -1  17  -3   10.75    1.88
  -1  20  -5   26.95    2.71
   0 -18 -10    0.08    3.00
   0 -13  -5    0.71    2.35
   0   8   0  191.73    4.31
   0  21  -5   54.43    2.48
   0  22  -6   -0.45    2.82
   0  23  -7   -0.32    2.97
   1 -19 -11   10.63    2.29
   1 -17  -8    2.90    2.69
   1 -16  -7   59.91    3.06
   1 -12  -4    1.92    2.44
   1   9   0    4.50    1.99
   1  16  -2    3.74    2.38
   1  18  -3   43.99    2.77
   1  20  -4    0.38    1.95
   2 -20 -12    1.79    2.28
   2 -19 -10   -0.23    2.55
   2 -18  -9   -2.74    1.90
   2 -15  -6   94.31    2.93
   2 -14  -5    6.29    2.46
   2  -6  -1   91.43    3.72
   2  -2   0    2.96    1.12
   2  10   0   69.36    3.12
   2  14  -1   25.98    1.97
   2  20  -4   84.11    3.17
   2  23  -6    0.93    2.50
   3 -20 -11   -2.96    2.88
   3 -19 -10    0.23    2.12
   3 -14  -5   78.37    2.62
   3 -11  -3    0.49    2.23
   3  -6  -1  429.72    6.28
   3  14  -1   94.50    3.46
   3  22  -5    8.35    2.57
   3  23  -6    2.45    2.90
   4 -20 -11    2.05    3.10
   4 -14  -5   -1.03    1.72
   4 -11  -3   30.86    2.91
   4  -6  -1   20.30    1.83
   4  -2   0    7.94    1.62
   4  10   0   13.28    2.50
   4  19  -3   28.85    2.15
   4  22  -5   -1.87    2.83
   5 -20 -11    1.49    2.23
   5 -14  -5    5.89    2.00
   5  -6  -1  220.66    4.62
   5  22  -5    2.27    2.89
   6 -20 -11    0.43    2.31
   6 -14  -5    0.46    2.42
   6   8   0   27.59    4.25
   6  13  -1    0.40    2.20
   6  22  -5    1.65    2.10
   7 -15  -6   13.19    2.04
   7 -12  -4    7.02    2.66
   7 -10  -3   66.24    3.21
   7   2   0  144.67    5.64
   7  18  -3    5.00    2.50
   8 -19 -10    9.00    3.17
   8 -18  -9   -3.39    2.35
   8 -17  -8   38.70    2.43
   8 -16  -7    6.49    2.96
   8 -13  -5    0.13    1.83
   8  -7  -2   32.35    3.10
   8  -3  -1    2.54    2.62
   9 -14  -6   29.62    2.19
   9  -1  -1    7.80    2.79
  10 -16  -8   28.25    2.31
  10 -15  -7    0.77    2.91
  10 -12  -5   66.60    3.22
  10 -10  -4   10.38    3.78
  10  -4  -2  107.53    3.87
  10   4  -1   34.15    3.93
  10  15  -3   34.93    4.21
  11 -14  -7    5.57    2.28
  11 -11  -5   -1.43    2.40
  11  -6  -3   10.53    3.10
  11  -2  -2   44.95    3.20
  12 -13  -7    1.54    2.06
  12  -7  -4    1.49    2.93
  12  -4  -3    1.68    2.76
  13 -12  -7    9.91    3.28
  13 -10  -6   -2.24    2.38
  13  -8  -5    6.45    3.21
  13  -5  -4    3.93    2.99
  13   0  -3    6.31    3.40
  14  -6  -5    0.95    3.17
  14  -2  -4    9.33    3.60
  15  -9  -7    9.15    3.53
  15  -3  -5   -1.41    3.45
  16   4  -5    0.64    4.11
 -10   2 -12   -0.40    3.42
 -10   3 -12    2.90    3.63
 -10   4 -12   -3.12    3.48
  -9  -5 -12   -0.35    3.79
  -9  -4 -11    0.06    3.30
  -9   0  -9    0.37    2.81
  -9   7  -9    6.64    3.08
  -9   8  -9    0.05    2.09
  -9  10 -10    1.40    2.79
  -9  11 -11   -2.97    3.31
  -8  -1  -7  210.65    5.95
  -8   8  -7   16.28    2.87
  -8   9  -7   21.82    2.21
  -8  11  -8    5.63    2.63
  -8  13  -9   -0.45    2.33
  -8  14 -10    0.84    2.95
  -7   0  -5    3.40    2.60
  -7   7  -5    3.09    2.44
  -7  11  -6    4.68    2.28
  -7  13  -7   13.96    2.17
  -7  14  -8   19.45    2.97
  -6   8  -4   14.04    2.50
  -6   9  -4   30.76    2.09
  -6  12  -5   90.70    2.62
  -6  14  -6   57.53    2.51
  -6  15  -7   16.42    2.74
  -6  17  -8    7.58    2.65
  -6  18  -9   -1.58    2.29
  -5 -14 -11    7.00    3.54
  -5  -9  -6   51.93    4.86
  -5   9  -3  137.27    3.28
  -5  12  -4   27.08    2.54
  -5  14  -5   11.22    2.49
  -5  16  -6    5.84    2.10
  -5  17  -7   20.26    2.86
  -4 -16 -12    5.72    2.87
  -4 -14  -9   -0.22    2.93
  -4 -13  -8   21.50    3.76
  -4   8  -2  166.34    3.43
  -4  12  -3   81.35    2.63
  -4  14  -4   26.07    2.72
  -4  16  -5   54.43    2.90
  -4  19  -7   -2.27    2.21
  -4  20  -8   -1.13    2.93
  -3 -17 -12    2.30    3.09
  -3 -15  -9   26.66    3.18
  -3 -12  -6    4.98    2.40
  -3   3  -1   75.63    3.24
  -3   4  -1    5.20    1.48
  -3   5  -1  113.22    3.36
  -3  11  -2   27.53    1.91
  -3  14  -3    2.10    1.72
  -3  16  -4    1.12    1.77
  -3  19  -6    0.87    2.00
  -3  20  -7   -0.48    2.93
  -3  21  -8    0.06    2.97
  -2 -18 -12    4.43    3.44
  -2 -16  -9    6.08    3.03
  -2 -13  -6    6.18    2.70
  -2 -10  -4   70.31    3.47
  -2   9  -1   37.64    1.97
  -2  15  -3   -0.91    2.45
  -2  17  -4   30.33    2.73
  -2  20  -6    6.21    3.37
  -2  21  -7   20.19    3.11
  -1 -19 -12   -0.22    2.79
  -1 -16  -8    2.93    2.61
  -1 -15  -7    2.97    2.50
  -1 -11  -4  353.13    5.85
  -1  -7  -2  413.25    7.52
  -1  11  -1    0.22    1.22
  -1  14  -2   31.56    2.09
  -1  16  -3   17.01    2.63
  -1  18  -4   -1.76    2.52
  -1  21  -6    1.05    2.00
  -1  22  -7   -3.20    2.65
   0 -19 -11   -0.65    3.05
   0 -10  -3   89.24    3.32
   0  -5  -1   83.90    4.07
   0   7   0    0.17    1.71
   0  12  -1    2.73    2.08
   0  15  -2   27.79    2.07
   0  17  -3    3.03    2.29
   0  19  -4    1.76    1.84
   1 -18  -9   -2.64    3.00
   1 -15  -6    1.76    1.91
   1  13  -1  154.97    3.55
   1  21  -5   23.17    2.37
   1  22  -6   -0.64    2.96
   1  23  -7    2.22    2.85
   2 -20 -11    1.51    3.02
   2 -11  -3   59.11    3.12
   2  -9  -2  105.27    3.32
   2  16  -2   23.62    2.51
   2  18  -3    0.65    2.43
   2  21  -5   23.45    3.08
   3 -18  -8   54.98    3.10
   3 -17  -7   33.30    2.71
   3 -13  -4   21.66    2.57
   3  -9  -2   15.04    1.66
   3  16  -2    0.27    2.38
   3  20  -4   -2.12    2.52
   4 -19  -9    1.16    2.91
   4 -18  -8   -0.33    2.76
   4 -17  -7    1.74    3.06
   4 -16  -6   71.23    3.27
   4 -13  -4   54.24    2.49
   4  -9  -2   15.05    1.70
   4  20  -4   17.67    3.01
   4  23  -6   -1.47    2.21
   5 -20 -10   -3.70    2.71
   5 -19  -9   -0.94    2.90
   5 -18  -8    1.44    2.34
   5 -17  -7   -3.37    2.59
   5 -16  -6   -0.91    2.66
   5 -13  -4   20.28    2.58
   5 -11  -3   10.43    1.90
   5  -9  -2    7.18    1.63
   5  -2   0  242.04    5.69
   5   9   0   20.61    3.11
   5  20  -4   -0.68    2.69
   6 -20 -10   16.48    2.75
   6 -19  -9    0.44    3.04
   6 -18  -8   -1.41    2.84
   6 -17  -7    0.94    2.63
   6 -13  -4   68.97    3.03
   6 -11  -3    0.78    2.55
   6  -6  -1    4.62    2.03
   6  -1   0    5.51    2.34
   6  20  -4   23.70    2.42
   7 -19  -9   15.36    2.98
   7 -18  -8   11.75    2.90
   7 -14  -5    2.95    1.85
   7  -8  -2   15.28    2.15
   7  -5  -1    0.67    2.36
   7   1   0  286.10    7.04
   7  12  -1   68.14    3.94
   7  15  -2   22.82    3.36
   7  21  -5    8.35    2.99
   8 -15  -6   -0.44    2.08
   8 -12  -4    1.53    2.53
   8 -10  -3   10.40    2.81
   8  -4  -1   32.21    3.15
   8  17  -3    1.63    2.69
   8  19  -4   -0.05    2.85
   9 -18  -9    3.29    2.29
   9 -17  -8    2.72    2.19
   9 -16  -7    1.87    3.52
   9 -13  -5    0.80    2.57
   9 -11  -4    4.26    2.29
   9  -9  -3   29.66    3.00
   9  -6  -2    3.44    1.88
   9  -2  -1   72.82    3.57
   9  13  -2    8.31    3.73
   9  16  -3    7.89    2.95
   9  20  -5    1.43    3.15
  10 -18  -9    2.15    2.81
  10 -14  -6   -0.91    2.94
  10  -8  -3   93.62    3.60
  10  -5  -2    2.70    2.49
  10   2  -1    7.80    2.74
  10   3  -1   50.00    3.81
  10   5  -1   59.59    4.97
  11 -17  -9   -1.92    2.41
  11 -16  -8   -1.10    3.25
  11 -13  -6   -0.86    2.14
  11  -9  -4    2.41    2.75
  12 -15  -8   -5.82    2.42
  12 -14  -7   -2.09    3.00
  12 -12  -6   -2.72    2.42
  12 -10  -5    3.92    2.17
  12  -8  -4    6.60    2.72
  12   2  -2   11.92    3.47
  12   3  -2   27.44    4.02
  12   4  -2    0.46    3.50
  12   5  -2   33.85    4.53
  13 -14  -8   -1.38    2.27
  13 -11  -6    5.35    3.07
  13  -6  -4   -2.06    2.97
  13  -1  -3   -0.79    3.08
  14 -11  -7   -0.99    2.54
  14  -9  -6   -0.32    3.03
  14  -7  -5    1.06    2.90
  14  -3  -4   -1.65    3.26
  15  -7  -6   -4.43    2.71
  15  -4  -5   -2.16    3.36
  16  -4  -6   -1.21    2.93
  16   1  -5   -2.06    3.16
  16   2  -5   -2.71    3.59
  16   3  -5    0.24    3.47
  16   5  -5    0.03    3.54
  -9  -2 -10    1.11    2.89
  -9   1  -9  108.40    4.12
  -9   2  -9    3.05    2.58
  -9   3  -9    2.29    2.77
  -9   4  -9   15.16    3.10
  -9   5  -9   13.72    2.87
  -9   6  -9    9.96    2.12
  -9   8 -10   -0.93    2.86
  -9   9 -10   29.95    2.63
  -9  10 -11   26.45    3.20
  -8   7  -7   37.48    3.00
  -8  10  -8   -3.24    2.10
  -8  12  -9   74.91    2.95
  -8  13 -10   -2.24    2.80
  -7   1  -5  225.46    5.27
  -7   2  -5   33.01    2.99
  -7   3  -5   23.72    2.60
  -7   4  -5   52.34    3.11
  -7   5  -5   11.12    2.41
  -7   6  -5    9.93    1.69
  -7   9  -6    9.98    2.46
  -7  10  -6    1.19    1.86
  -7  12  -7   25.40    2.26
  -7  15  -9    0.15    2.09
  -7  16 -10   -1.60    2.23
  -6  -1  -4  161.11    5.32
  -6   7  -4  294.33    4.89
  -6  11  -5   -1.72    1.81
  -6  13  -6    1.21    2.04
  -6  16  -8    2.52    2.06
  -6  17  -9   -0.28    2.68
  -5  -1  -3   -0.36    2.27
  -5   7  -3   21.07    2.32
  -5   8  -3    4.51    1.56
  -5  11  -4   16.53    2.37
  -5  15  -6   38.10    3.00
  -5  18  -8    4.14    2.20
  -5  19  -9    5.43    2.31
  -4 -15 -10   24.88    3.64
  -4 -12  -7  276.64    6.46
  -4   0  -2 1786.26   17.80
  -4   6  -2   37.09    2.45
  -4   7  -2  223.03    4.01
  -4  11  -3   35.13    2.01
  -4  17  -6    1.79    1.89
  -4  18  -7    3.58    2.55
  -4  19  -8    0.70    3.03
  -4  20  -9    1.77    2.87
  -3 -16 -10    1.64    2.94
  -3  -9  -4   45.39    3.25
  -3  10  -2    5.27    1.80
  -3  13  -3  194.22    3.65
  -3  15  -4   16.00    2.33
  -3  17  -5    0.68    1.71
  -2 -17 -10   37.08    3.53
  -2 -12  -5   75.13    3.42
  -2   8  -1  413.98    5.72
  -2  12  -2   -2.81    2.19
  -2  18  -5    2.36    2.54
  -1 -18 -10   14.94    2.67
  -1 -17  -9   22.18    2.35
  -1 -14  -6    8.25    1.95
  -1  -4  -1   27.32    2.90
  -1  10  -1  202.36    4.05
  -1  19  -5    1.13    2.32
   0 -17  -8   -0.05    2.67
   0 -16  -7   62.60    3.29
   0 -15  -6    9.35    2.39
   0 -12  -4  133.21    3.56
   0  -8  -2   10.94    1.76
   0   6   0   24.19    2.49
   0  18  -4   57.86    2.99
   0  20  -5    1.24    1.99
   0  21  -6   23.69    2.51
   0  22  -7    1.69    2.78
   1 -19 -10    1.65    2.09
   1 -14  -5   72.62    2.77
   1 -11  -3   10.65    2.12
   1  -6  -1  979.40   10.60
   1   8   0   17.47    2.19
   1  12  -1   29.07    2.61
   1  15  -2   16.39    2.36
   1  17  -3   32.80    2.74
   1  19  -4   13.49    2.01
   2 -18  -8   -0.52    2.61
   2 -17  -7   19.72    2.71
   2 -16  -6   -0.21    2.27
   2 -13  -4   41.14    2.45
   2   9   0  180.84    4.43
   2  13  -1    5.39    1.62
   2  22  -6    2.04    2.67
   2  23  -7    0.74    2.96
   3 -20 -10    0.79    3.01
   3 -19  -9   -1.12    2.18
   3 -16  -6    6.42    1.87
   3 -15  -5   29.85    2.58
   3  -7  -1    7.78    2.15
   3  -3   0  118.64    4.32
   3  13  -1  171.67    4.30
   3  18  -3    6.81    1.93
   3  21  -5    4.21    2.78
   4 -20 -10    6.69    2.37
   4 -15  -5   27.52    2.59
   4  -7  -1   21.02    2.31
   4  -3   0  213.13    5.26
   4   9   0   70.03    3.89
   4  16  -2   88.21    3.07
   4  18  -3    0.75    2.26
   4  21  -5   15.74    2.71
   5 -15  -5   69.27    3.00
   5  13  -1   40.81    2.96
   5  18  -3    5.85    1.93
   5  21  -5    1.49    2.81
   6 -16  -6   49.61    2.54
   6 -15  -5   47.18    2.90
   6  -9  -2  144.46    3.51
   6  -2   0    1.95    1.91
   6  21  -5   23.43    2.96
   7 -20 -10   -0.15    2.33
   7 -17  -7   20.60    2.33
   7 -16  -6    2.19    2.72
   7 -13  -4    4.89    2.55
   7 -11  -3    5.39    2.35
   7   0   0   -0.05    2.15
   7  17  -3   14.97    2.68
   8 -19  -9   20.77    2.51
   8 -18  -8   40.04    2.55
   8 -17  -7    1.50    2.82
   8 -14  -5    7.06    1.97
   8  -8  -2    6.13    2.52
   8  14  -2   26.24    3.11
   9 -15  -6    3.89    2.13
   9 -12  -4    5.71    2.52
   9  -7  -2    0.17    2.48
   9  -3  -1   19.93    2.67
   9  18  -4   10.24    3.04
  10 -17  -8    6.40    2.35
  10 -16  -7   -0.56    2.82
  10 -13  -5    1.28    2.66
  10 -11  -4    3.50    2.73
  10   0  -1   -0.19    2.94
  10   1  -1    6.28    2.65
  10   6  -1   28.96    5.21
  10  17  -4    5.45    3.31
  10  19  -5    0.31    3.11
  11 -15  -7    0.34    2.04
  11 -12  -5   -2.66    2.80
  11 -10  -4   10.10    2.95
  11  -7  -3   52.59    2.72
  11  -3  -2    0.13    2.67
  11  16  -4    0.57    3.01
  11  18  -5   -2.37    3.51
  12 -16  -8    3.29    2.98
  12 -11  -5   -3.34    2.83
  12  -5  -3    7.17    2.22
  12   1  -2   54.72    3.82
  12   6  -2    4.17    3.90
  13 -13  -7    2.79    2.34
  13  -9  -5   31.58    2.71
  13  -2  -3   21.54    3.12
  14 -12  -7   11.39    3.49
  14 -10  -6   20.88    3.38
  14  -4  -4    4.12    3.07
  15  -8  -6    5.72    3.39
  15  -5  -5    7.48    3.53
  15   1  -4   12.51    3.06
  15   2  -4    5.94    3.31
  15   3  -4    0.23    3.25
  15   4  -4    1.81    3.40
  15   5  -4    1.42    3.76
  16  -5  -6   -0.67    2.62
  16  -1  -5    3.72    3.17
  16   0  -5   -0.62    3.59
  -9  -3 -11    1.19    3.22
  -9  -1 -10    0.15    3.00
  -9   6 -10    4.24    3.08
  -9   7 -10   33.71    2.95
  -9   8 -11   20.23    3.26
  -9   9 -11    2.76    2.50
  -8  -5  -9   -0.80    3.72
  -8  -3  -8   10.47    3.45
  -8   0  -7   -2.19    2.42
  -8   1  -7  221.22    5.15
  -8   2  -7   -0.09    2.60
  -8   3  -7   -2.99    2.50
  -8   4  -7    3.73    2.59
  -8   5  -7    7.94    2.51
  -8   6  -7    4.57    1.93
  -8   8  -8    2.19    2.71
  -8   9  -8    4.66    2.05
  -8  10  -9    7.79    2.83
  -8  11  -9    1.61    2.14
  -8  12 -10    0.84    2.83
  -8  13 -11    9.17    2.87
  -7  -7  -8   87.95    9.08
  -7  -3  -6    2.56    2.77
  -7   8  -6    1.86    2.36
  -7  11  -7    5.92    2.11
  -7  13  -8   29.25    2.19
  -7  14  -9   50.81    2.63
  -7  15 -10   33.37    2.98
  -6 -12 -10    0.83    3.74
  -6 -11  -9   42.97    5.08
  -6 -10  -8   -0.67    4.47
  -6   0  -4   29.42    2.94
  -6   5  -4   20.29    2.79
  -6   6  -4   23.42    2.15
  -6  10  -5   19.31    2.00
  -6  12  -6   -2.77    2.57
  -6  14  -7    0.90    1.79
  -6  15  -8   -1.80    2.86
  -6  16  -9   36.99    3.29
  -6  17 -10    9.76    3.15
  -5 -15 -12    9.95    4.13
  -5   6  -3  253.00    4.42
  -5  10  -4   11.82    2.52
  -5  13  -5   34.74    2.01
  -5  16  -7    6.26    1.87
  -5  17  -8    7.97    2.67
  -5  18  -9    5.13    3.06
  -4 -11  -6    2.74    2.75
  -4   5  -2  180.84    4.22
  -4  10  -3   16.07    2.41
  -4  13  -4   11.39    1.75
  -4  15  -5   16.92    1.95
  -4  16  -6   -0.98    2.82
  -3 -17 -11    0.44    3.01
  -3 -11  -5   13.79    2.69
  -3  -7  -3    7.79    2.26
  -3  -4  -2   -0.12    3.78
  -3   9  -2    7.28    1.97
  -3  12  -3   -0.36    2.17
  -3  16  -5   90.04    3.09
  -3  18  -6   30.09    2.19
  -3  19  -7   72.87    2.70
  -3  20  -8    1.82    2.07
  -2 -18 -11    0.97    3.05
  -2  -6  -2   19.86    2.69
  -2   7  -1   13.03    2.03
  -2  11  -2  208.28    4.00
  -2  14  -3   27.13    1.95
  -2  16  -4   -0.75    1.64
  -2  19  -6   18.71    2.03
  -2  20  -7    0.51    2.37
  -2  21  -8   -0.73    2.61
  -1 -19 -11    5.74    2.82
  -1 -13  -5   14.11    1.91
  -1  13  -2   49.58    2.42
  -1  15  -3   29.50    2.61
  -1  17  -4    2.32    1.70
  -1  20  -6   14.87    2.10
  -1  21  -7    1.80    2.05
  -1  22  -8   -5.18    2.22
   0 -19 -10   -0.34    2.75
   0 -18  -9    3.01    2.10
   0 -14  -5    4.85    2.27
   0   5   0   -0.60    1.52
   0  11  -1    5.41    1.48
   0  14  -2    6.80    1.64
   0  16  -3  134.64    3.08
   0  19  -5   46.35    2.89
   1 -20 -11   18.94    2.40
   1 -18  -8   26.33    2.78
   1 -17  -7    1.26    2.53
   1 -13  -4    5.12    2.46
   1  -9  -2   78.00    2.81
   1  -2   0  115.60    5.09
   1  20  -5    0.13    2.00
   1  21  -6    1.60    2.54
   1  22  -7   -5.15    2.81
   2 -20 -10   21.84    3.26
   2 -19  -9   23.96    2.43
   2 -15  -5    6.55    2.49
   2  -7  -1    1.02    1.97
   2  -3   0  399.48    7.73
   2  15  -2  130.07    3.59
   2  17  -3   93.33    3.35
   2  19  -4   12.23    2.07
   3 -12  -3   97.83    3.48
   3 -10  -2    0.28    1.99
   3  19  -4    2.96    2.40
   3  22  -6   11.62    2.23
   3  23  -7   13.32    2.81
   4 -19  -8   15.59    2.67
   4 -18  -7   -1.20    2.26
   4 -14  -4   -1.18    2.42
   4 -12  -3   12.76    1.83
   4 -10  -2   76.56    2.60
   4  19  -4   38.90    2.79
   4  22  -6    1.16    2.86
   5 -20  -9    4.72    2.88
   5 -19  -8   11.40    2.83
   5 -18  -7    1.67    2.80
   5 -14  -4   83.07    3.33
   5 -12  -3   69.00    2.62
   5 -10  -2    9.49    2.59
   5  -7  -1   30.25    1.97
   5  -3   0   66.33    2.98
   5  19  -4    9.66    2.59
   5  22  -6   33.76    3.32
   6 -20  -9    6.41    3.09
   6 -19  -8    2.72    2.86
   6 -18  -7   -1.12    2.90
   6 -12  -3  227.27    4.14
   6  -7  -1   19.17    2.22
   6  12  -1   94.23    4.27
   6  15  -2   23.60    2.99
   6  19  -4    0.22    2.62
   6  22  -6   -1.52    2.73
   7 -19  -8    2.79    2.70
   7 -15  -5    6.37    2.01
   7  -9  -2   70.50    2.70
   7  -6  -1    2.36    1.73
   7  -1   0  292.06    6.20
   8 -16  -6   11.49    2.17
   8 -13  -4   15.90    2.80
   8 -11  -3   -1.53    2.66
   8  -5  -1   74.25    3.58
   9 -19  -9   12.54    2.47
   9 -18  -8    7.07    2.29
   9 -17  -7   26.52    3.07
   9 -14  -5   59.64    2.83
   9 -10  -3    0.59    1.82
  10 -15  -6   33.00    3.17
  10  -9  -3   47.45    2.53
  10  -6  -2   36.28    3.06
  10  -1  -1    5.58    2.62
  11 -17  -8    6.64    2.54
  11 -16  -7    4.84    2.90
  11 -14  -6    6.06    2.09
  11  -8  -3    0.81    2.63
  11  -4  -2   39.72    3.16
  11  13  -3   17.61    4.40
  12 -15  -7   -1.59    3.43
  12 -13  -6   21.53    2.34
  12  -9  -4    6.73    2.82
  12  -6  -3    1.52    2.72
  12  -1  -2   52.30    3.76
  12   0  -2   26.66    3.44
  13 -14  -7   29.13    3.48
  13 -12  -6    1.16    2.55
  13 -10  -5    5.68    3.07
  13  -7  -4    0.50    2.22
  13  -3  -3    0.42    2.19
  14  -8  -5   25.01    2.57
  14  -5  -4   -3.65    3.05
  15  -9  -6   10.26    3.46
  15  -6  -5   -1.86    3.46
  15  -1  -4    9.11    2.97
  15   0  -4    1.01    3.13
  15   6  -4    5.80    4.23
  16  -2  -5    1.31    3.44
  -9  -5 -13    0.31    3.75
  -9  -4 -12   -1.41    3.63
  -9   0 -10   -0.39    2.92
  -9   1 -10   -0.14    2.77
  -9   2 -10    1.17    2.99
  -9   3 -10    4.84    3.00
  -9   4 -10   14.09    3.11
  -9   5 -10    7.58    2.86
  -9   7 -11    4.49    3.20
  -9   8 -12    3.20    3.20
  -8   7  -8  184.67    4.24
  -8   9  -9   -1.84    2.84
  -8  11 -10   -3.50    2.66
  -8  12 -11   15.21    2.89
  -7   7  -6   21.87    2.59
  -7  10  -7   95.11    2.92
  -7  12  -8    1.14    1.95
  -7  13  -9   80.91    3.18
  -7  14 -10   20.43    3.08
  -7  15 -11    4.40    2.79
  -6  -4  -5    1.57    3.63
  -6   1  -4  166.86    4.77
  -6   2  -4    2.04    2.30
  -6   3  -4  244.24    5.12
  -6   4  -4  198.21    4.37
  -6   9  -5   35.90    2.15
  -6  11  -6   41.76    2.65
  -6  13  -7    2.11    2.43
  -6  14  -8    2.55    2.78
  -5 -13  -9    1.71    3.15
  -5 -12  -8   10.09    3.54
  -5   0  -3   10.86    2.21
  -5   4  -3    2.58    2.10
  -5   5  -3  303.54    4.89
  -5   9  -4    1.57    2.47
  -5  12  -5   87.63    2.63
  -5  14  -6    0.26    1.86
  -5  15  -7   28.94    2.83
  -5  18 -10   13.72    3.07
  -4 -16 -11    3.07    3.02
  -4   1  -2    1.89    1.49
  -4   2  -2    0.17    1.83
  -4   3  -2   55.04    3.04
  -4   4  -2   77.98    2.92
  -4   9  -3   25.22    2.35
  -4  12  -4    2.18    2.09
  -4  14  -5   -0.12    2.13
  -4  17  -7   17.36    2.18
  -4  18  -8    3.68    2.41
  -4  19  -9   -4.11    2.68
  -3 -15  -8    1.34    2.50
  -3   8  -2   44.96    2.49
  -3  14  -4   10.15    1.75
  -3  17  -6   21.50    2.74
  -3  18  -7    7.42    2.67
  -3  20  -9    2.79    2.88
  -2 -17  -9   -1.74    2.57
  -2 -16  -8    2.68    2.73
  -2 -15  -7    1.57    2.51
  -2   6  -1    5.71    1.97
  -2  13  -3    1.68    2.28
  -2  15  -4   71.06    3.11
  -2  17  -5   19.38    2.05
  -2  18  -6    2.72    2.57
  -1 -17  -8   36.95    2.87
  -1 -16  -7   18.46    2.75
  -1 -12  -4    1.70    2.54
  -1 -10  -3  299.00    5.59
  -1   9  -1    4.43    1.28
  -1  12  -2   37.26    2.59
  -1  18  -5   21.19    2.01
  -1  19  -6   -2.75    2.62
   0 -20 -11    0.73    3.02
   0 -11  -3    3.43    2.07
   0  10  -1   40.44    2.48
   0  13  -2   62.23    2.97
   0  17  -4   -2.69    2.31
   0  20  -6   70.32    3.03
   0  21  -7    0.98    2.81
   0  22  -8    8.79    2.90
   1 -20 -10   -1.98    2.67
   1 -19  -9  109.97    3.27
   1 -16  -6    0.40    1.80
   1 -15  -5    1.99    2.31
   1   7   0    2.77    1.42
   1  11  -1    0.70    1.87
   1  14  -2   81.17    3.07
   1  16  -3   87.24    3.18
   1  18  -4   80.65    2.68
   2 -14  -4   54.68    2.74
   2 -12  -3   18.35    2.08
   2 -10  -2   32.35    2.02
   2  12  -1  883.78    8.09
   2  20  -5    2.19    1.95
   2  21  -6   11.30    2.79
   2  22  -7   -2.22    2.83
   3 -20  -9   -1.08    2.92
   3 -19  -8   -0.28    2.72
   3 -18  -7    5.47    2.58
   3 -17  -6   13.78    2.71
   3 -14  -4   32.83    2.13
   3  -4   0   11.17    2.36
   3  12  -1   10.12    2.51
   3  15  -2   49.32    2.49
   3  17  -3   26.28    2.42
   3  20  -5    0.91    2.65
   4 -21 -10   -1.11    3.17
   4 -20  -9   -0.87    2.29
   4 -17  -6    9.76    1.88
   4 -16  -5  105.48    3.18
   4  -8  -1  431.45    5.75
   4  -4   0  142.50    4.33
   4  15  -2    4.49    2.45
   4  17  -3    0.79    2.50
   5 -21 -10    2.33    2.32
   5 -17  -6    0.95    2.01
   5 -16  -5   56.04    3.00
   5  -8  -1   18.02    2.25
   5  -4   0   14.49    2.30
   5   8   0   86.60    4.83
   5  12  -1   28.99    3.33
   5  17  -3    6.53    2.72
   6 -17  -6   22.53    2.00
   6 -14  -4   29.20    2.03
   6 -10  -2   84.46    2.78
   6  -3   0  145.33    4.26
   7 -20  -9   14.91    2.29
   7 -18  -7   22.28    2.39
   7 -17  -6   37.92    2.96
   7 -14  -4   -2.63    2.39
   7 -12  -3   -0.13    1.78
   7 -10  -2   45.52    2.84
   7  -7  -1   51.11    3.02
   7  -2   0  149.04    4.36
   7  11  -1   -0.45    2.62
   7  14  -2   15.63    3.17
   7  20  -5   26.26    3.14
   8 -20  -9   -0.55    3.11
   8 -19  -8    0.50    3.11
   8 -18  -7   -1.14    2.72
   8 -15  -5    0.34    2.07
   8  -9  -2   37.38    2.78
   8  -6  -1   10.55    2.80
   8  10  -1   20.90    3.98
   8  16  -3    9.65    2.67
   8  18  -4   30.90    3.29
   8  21  -6    3.58    2.98
   9 -16  -6    4.80    1.98
   9 -13  -4   29.30    2.93
   9 -11  -3    9.45    2.70
   9  -8  -2   55.39    2.56
   9  -4  -1    3.41    1.87
   9  19  -5   -0.48    2.87
  10 -18  -8    1.88    2.34
  10 -17  -7    8.20    3.19
  10 -14  -5    2.75    2.84
  10 -12  -4    6.94    2.26
  10 -10  -3    4.92    2.64
  10  -7  -2  264.12    4.94
  10  -2  -1    6.46    2.57
  10  11  -2  121.17    7.88
  11 -15  -6   -0.96    3.05
  11 -13  -5   25.21    2.44
  11 -11  -4    6.60    2.13
  11  -5  -2   13.45    2.81
  12 -14  -6    6.25    3.38
  12 -12  -5    3.59    2.95
  12 -10  -4    2.94    2.88
  12  -7  -3   10.54    3.08
  12  -2  -2    8.53    3.09
  12  11  -3   20.82    6.76
  12  14  -4   14.90    4.61
  13 -13  -6   10.80    2.99
  13 -11  -5    4.23    2.87
  13  -8  -4   16.40    3.33
  13  -4  -3   -0.94    2.15
  13  15  -5    3.24    4.38
  14 -11  -6   10.83    2.51
  14  -9  -5    5.54    3.36
  14  -6  -4    8.60    3.26
  14   0  -3    2.12    3.38
  14   1  -3    1.21    2.96
  14   2  -3    0.94    3.05
  14   3  -3   21.67    3.61
  14   4  -3    8.00    3.88
  15  -7  -5   24.81    3.20
  15  -2  -4    3.43    3.21
  15   7  -4   -0.34    4.39
  16  -3  -5   -0.68    3.52
  -9  -3 -12    2.95    3.82
  -9  -2 -11   66.79    4.21
  -9  -1 -11   11.33    3.49
  -9   5 -11   -3.44    3.06
  -9   6 -11    4.11    2.85
  -9   7 -12   10.77    3.22
  -8  -6 -10    4.15    4.31
  -8  -2  -8   -0.78    2.73
  -8   5  -8   18.50    3.02
  -8   6  -8   -1.88    2.41
  -8   8  -9   -0.10    2.81
  -8  10 -10   44.78    2.89
  -8  11 -11   -2.37    3.15
  -7  -5  -7   44.41    5.02
  -7  -2  -6   56.17    3.65
  -7   5  -6    5.26    2.49
  -7   6  -6   62.91    3.17
  -7   9  -7   -2.47    1.87
  -7  11  -8   38.74    2.37
  -7  12  -9   20.87    2.94
  -7  13 -10    6.32    3.12
  -7  14 -11    8.24    2.97
  -6 -13 -11    3.23    3.88
  -6   8  -5   84.05    2.78
  -6  10  -6   22.67    2.64
  -6  12  -7   47.45    2.91
  -6  15  -9    8.90    2.04
  -6  16 -10   13.16    2.25
  -5 -14 -10   -0.21    2.99
  -5 -11  -7    6.24    2.98
  -5   1  -3   -0.30    1.93
  -5   2  -3   33.89    2.71
  -5   3  -3   86.93    3.10
  -5  11  -5   -0.27    2.38
  -5  13  -6   79.91    2.96
  -5  16  -8   -1.41    1.93
  -5  17  -9   31.11    2.50
  -4  -5  -3   83.48   11.65
  -4  11  -4  190.84    3.85
  -4  13  -5    3.22    2.37
  -4  15  -6   71.10    2.57
  -4  16  -7    5.28    2.70
  -4  19 -10   -0.34    2.91
  -3 -18 -12    4.22    3.18
  -3 -17 -10   14.58    3.35
  -3 -16  -9   27.28    2.97
  -3 -14  -7   75.90    3.72
  -3 -13  -6   10.88    3.04
  -3  11  -3   18.89    1.83
  -3  13  -4    1.66    2.17
  -3  15  -5    3.45    2.07
  -3  19  -8    1.44    2.00
  -2 -18 -10    0.96    2.82
  -2 -14  -6    9.65    2.60
  -2 -11  -4   62.05    3.43
  -2  -9  -3   14.51    2.36
  -2   5  -1    0.37    1.69
  -2  10  -2   24.57    2.14
  -2  19  -7   59.52    2.49
  -2  20  -8   47.83    2.61
  -2  21  -9   13.40    2.11
  -1 -19 -10   -0.86    2.73
  -1 -18  -9   -2.42    2.81
  -1 -15  -6   -0.84    2.42
  -1  -8  -2   43.92    2.92
  -1   8  -1   75.85    2.94
  -1  14  -3   97.87    2.70
  -1  16  -4    0.44    1.61
  -1  20  -7   15.68    2.07
  -1  21  -8   17.01    2.21
   0 -19  -9   34.42    2.93
   0 -18  -8   42.01    3.27
   0 -17  -7   14.50    2.59
   0 -16  -6  137.13    3.72
   0 -13  -4   36.25    2.92
   0  -9  -2   71.85    2.80
   0  -6  -1   22.12    2.12
   0   4   0 1131.45   13.64
   0  15  -3   65.16    2.39
   0  18  -5   -0.27    2.35
   1 -12  -3   73.11    3.31
   1 -10  -2  192.59    4.26
   1  -7  -1   44.02    2.46
   1   6   0  436.52    7.87
   1  19  -5  110.44    2.98
   1  20  -6    3.93    2.64
   1  21  -7    2.42    2.56
   1  22  -8    8.10    2.87
   2 -20  -9    2.42    3.03
   2 -19  -8   14.25    2.91
   2 -18  -7   -0.76    1.90
   2 -17  -6   21.60    2.75
   2  -8  -1  397.93    5.91
   2  14  -2   50.56    2.91
   2  16  -3   32.21    2.62
   2  18  -4    4.34    1.86
   3 -21 -10    4.44    2.18
   3 -16  -5    5.80    2.76
   3 -13  -3   -2.91    2.55
   3 -11  -2   36.83    2.64
   3  -8  -1    0.40    1.38
   3  18  -4   44.29    2.89
   3  21  -6   26.92    2.61
   3  22  -7    1.71    2.80
   4 -13  -3    7.51    2.49
   4 -11  -2    6.45    2.47
   4   8   0    3.76    2.36
   4  20  -5    1.05    1.88
   4  21  -6    7.54    2.59
   5 -20  -8   -0.79    2.86
   5 -15  -4   15.09    2.35
   5 -13  -3   78.88    2.67
   5 -11  -2   55.27    2.95
   5  20  -5    1.49    2.33
   6 -20  -8    1.66    2.58
   6 -16  -5   12.81    2.10
   6 -13  -3    1.22    2.55
   6  -8  -1   77.55    3.16
   6  -4   0  234.21    4.90
   6   7   0  421.42   13.68
   6  20  -5    1.56    1.88
   6  21  -6    1.03    2.74
   7 -16  -5   38.52    3.02
   7  16  -3    4.10    2.83
   7  21  -6   -0.68    2.88
   8 -17  -6   33.43    2.37
   8 -14  -4   22.84    2.97
   8 -12  -3   -0.28    1.69
   8   0   0  195.42    5.54
   8   1   0   44.06    3.39
   8   2   0    2.62    2.44
   8   3   0   82.02    5.13
   9 -19  -8    0.42    2.18
   9 -18  -7    0.67    3.16
   9 -15  -5    2.80    2.03
   9  -9  -2   11.46    2.77
   9  -5  -1   89.98    3.66
   9  15  -3   21.19    2.88
   9  17  -4   -0.59    2.93
  10 -16  -6   -2.62    2.11
  10  -3  -1   49.38    3.31
  10  14  -3    2.09    3.08
  10  18  -5    0.61    3.25
  11 -17  -7    3.89    3.08
  11 -14  -5    7.83    2.76
  11 -12  -4   30.14    2.87
  11  -9  -3   31.80    2.57
  11  -6  -2   27.69    3.15
  12 -16  -7    1.76    2.51
  12 -13  -5    5.83    2.66
  12  -3  -2   24.74    3.29
  12   7  -2   19.02    5.44
  13  -9  -4    2.19    3.14
  13  -5  -3   17.29    2.32
  14 -12  -6    1.07    3.59
  14 -10  -5    3.57    2.91
  14  -7  -4   20.96    3.03
  14  -1  -3   -0.77    3.16
  14   5  -3    8.26    3.97
  15 -10  -6    3.26    2.60
  15  -3  -4   -1.88    3.34
  16  -4  -5   -0.87    3.54
  -9  -4 -13    2.96    3.73
  -9   0 -11    2.21    2.96
  -9   1 -11    9.81    3.29
  -9   2 -11   69.21    3.90
  -9   3 -11    1.29    2.94
  -9   4 -11   -0.19    2.63
  -9   5 -12    1.39    3.24
  -9   6 -12    2.69    3.04
  -8  -8 -12    1.38    5.12
  -8  -7 -11   19.50    5.41
  -8  -4  -9   57.80    4.65
  -8  -1  -8    2.59    2.83
  -8   0  -8   42.17    3.60
  -8   3  -8   10.33    2.79
  -8   4  -8   81.29    3.60
  -8   7  -9    6.39    2.67
  -8   9 -10   54.62    3.16
  -8  10 -11    3.66    3.10
  -8  11 -12   29.46    3.28
  -7  -1  -6   19.91    2.75
  -7   3  -6    3.89    2.49
  -7   4  -6    1.64    2.38
  -7   8  -7   11.73    1.97
  -7  10  -8   58.10    2.57
  -7  11  -9   10.37    2.71
  -7  13 -11    3.05    2.96
  -6   7  -5    4.37    1.82
  -6  11  -7   -0.38    2.33
  -6  13  -8   30.79    2.11
  -6  14  -9   16.22    2.68
  -6  15 -10    9.64    2.69
  -6  16 -11    3.81    2.18
  -5 -15 -11   -0.14    3.59
  -5   8  -4   57.70    2.50
  -5  10  -5    6.31    2.20
  -5  12  -6   16.79    2.56
  -5  14  -7    5.17    1.98
  -5  15  -8   42.75    2.80
  -5  16  -9   23.92    2.95
  -5  17 -10   16.03    2.31
  -4 -17 -12    2.07    3.12
  -4 -15  -9   36.81    3.29
  -4 -14  -8   34.52    3.27
  -4 -13  -7   -1.00    2.98
  -4 -10  -5   22.76    3.49
  -4   8  -3    8.77    1.35
  -4  14  -6   58.40    2.81
  -4  17  -8   -0.98    1.84
  -4  18  -9   -0.57    2.16
  -3   7  -2  241.07    4.28
  -3  10  -3   10.93    2.14
  -3  16  -6    1.59    1.86
  -3  17  -7   -2.46    2.59
  -3  18  -8   36.72    2.95
  -3  19  -9   10.64    2.89
  -3  20 -10    2.68    2.27
  -2 -19 -11    2.14    2.69
  -2 -13  -5    5.74    2.40
  -2   4  -1    0.47    1.73
  -2  12  -3  306.68    4.59
  -2  14  -4   56.48    2.75
  -2  16  -5   20.79    1.92
  -2  17  -6   37.21    2.82
  -2  20  -9   14.76    3.00
  -1 -14  -5   54.30    2.95
  -1  11  -2    8.74    1.83
  -1  15  -4   88.07    3.15
  -1  17  -5   74.22    2.53
  -1  18  -6   26.69    2.74
  -1  21  -9    1.02    2.88
   0 -20 -10   65.85    3.59
   0 -15  -5   -2.90    2.54
   0   3   0    0.05    0.51
   0   9  -1   49.02    2.67
   0  12  -2   22.54    2.42
   0  16  -4   60.72    2.85
   0  19  -6    7.49    2.44
   0  20  -7   -3.76    2.60
   0  21  -8   11.05    2.96
   1 -19  -8   14.41    2.96
   1 -18  -7   44.68    3.00
   1 -17  -6   48.60    2.83
   1 -14  -4    2.03    1.74
   1  -3   0   10.32    1.62
   1  13  -2   10.14    2.50
   1  15  -3   12.43    2.18
   1  17  -4   10.94    1.81
   2 -21 -10    2.84    2.99
   2 -16  -5    0.91    1.77
   2 -13  -3    7.60    2.56
   2 -11  -2    0.13    1.96
   2  -4   0  874.79   10.49
   2  11  -1    3.17    1.86
   2  19  -5   11.38    1.96
   2  20  -6    3.01    2.50
   2  22  -8    4.64    2.85
   3 -20  -8   14.00    2.54
   3 -19  -7   16.58    2.65
   3 -15  -4   23.22    2.82
   3  -5   0   69.63    3.23
   3  14  -2    2.99    2.10
   3  16  -3   60.00    2.97
   4 -21  -9    1.23    3.17
   4 -20  -8   60.89    2.71
   4 -19  -7   91.74    2.98
   4 -18  -6   55.59    3.13
   4 -15  -4   24.13    2.15
   4  -9  -1    8.86    2.19
   4  -5   0  100.25    3.33
   4  14  -2   77.05    3.27
   4  18  -4   -1.05    2.29
   4  22  -7    1.15    2.06
   5 -21  -9    6.60    2.22
   5 -19  -7  116.38    3.11
   5 -18  -6    6.67    1.87
   5  -9  -1   30.95    2.62
   5  -5   0  123.01    3.75
   5  18  -4   -0.04    2.57
   5  21  -6    1.54    2.02
   5  22  -7    0.40    2.44
   6 -21  -9   -0.91    2.22
   6 -19  -7   11.46    2.06
   6 -18  -6    3.37    2.00
   6 -15  -4   77.89    2.66
   6 -11  -2   32.70    2.30
   6  14  -2   69.80    3.40
   6  18  -4    6.64    2.29
   6  22  -7    1.00    2.57
   7 -20  -8    0.83    2.19
   7 -19  -7   12.89    2.20
   7 -18  -6   16.75    3.01
   7 -15  -4   14.34    2.72
   7 -13  -3   84.74    2.80
   7 -11  -2  103.40    3.41
   7  -8  -1   54.49    3.16
   7  -3   0   22.30    2.13
   8 -20  -8   28.34    3.33
   8 -19  -7    5.04    3.06
   8 -16  -5   10.91    2.24
   8 -10  -2   18.24    2.24
   8  -7  -1   17.56    2.86
   8  -1   0   41.40    3.32
   8   4   0   16.35    3.90
   8  13  -2   45.42    3.61
   9 -17  -6   -0.56    2.18
   9 -16  -5   21.17    2.69
   9 -14  -4    9.98    2.85
   9 -12  -3    6.73    2.71
   9  -6  -1  237.89    4.77
   9  12  -2   12.24    3.30
  10 -18  -7    2.18    2.26
  10 -15  -5   10.12    2.25
  10 -13  -4    8.61    2.21
  10 -11  -3    1.26    2.25
  10  -8  -2    1.24    1.92
  10  -4  -1   34.53    3.13
  10  16  -4    1.66    2.91
  11 -16  -6   -1.50    3.31
  11 -10  -3   97.32    3.71
  11  -7  -2   -1.36    2.60
  11   0  -1    4.21    3.12
  11   1  -1  100.45    4.31
  11   2  -1    5.31    3.40
  11  15  -4   10.97    3.57
  11  17  -5    0.77    3.40
  12 -15  -6    4.47    2.47
  12 -11  -4   46.71    2.72
  12  -8  -3   94.78    3.24
  12  -4  -2   -2.63    2.93
  12  16  -5    2.80    3.46
  13 -14  -6   -2.04    3.13
  13 -12  -5   -1.24    3.30
  13 -10  -4    4.02    2.89
  13  -6  -3   90.43    3.42
  14  -8  -4    5.80    2.77
  14  -3  -3   18.16    3.40
  14  -2  -3   -0.63    2.30
  14   6  -3    0.99    4.22
  15  -8  -5   -0.35    2.46
  15  -5  -4    3.38    3.00
  15  -4  -4   -0.70    2.52
  16  -6  -5   -0.79    3.06
  16  -5  -5    1.53    2.61
  -9  -3 -13    0.53    4.03
  -9  -2 -12   16.00    3.31
  -9  -1 -12    7.36    3.60
  -9   3 -12    0.83    3.35
  -9   4 -12   -1.05    3.13
  -9   5 -13    4.11    3.33
  -8   1  -8    3.71    2.47
  -8   2  -8   -1.19    1.81
  -8   6  -9   22.08    2.60
  -8   8 -10   12.28    2.16
  -8   9 -11    7.50    2.92
  -8  10 -12   -2.18    3.11
  -7   0  -6    0.08    2.40
  -7   1  -6   20.95    2.75
  -7   2  -6   54.48    3.24
  -7   7  -7   -0.92    1.90
  -7   9  -8   32.92    2.59
  -7  12 -10    0.09    2.01
  -7  13 -12    1.90    3.09
  -6 -14 -12    2.88    4.32
  -6   5  -5  225.64    4.59
  -6   6  -5   33.65    2.12
  -6   9  -6   53.40    2.40
  -6  12  -8    2.75    2.69
  -6  13  -9    8.52    2.76
  -6  14 -10   17.17    2.97
  -6  15 -11    4.81    3.10
  -5   7  -4    2.16    1.60
  -5  13  -7   32.95    2.80
  -5  16 -10   -2.94    3.04
  -5  17 -11   10.65    2.83
  -4 -16 -10    0.85    2.72
  -4  -8  -4    1.66    2.67
  -4   7  -3    5.90    1.45
  -4  10  -4   32.46    2.11
  -4  12  -5   86.39    2.81
  -4  15  -7   14.61    2.46
  -4  16  -8   23.06    2.88
  -4  17  -9   39.35    2.98
  -4  18 -10    4.13    2.22
  -3 -18 -11    2.76    3.22
  -3 -12  -5   77.09    3.75
  -3 -10  -4   20.90    2.93
  -3   6  -2  327.26    5.29
  -3  12  -4   28.96    2.42
  -3  14  -5  110.88    2.76
  -3  15  -6    9.25    2.40
  -3  19 -10    7.11    2.95
  -2 -17  -8    0.93    2.51
  -2 -16  -7   -0.16    2.38
  -2   9  -2    1.29    1.29
  -2  15  -5   30.02    2.53
  -2  18  -7    3.10    1.88
  -2  19  -8   -0.23    1.98
  -1 -20 -11    4.71    2.33
  -1 -18  -8    6.84    2.48
  -1 -17  -7   55.24    3.20
  -1 -13  -4  130.57    3.83
  -1 -11  -3    2.54    2.24
  -1  -5  -1  170.36    5.89
  -1   7  -1   29.26    1.99
  -1  13  -3  143.17    3.15
  -1  19  -7   25.88    2.20
  -1  20  -8   -1.43    2.03
   0 -12  -3  222.76    4.70
   0  14  -3    1.62    1.62
   0  17  -5   81.19    2.99
   1 -21 -10    4.54    2.98
   1 -20  -9    4.30    2.20
   1 -16  -5    3.11    2.52
   1  -8  -1    7.29    2.11
   1  10  -1  138.89    3.45
   1  18  -5    5.79    1.69
   1  19  -6    1.10    2.51
   1  21  -8   -4.18    2.80
   1  22  -9    5.60    2.83
   2 -20  -8   29.60    2.83
   2 -19  -7    4.07    2.66
   2 -15  -4   68.29    3.16
   2  13  -2  111.56    3.55
   2  17  -4   -0.45    2.24
   2  21  -7    9.68    2.01
   3 -21  -9    1.62    2.32
   3 -18  -6    1.17    2.10
   3 -17  -5   20.82    2.79
   3  -9  -1  339.39    4.95
   3  11  -1    9.86    2.34
   3  19  -5    8.26    1.95
   3  20  -6   -1.21    2.55
   3  21  -7    2.48    2.77
   3  22  -8   19.88    2.86
   4 -17  -5    7.38    2.06
   4 -14  -3    5.59    2.36
   4 -12  -2    1.04    2.29
   4  16  -3   95.40    3.11
   4  19  -5   -1.20    2.60
   5 -17  -5   66.93    2.62
   5 -14  -3  153.52    3.82
   5 -12  -2    1.27    2.36
   5  16  -3   21.02    2.57
   5  19  -5    1.81    2.60
   6 -17  -5   54.09    2.68
   6 -14  -3   15.11    2.80
   6 -12  -2   14.35    2.57
   6  -9  -1   79.39    2.87
   6  -5   0   11.82    2.31
   6  11  -1    1.73    2.27
   6  19  -5    6.71    2.58
   7 -17  -5    7.05    1.98
   7  -4   0   13.65    2.41
   7  19  -5   22.34    2.73
   8 -18  -6    0.65    2.17
   8 -17  -5    1.65    2.48
   8 -15  -4   13.74    2.23
   8 -13  -3    6.84    2.11
   8 -11  -2  259.50    4.61
   8  -8  -1  263.60    4.78
   8  -2   0    1.75    2.59
   8  15  -3   -1.11    2.91
   8  17  -4    9.23    2.88
   8  20  -6    5.51    3.05
   9 -19  -7    5.69    2.31
   9 -18  -6    2.51    2.83
   9 -10  -2   27.77    2.15
   9  -7  -1    7.08    2.57
  10 -17  -6   -3.52    2.32
  10 -16  -5   58.07    3.21
  10 -14  -4   24.97    3.19
  10 -12  -3   23.59    2.79
  10  -9  -2   -0.62    2.73
  10  -5  -1   58.48    3.37
  10  19  -6   -0.29    3.37
  11 -15  -5   -1.76    3.16
  11 -13  -4    1.06    3.06
  11  -2  -1    9.04    2.68
  11  -1  -1  108.93    4.28
  11   3  -1   57.76    4.16
  12 -16  -6    0.36    2.85
  12 -14  -5    5.51    3.23
  12 -12  -4   15.37    3.08
  12  -9  -3    4.34    2.12
  12  -5  -2   32.95    3.31
  13 -15  -6    1.49    2.93
  13 -13  -5    6.73    3.21
  13  -7  -3   12.52    3.13
  13  -1  -2   15.70    3.06
  13   0  -2    0.77    2.91
  13   1  -2   17.20    3.20
  13   2  -2    2.38    2.80
  13   3  -2   11.62    3.49
  14 -11  -5   -0.83    2.51
  14  -4  -3    9.07    3.34
  15  -9  -5    1.29    2.61
  15  -6  -4    3.91    3.11
  15   8  -4    4.71    5.44
  16   1  -4   14.71    4.23
  -9  -2 -13    7.55    3.82
  -9   0 -12   -2.28    2.81
  -9   1 -12    5.28    2.88
  -9   2 -12   15.19    3.05
  -9   3 -13   -0.11    3.41
  -9   4 -13    5.46    2.97
  -8  -3  -9    2.29    2.91
  -8   4  -9   63.09    3.48
  -8   5  -9   -0.68    2.13
  -8   6 -10    3.85    3.01
  -8   7 -10   79.42    2.92
  -8   8 -11    5.36    2.92
  -8   9 -12    1.95    3.01
  -7   5  -7   45.26    3.00
  -7   6  -7   29.23    2.28
  -7   8  -8   28.67    2.78
  -7  10  -9    6.11    2.04
  -7  11 -10    5.00    2.05
  -7  12 -11    8.83    2.16
  -6  -3  -5  176.98    6.65
  -6   4  -5    1.76    2.41
  -6   8  -6  101.07    2.99
  -6  10  -7   14.84    2.03
  -6  11  -8  154.73    3.76
  -6  14 -11    0.10    3.00
  -6  15 -12    1.13    2.76
  -5 -16 -12    0.54    3.79
  -5 -10  -6    1.82    3.44
  -5   6  -4   47.05    2.34
  -5   9  -5   44.89    2.27
  -5  11  -6   95.44    2.84
  -5  14  -8   40.97    2.34
  -5  15  -9    6.57    1.93
  -4 -17 -11    0.23    3.11
  -4 -12  -6   55.22    3.61
  -4   6  -3   60.82    2.72
  -4   9  -4   10.98    2.31
  -4  13  -6   83.63    2.81
  -4  17 -10    0.23    2.96
  -4  18 -11   -0.53    2.59
  -3 -17  -9    3.66    2.71
  -3 -16  -8    0.42    2.59
  -3 -15  -7    6.12    2.50
  -3  -8  -3    5.64    2.53
  -3   5  -2   28.37    2.41
  -3   9  -3  451.92    5.30
  -3  13  -5    1.96    2.50
  -3  16  -7    5.32    1.85
  -3  17  -8    3.56    2.43
  -3  18  -9    3.50    2.08
  -2 -18  -9   -0.47    2.93
  -2 -15  -6    8.80    2.62
  -2 -12  -4    7.07    2.60
  -2 -10  -3   53.28    3.06
  -2  -7  -2  504.80    8.97
  -2   3  -1   79.28    3.32
  -2   8  -2   15.62    2.06
  -2  11  -3   36.37    2.03
  -2  13  -4   81.68    3.05
  -2  16  -6   86.17    2.93
  -2  17  -7   22.68    2.70
  -2  18  -8   70.53    3.13
  -2  19  -9   -5.93    2.91
  -2  20 -10    9.20    2.26
  -1 -19  -9   -2.10    2.70
  -1 -16  -6    7.24    2.65
  -1  -9  -2    1.43    2.02
  -1  10  -2  122.72    2.95
  -1  14  -4   25.74    2.39
  -1  16  -5   42.97    2.13
  -1  17  -6   -3.02    2.46
  -1  18  -7    2.23    2.47
  -1  19  -8    5.37    2.68
  -1  20  -9    2.38    2.84
  -1  21 -10    0.88    2.16
   0 -20  -9    4.53    2.83
   0 -19  -8    8.38    2.87
   0 -18  -7    1.11    2.64
   0 -17  -6   35.57    2.98
   0 -14  -4   68.96    2.77
   0 -10  -2    0.22    1.48
   0  -7  -1   36.42    2.36
   0   8  -1  398.43    5.96
   0  11  -2  535.03    5.95
   0  15  -4   27.97    2.56
   0  18  -6   -2.43    2.37
   0  19  -7   -0.13    2.63
   0  20  -8   -0.26    2.70
   0  21  -9    9.83    2.24
   1 -15  -4   -0.23    2.51
   1 -13  -3    6.65    1.78
   1 -11  -2  221.58    4.06
   1  -4   0    0.66    1.52
   1  12  -2   14.84    2.22
   1  14  -3   51.72    2.74
   1  16  -4    1.43    2.07
   1  20  -7   23.11    2.17
   2 -21  -9   33.32    2.52
   2 -18  -6   29.85    2.25
   2 -17  -5    6.90    2.63
   2  -9  -1   11.69    1.57
   2  -5   0    6.61    1.86
   2  10  -1   29.03    2.36
   2  15  -3   45.87    2.27
   2  18  -5    2.61    2.20
   2  19  -6    0.48    2.49
   2  22  -9    4.38    2.88
   3 -16  -4    2.32    2.69
   3 -14  -3    1.85    1.78
   3 -12  -2    4.85    1.78
   3  -6   0   34.55    2.55
   3   7   0  219.41    6.09
   3  17  -4   48.70    2.73
   4 -22  -9   -0.91    2.82
   4 -21  -8    6.26    3.21
   4 -20  -7    6.08    2.84
   4 -19  -6    2.92    2.63
   4 -16  -4    2.54    1.92
   4 -10  -1   23.10    2.28
   4  -6   0   23.73    2.02
   4  17  -4   77.75    3.24
   4  20  -6   63.39    2.65
   4  21  -7   26.92    3.06
   4  22  -8    0.03    2.55
   5 -21  -8    1.81    2.23
   5 -20  -7   -2.88    2.18
   5 -19  -6   18.37    2.93
   5 -16  -4    8.07    1.95
   5 -10  -1   58.87    2.91
   5  -6   0   16.43    1.75
   5  11  -1    9.67    2.67
   5  20  -6    1.14    2.62
   5  21  -7   13.03    3.08
   5  22  -8    1.01    2.86
   6 -21  -8   17.77    2.45
   6 -20  -7    2.01    2.23
   6 -19  -6    0.53    2.77
   6 -16  -4    3.46    1.99
   6 -10  -1    0.91    2.34
   6  -6   0    7.60    2.09
   6  20  -6   31.26    3.03
   7 -21  -8    5.32    2.35
   7 -20  -7    2.79    2.24
   7 -19  -6    1.20    2.94
   7 -16  -4    1.69    2.80
   7 -14  -3   40.09    2.37
   7 -12  -2   50.74    3.08
   7  -9  -1    3.06    1.92
   7  -5   0    8.55    2.51
   7  13  -2    0.63    2.42
   7  20  -6   -1.36    2.57
   7  21  -7    1.52    2.86
   8 -20  -7   -0.54    3.18
   8 -14  -3    0.39    2.48
   8  -3   0   81.41    3.35
   9 -17  -5   -3.20    2.96
   9 -15  -4    6.88    2.07
   9 -13  -3    9.81    2.28
   9 -11  -2   12.63    2.89
   9  18  -5    3.91    2.42
  10 -19  -7    1.61    2.28
  10 -18  -6    4.20    3.16
  10 -10  -2   22.77    2.69
  10  -6  -1   28.84    3.14
  11 -17  -6   21.79    2.55
  11 -11  -3    4.16    2.05
  11  -8  -2   40.75    2.51
  11  -3  -1   56.50    3.45
  11   4  -1   60.19    4.69
  12 -10  -3    3.69    3.06
  12  -6  -2    6.94    2.91
  13 -11  -4   10.51    2.23
  13  -8  -3   11.82    3.25
  13  -3  -2    3.39    3.30
  13  -2  -2   -1.53    2.93
  13   4  -2    0.56    3.20
  13  12  -4    0.22    4.95
  14 -12  -5    0.27    3.43
  14  -9  -4    2.32    2.42
  14  -5  -3    8.72    3.18
  15 -10  -5   14.78    2.59
  15  -7  -4   -3.43    3.37
  16  -2  -4    0.32    3.48
  16  -1  -4   21.64    3.79
  16   0  -4   14.99    3.69
  16   2  -4    2.01    3.49
  16   3  -4    7.39    3.93
  -9  -1 -13   34.72    3.85
  -9   0 -13   -2.35    3.32
  -9   1 -13   38.46    3.82
  -9   2 -13    3.00    3.08
  -8  -5 -10    3.13    3.61
  -8  -2  -9    4.13    2.78
  -8  -1  -9    2.69    3.16
  -8   0  -9   -0.70    2.99
  -8   1  -9    5.08    2.81
  -8   2  -9    4.68    2.60
  -8   3  -9    0.57    2.56
  -8   5 -10    6.64    2.82
  -8   7 -11   23.21    3.13
  -8   8 -12    6.67    3.24
  -8   9 -13   -0.93    2.87
  -7  -4  -7    5.30    3.37
  -7   4  -7    7.41    2.56
  -7   7  -8  101.39    3.44
  -7   9  -9   41.73    2.53
  -7  10 -10    0.87    2.66
  -7  11 -11   -1.11    2.55
  -7  12 -12    2.35    2.23
  -6  -9  -7    5.85    6.27
  -6   3  -5  181.82    4.55
  -6   7  -6    0.82    1.74
  -6   9  -7    7.41    2.40
  -6  12  -9    6.41    2.07
  -6  13 -10   16.22    2.28
  -6  14 -12    0.46    3.08
  -5 -14  -9    1.02    3.33
  -5 -13  -8   23.93    3.73
  -5  -8  -5   69.17    6.43
  -5   5  -4   24.27    1.83
  -5   8  -5   86.78    3.22
  -5  10  -6   -1.80    2.43
  -5  12  -7    3.91    1.75
  -5  13  -8   32.18    2.76
  -5  14  -9    1.87    2.72
  -5  15 -10   -0.41    2.61
  -5  16 -12   -3.70    3.01
  -5  16 -11    2.20    2.37
  -4   5  -3   91.72    3.22
  -4  11  -5   47.20    2.21
  -4  14  -7   11.38    1.89
  -4  15  -8   63.72    2.59
  -4  16  -9    2.83    1.98
  -3 -18 -10   -0.63    2.99
  -3 -14  -6    0.16    2.41
  -3  11  -4  101.05    2.77
  -3  14  -6    0.03    2.32
  -3  18 -10   -1.89    2.91
  -3  19 -11   12.00    2.29
  -2 -19 -10   13.30    3.22
  -2 -14  -5    2.48    2.35
  -2  -1  -1  564.58   18.63
  -2   1  -1  571.72   11.00
  -2   2  -1    3.90    1.16
  -2  14  -5    1.12    2.25
  -1 -20 -10   -2.17    2.30
  -1 -15  -5   28.10    2.79
  -1   6  -1  116.75    3.54
  -1  12  -3   56.16    2.53
   0 -21 -10    1.15    3.06
   0 -16  -5    9.30    2.62
   0  13  -3   35.63    2.31
   0  16  -5   11.80    2.52
   0  21 -10    6.03    2.91
   1 -21  -9   11.94    3.15
   1 -20  -8    0.84    2.66
   1 -19  -7    3.12    1.99
   1 -18  -6    9.40    2.90
   1   9  -1  500.54    6.55
   1  17  -5    2.12    2.20
   1  18  -6   10.45    2.56
   1  21  -9   10.95    2.98
   2 -16  -4   50.35    2.98
   2 -14  -3    2.76    1.71
   2 -12  -2    1.74    1.79
   2  -6   0   18.67    2.32
   2  16  -4   56.40    2.84
   2  20  -7    3.57    2.21
   2  21  -8    0.47    2.11
   3 -22  -9    1.81    3.02
   3 -21  -8    1.65    2.18
   3 -20  -7   26.85    2.41
   3 -19  -6   -1.07    2.70
   3 -10  -1   69.68    2.46
   3  13  -2   60.04    2.39
   3  15  -3   18.74    1.99
   3  18  -5   23.64    2.39
   3  19  -6   -0.94    2.54
   3  22  -9    1.69    2.86
   4 -18  -5   -2.58    2.82
   4 -15  -3   -2.22    2.65
   4 -13  -2    6.67    2.47
   4  -7   0   62.49    2.85
   4   7   0   61.82    4.05
   4  13  -2    6.69    2.37
   4  15  -3   -1.58    2.45
   5 -18  -5   26.45    2.26
   5 -15  -3   -1.00    2.50
   5 -13  -2   31.58    2.62
   5  -7   0  125.69    3.57
   5   7   0  129.68    6.28
   5  17  -4   12.30    2.46
   6 -18  -5   -3.41    2.15
   6 -15  -3   26.92    2.76
   6 -13  -2   16.69    2.69
   6  13  -2   15.81    2.49
   6  17  -4    1.21    2.41
   6  21  -7    6.87    2.16
   7 -18  -5    2.11    2.00
   7 -15  -3   -1.32    2.30
   7 -10  -1  184.62    4.18
   7  -6   0  185.75    4.38
   7  10  -1  196.16    6.44
   7  15  -3   -1.52    2.49
   8 -19  -6    1.84    2.63
   8 -18  -5   -2.38    2.85
   8 -16  -4   27.45    2.15
   8 -12  -2   14.13    2.16
   8  -9  -1    9.04    1.83
   8  -5   0  110.05    3.82
   8  -4   0   18.24    2.16
   8   5   0  118.41    8.74
   9 -20  -7   -0.49    2.32
   9 -19  -6    3.87    3.01
   9 -16  -4   -2.20    2.85
   9 -14  -3   -0.71    2.85
   9  -8  -1   42.70    2.47
   9  -2   0    9.79    2.86
   9  -1   0   55.67    3.53
   9   0   0    0.57    2.58
   9   1   0   49.97    3.61
   9   2   0   11.50    3.24
   9  14  -3    1.33    2.60
   9  16  -4    2.12    2.62
  10 -17  -5   14.21    3.29
  10 -15  -4    1.18    2.18
  10 -13  -3    0.55    2.00
  10  -7  -1    2.67    2.63
  10  17  -5    7.53    3.03
  11 -18  -6   14.30    2.99
  11 -16  -5   -0.61    2.44
  11 -14  -4    5.52    2.37
  11 -12  -3    2.55    2.87
  11  -9  -2    4.10    2.89
  11  -4  -1   61.04    3.44
  11  18  -6    9.89    3.29
  12 -15  -5   -3.99    2.35
  12 -13  -4   27.72    2.49
  12 -11  -3   21.98    3.38
  12  -7  -2   18.99    2.46
  13 -14  -5    0.38    2.42
  13 -12  -4    3.48    3.32
  13  -9  -3   -0.08    3.20
  13  -4  -2    0.15    2.94
  14 -13  -5    0.80    3.35
  14 -10  -4    1.72    2.55
  14  -7  -3    2.29    2.68
  14  -6  -3   -0.14    2.23
  14   7  -3    2.13    4.41
  15  -8  -4    5.57    3.46
  15  -2  -3    1.23    3.00
  15  -1  -3   13.62    3.37
  15   0  -3    0.80    3.13
  15   1  -3   12.68    3.40
  15   2  -3    0.61    3.71
  16  -4  -4    2.11    3.43
  16  -3  -4    3.13    3.91
  16   4  -4   -0.08    4.24
  -8   4 -10   47.39    3.17
  -8   6 -11    3.43    2.68
  -8   7 -12   79.91    3.86
  -8   8 -13   -3.35    2.95
  -7  -3  -7  110.76    5.08
  -7   2  -7  353.99    5.75
  -7   3  -7  106.94    3.58
  -7   6  -8   16.51    2.66
  -7   8  -9   14.59    2.06
  -7   9 -10   18.48    2.74
  -7  10 -11    2.03    3.09
  -7  11 -12   -0.08    2.76
  -6  -2  -5   45.16    3.58
  -6  -1  -5   80.66    4.23
  -6   0  -5   -2.09    2.51
  -6   1  -5   81.75    3.73
  -6   2  -5   51.32    3.08
  -6   6  -6    0.94    2.28
  -6   8  -7  132.58    3.72
  -6  10  -8    1.56    1.78
  -6  11  -9   45.27    2.93
  -6  12 -10    0.55    2.81
  -6  13 -11    0.11    2.12
  -5 -15 -10    3.08    2.93
  -5   4  -4   40.84    2.55
  -5   7  -5   12.14    2.39
  -5  11  -7    6.82    2.45
  -5  14 -10    5.12    2.85
  -5  15 -11    2.95    2.65
  -4 -16  -9    1.53    2.95
  -4 -15  -8   61.25    3.63
  -4 -14  -7   10.13    3.17
  -4   4  -3   24.46    2.38
  -4   8  -4    1.94    1.54
  -4  10  -5   21.74    2.59
  -4  12  -6   55.66    2.44
  -4  13  -7    1.56    2.25
  -4  14  -8   50.93    3.03
  -4  15  -9   47.41    3.01
  -4  16 -10   -0.22    2.75
  -4  17 -11   -2.97    2.24
  -3 -19 -11    9.21    2.82
  -3 -11  -4  101.10    4.43
  -3   4  -2    0.03    1.28
  -3   8  -3    5.55    1.41
  -3  10  -4   26.23    2.48
  -3  12  -5   87.50    3.02
  -3  15  -7    4.93    2.12
  -3  16  -8   -1.41    1.74
  -3  17  -9    5.53    2.02
  -3  18 -11    9.84    3.05
  -2   0  -1    0.49    1.20
  -2   7  -2  547.24    6.54
  -2  10  -3   59.02    2.16
  -2  12  -4    7.85    1.75
  -2  15  -6   11.09    1.84
  -2  16  -7   -3.99    2.42
  -2  17  -8    1.63    2.67
  -2  18  -9   -2.86    2.46
  -2  19 -10   19.07    2.32
  -1 -19  -8    1.79    2.63
  -1 -18  -7    6.28    2.70
  -1 -14  -4   20.48    2.54
  -1 -12  -3   61.21    3.32
  -1  -6  -1  114.39    4.52
  -1   9  -2   -0.17    1.33
  -1  13  -4  141.42    3.53
  -1  15  -5   25.74    1.92
  -1  16  -6    9.07    2.49
  -1  17  -7   65.37    3.10
  -1  18  -8    3.45    2.70
  -1  19  -9   -2.34    2.70
  -1  20 -10    2.61    2.12
   0 -15  -4   26.05    2.76
   0 -13  -3   36.77    2.29
   0 -11  -2  541.37    6.58
   0  -8  -1  386.63    6.36
   0  17  -6   38.85    2.63
   0  18  -7    0.46    2.52
   0  19  -8    5.52    2.64
   0  20  -9   10.88    2.19
   1 -17  -5   -0.76    1.82
   1 -14  -3   48.05    3.07
   1 -12  -2   12.18    2.35
   1  -9  -1  464.94    6.15
   1  -5   0   83.09    3.65
   1  15  -4    2.77    2.15
   1  19  -7   -0.29    1.75
   1  20  -8    0.34    1.98
   2 -22  -9    6.72    3.02
   2 -21  -8   -0.91    2.96
   2 -20  -7   17.57    2.30
   2 -19  -6    0.59    2.74
   2 -10  -1   29.39    1.92
   2  12  -2    6.15    2.13
   2  14  -3   -2.75    2.26
   2  17  -5    8.61    2.36
   3 -18  -5   23.15    2.26
   3 -17  -4   53.79    2.86
   3 -15  -3   20.66    2.02
   3 -13  -2   59.51    2.47
   3  -7   0  212.50    4.34
   3  16  -4    5.82    2.29
   3  20  -7   33.66    2.25
   3  21  -8    3.86    2.03
   4 -22  -8   -1.38    2.85
   4 -21  -7   26.00    3.17
   4 -17  -4   77.60    2.60
   4 -11  -1    3.15    2.37
   4  18  -5   -0.08    1.84
   4  19  -6    1.13    2.48
   4  20  -7    2.97    2.84
   4  21  -8   14.82    2.97
   4  22  -9   -0.68    2.90
   5 -22  -8    1.16    2.23
   5 -21  -7   22.59    2.42
   5 -20  -6    1.21    2.59
   5 -17  -4    7.86    2.10
   5 -11  -1    9.00    1.96
   5  15  -3    0.26    1.73
   5  18  -5   23.57    2.70
   6 -21  -7    4.90    2.36
   6 -20  -6   19.52    3.26
   6 -17  -4    3.98    1.90
   6 -11  -1    0.79    2.43
   6  -7   0  403.44    5.42
   6  18  -5    1.13    2.43
   7 -21  -7    1.39    2.07
   7 -20  -6   -2.22    3.16
   7 -17  -4   29.01    2.27
   7 -13  -2   -0.52    1.77
   7  -7   0   42.63    3.05
   7  18  -5    4.82    2.40
   8 -20  -6   12.89    2.89
   8 -17  -4   13.64    3.06
   8 -15  -3   -2.13    2.72
   8 -13  -2   52.50    3.01
   8 -10  -1   19.46    2.62
   8  -6   0    8.20    2.47
   8  12  -2   17.74    3.31
   8  16  -4   30.39    3.13
   8  19  -6   13.54    2.88
   9 -18  -5    2.64    3.05
   9 -12  -2    9.49    2.00
   9  -9  -1    0.96    2.69
   9  -4   0    1.31    2.47
   9  -3   0   53.98    3.28
   9   3   0   56.66    4.27
  10 -19  -6    6.38    3.05
  10 -16  -4    0.24    2.97
  10 -14  -3    5.02    2.74
  10 -11  -2  123.79    3.33
  10  -8  -1   -1.57    2.52
  10  13  -3   -1.79    2.90
  10  15  -4    6.87    3.12
  11 -17  -5   -1.20    3.47
  11 -15  -4    8.22    3.19
  11 -13  -3   18.72    3.11
  11 -10  -2    0.81    2.93
  11  -6  -1   11.43    2.79
  11  -5  -1    2.59    2.13
  11   5  -1    0.18    3.76
  11   9  -2    6.72    6.18
  11  12  -3    2.61    3.70
  11  16  -5    2.61    3.34
  12 -16  -5    4.11    3.31
  12 -14  -4   17.29    3.30
  12  -8  -2   11.26    2.95
  12  -1  -1   12.32    3.41
  12   0  -1   -0.54    3.24
  13 -15  -5    0.43    3.45
  13 -13  -4   -1.36    3.04
  13 -10  -3    1.33    3.28
  13  -6  -2   -0.18    2.88
  13  -5  -2    0.67    2.21
  13   5  -2    0.03    3.59
  14 -11  -4    8.64    3.79
  14  -8  -3    3.65    2.78
  15  -9  -4   -0.21    3.47
  15  -4  -3   24.77    3.39
  15  -3  -3   19.99    3.57
  15   3  -3   22.16    4.48
  16  -5  -4    2.75    3.59
  16   5  -4    2.36    4.06
  -8  -8 -13    4.20    5.01
  -8  -6 -11    1.01    3.84
  -8  -4 -10   47.08    3.74
  -8   2 -10   13.29    3.06
  -8   3 -10   10.26    2.64
  -8   4 -11   -1.55    3.00
  -8   5 -11    5.78    2.62
  -8   6 -12    0.68    2.84
  -8   7 -13    0.21    2.81
  -7  -2  -7  356.15    7.23
  -7  -1  -7    9.73    2.90
  -7   0  -7   30.30    2.93
  -7   1  -7   11.43    2.56
  -7   5  -8   11.45    2.50
  -7   7  -9    0.76    2.36
  -7   8 -10   21.48    2.66
  -7   9 -11   13.91    2.87
  -7  10 -12   34.99    3.44
  -7  11 -13   -0.16    2.38
  -6 -13 -10    7.71    4.38
  -6 -12  -9    7.14    3.88
  -6   5  -6    2.21    2.31
  -6   7  -7    2.83    2.35
  -6   9  -8   68.49    3.02
  -6  10  -9    3.64    2.74
  -6  12 -11    4.38    2.89
  -6  13 -12    6.80    2.33
  -5 -16 -11    2.48    3.77
  -5 -12  -7    2.12    3.24
  -5  -4  -4   40.08    5.07
  -5   3  -4    0.78    1.99
  -5   9  -6   53.26    2.31
  -5  12  -8   10.72    2.08
  -5  13  -9    1.28    2.07
  -5  15 -12    8.14    2.94
  -4 -17 -10    5.35    3.19
  -4 -11  -5   44.13    3.34
  -4   7  -4   83.01    2.81
  -4  11  -6    4.49    2.34
  -4  16 -11   14.85    3.12
  -4  17 -12    0.30    2.13
  -3 -17  -8    6.10    3.08
  -3 -13  -5    3.07    2.44
  -3   3  -2   75.84    3.42
  -3   7  -3    9.29    1.87
  -3  13  -6   14.54    2.37
  -3  14  -7   76.91    2.98
  -3  16  -9   31.55    2.85
  -3  17 -10    9.49    2.54
  -3  18 -12    0.74    3.08
  -2 -19  -9   -1.88    3.03
  -2 -18  -8   47.84    3.00
  -2 -17  -7   16.09    2.37
  -2 -16  -6   78.87    3.67
  -2 -13  -4   85.17    3.63
  -2 -11  -3   32.64    2.76
  -2  -8  -2   15.72    2.33
  -2  13  -5    2.64    2.19
  -2  18 -10    1.97    2.74
  -2  19 -11   -0.70    2.26
  -1 -21 -10    0.46    2.83
  -1 -20  -9    3.44    3.15
  -1 -17  -6    1.22    1.98
  -1 -16  -5   40.45    2.87
  -1 -10  -2  115.37    3.84
  -1   5  -1  180.42    4.45
  -1  11  -3    3.23    1.47
  -1  20 -11    2.64    2.19
   0 -21  -9    8.48    3.13
   0 -20  -8    0.38    2.16
   0 -19  -7    1.77    2.14
   0 -18  -6   -3.94    2.78
   0 -17  -5   74.09    3.18
   0   7  -1   37.51    2.17
   0  10  -2    1.94    1.25
   0  12  -3  238.92    4.25
   0  14  -4   66.66    2.32
   0  20 -10   73.17    3.32
   1 -21  -8    0.77    3.03
   1 -20  -7   21.96    3.11
   1 -19  -6    1.06    2.60
   1 -16  -4   -0.21    1.75
   1   8  -1    7.77    1.89
   1  11  -2  228.82    3.99
   1  13  -3    6.65    1.58
   1  16  -5    4.35    2.19
   1  20  -9    1.34    2.63
   1  21 -10   -2.05    2.17
   2 -18  -5   -1.49    2.05
   2 -17  -4   -1.81    2.37
   2 -15  -3   41.04    2.33
   2 -13  -2   96.44    3.00
   2  -7   0  542.77    6.93
   2   9  -1   12.64    2.06
   2  18  -6   22.59    2.12
   2  19  -7    1.87    2.29
   2  20  -8   31.50    2.17
   2  21  -9   33.54    2.29
   3 -22  -8   26.39    3.21
   3 -21  -7    5.28    3.10
   3 -20  -6    1.08    2.91
   3 -11  -1    8.58    1.79
   3  -8   0   31.25    2.43
   3  12  -2    6.94    2.31
   3  14  -3   -0.29    2.18
   3  17  -5   22.12    2.61
   4 -20  -6   65.45    2.81
   4 -19  -5   -4.87    2.90
   4 -16  -3  104.72    3.34
   4 -14  -2   70.56    3.12
   4  -8   0    2.35    1.45
   4  16  -4    1.86    2.34
   5 -19  -5   -0.95    2.07
   5 -18  -4    1.49    2.49
   5 -16  -3   17.10    2.22
   5 -14  -2   67.54    2.64
   5  -8   0   80.28    2.63
   5  10  -1   55.20    3.66
   5  19  -6   19.35    2.17
   5  20  -7   -0.41    2.56
   5  21  -8   -1.88    2.54
   6 -19  -5    1.54    2.25
   6 -18  -4    7.79    2.49
   6 -16  -3   63.27    2.63
   6 -14  -2   63.95    2.55
   6  -8   0   24.07    2.66
   6  10  -1    3.47    2.27
   6  19  -6    0.07    2.63
   6  20  -7    3.47    2.71
   6  21  -8   15.71    2.95
   7 -19  -5   18.59    2.42
   7 -16  -3    0.93    2.90
   7 -14  -2   17.36    2.70
   7 -11  -1    2.46    1.89
   7  19  -6   -0.04    2.35
   7  20  -7    3.89    2.80
   7  21  -8    2.89    2.84
   8 -19  -5   21.51    3.25
   8 -11  -1   23.80    2.68
   8   9  -1    9.11    3.58
   8  14  -3    0.06    2.47
   8  20  -7    1.58    2.54
   9 -20  -6   -0.59    3.08
   9 -17  -4    2.31    2.86
   9 -15  -3   17.58    2.24
   9 -13  -2    7.75    2.80
   9 -10  -1   42.41    3.05
   9  -5   0   11.16    2.51
   9  17  -5   -2.84    2.85
  10 -18  -5   -3.58    2.45
  10 -12  -2    0.54    2.87
  10  18  -6   -1.81    2.88
  11 -11  -2   51.91    3.26
  11  -7  -1    1.84    2.77
  11  14  -4   12.36    3.74
  12 -15  -4    2.48    2.99
  12 -12  -3   31.39    2.57
  12  -9  -2   12.13    2.90
  12  -3  -1   27.63    3.44
  12  -2  -1    6.18    3.02
  12   1  -1   14.55    2.94
  12   2  -1    2.63    3.28
  12  13  -4   27.28    4.43
  12  15  -5   -0.61    3.25
  13 -11  -3   16.38    3.29
  13  -7  -2    3.09    3.11
  13  14  -5    0.53    3.34
  14 -12  -4    2.26    3.25
  14  -9  -3   -4.00    3.07
  14  -2  -2    4.09    2.78
  14  -1  -2    0.33    2.89
  14   0  -2  252.97    6.68
  15 -10  -4   -3.06    3.54
  15  -5  -3    8.00    3.45
  15   4  -3   26.77    4.25
  -8  -7 -12   72.90    6.09
  -8  -3 -10   11.84    3.02
  -8  -2 -10   16.70    2.97
  -8  -1 -10    3.98    2.64
  -8   0 -10    6.29    2.82
  -8   1 -10    4.54    2.56
  -8   3 -11    4.81    2.93
  -8   5 -12    6.16    2.72
  -8   6 -14    1.34    3.24
  -8   6 -13    7.08    2.84
  -7  -6  -8   13.39    4.13
  -7   4  -8    3.02    2.56
  -7   6  -9  177.28    4.13
  -7   7 -10   12.20    2.72
  -7   9 -12    1.95    2.86
  -7  10 -13   -1.99    2.81
  -6 -14 -11   -0.57    4.26
  -6   4  -6    8.99    2.41
  -6   8  -8    5.44    2.55
  -6  11 -10    2.45    1.98
  -6  12 -12    3.52    3.07
  -6  13 -13    6.22    2.35
  -5   2  -4  548.63    7.31
  -5   6  -5  291.45    4.55
  -5   8  -6    2.98    2.21
  -5  10  -7  151.20    3.24
  -5  11  -8   21.18    2.52
  -5  12  -9   44.17    3.00
  -5  13 -10   12.82    2.57
  -5  14 -11   29.98    2.41
  -4 -18 -11    0.99    3.07
  -4 -13  -6   70.46    3.95
  -4  -9  -4   10.00    3.19
  -4   3  -3  150.19    3.89
  -4   9  -5   13.34    1.86
  -4  12  -7  314.17    4.09
  -4  13  -8   25.89    2.83
  -4  14  -9    4.20    2.63
  -4  15 -10   32.60    2.31
  -4  16 -12    8.61    3.14
  -3 -19 -10    6.18    3.46
  -3 -18  -9    1.69    2.75
  -3 -16  -7    6.01    2.70
  -3 -15  -6    7.84    3.08
  -3  -9  -3  420.62    7.89
  -3   2  -2  605.96    8.94
  -3   9  -4   51.68    2.66
  -3  11  -5   17.12    1.91
  -3  15  -8    2.91    1.87
  -3  17 -11   -3.78    3.03
  -2 -20 -10   10.79    3.12
  -2 -15  -5   25.49    2.71
  -2   6  -2   20.54    1.74
  -2   9  -3   17.93    1.55
  -2  11  -4   68.19    2.49
  -2  14  -6    9.96    1.82
  -2  15  -7    1.36    2.28
  -2  16  -8    3.78    2.57
  -2  17  -9    0.33    1.86
  -1   8  -2   42.02    2.45
  -1  14  -5   49.10    2.22
  -1  15  -6    0.17    2.22
  -1  16  -7   22.26    2.57
  -1  17  -8   40.04    2.82
  -1  18  -9    0.03    2.65
  -1  19 -10    0.37    2.16
   0 -14  -3    1.20    2.31
   0 -12  -2   23.86    2.36
   0  -9  -1   53.01    2.85
   0  15  -5   -0.11    1.67
   0  16  -6  144.26    3.41
   0  17  -7   15.80    2.45
   0  18  -8   42.53    3.02
   0  19  -9   36.27    2.22
   1 -22  -9    8.99    2.49
   1 -18  -5    2.43    2.52
   1 -15  -3   10.90    2.48
   1 -13  -2    7.97    2.52
   1 -10  -1  137.42    3.38
   1  -6   0  441.61    7.06
   1  14  -4    2.46    2.12
   1  17  -6   57.31    2.32
   1  18  -7   40.45    2.21
   1  19  -8   17.06    2.02
   2 -22  -8    8.16    3.10
   2 -21  -7    3.38    2.90
   2 -20  -6   -2.75    2.89
   2 -11  -1    0.57    1.32
   2  15  -4   74.50    2.58
   2  21 -10    0.22    2.75
   3 -19  -5   13.71    2.03
   3 -16  -3   55.70    2.53
   3 -14  -2    2.69    1.76
   3 -12  -1   10.36    2.47
   3   6   0   34.72    3.18
   3  18  -6   -1.22    2.30
   3  19  -7   19.58    2.70
   3  20  -8    7.20    2.42
   3  21  -9    2.82    2.07
   4 -22  -7   -1.33    2.75
   4 -18  -4    0.99    1.99
   4 -12  -1    0.41    1.84
   4  -9   0   71.03    2.82
   4  12  -2    1.59    2.18
   4  14  -3    6.66    2.12
   4  17  -5    8.09    2.63
   4  21  -9    1.61    2.84
   5 -22  -7    6.37    2.99
   5 -21  -6    3.88    2.99
   5 -12  -1   25.20    2.21
   5  -9   0   22.19    2.47
   5  16  -4    6.96    1.79
   6 -22  -7    2.92    2.30
   6 -21  -6   -2.05    3.02
   6 -20  -5    2.76    2.43
   6 -12  -1   86.01    2.86
   6  -9   0    0.90    2.46
   6  16  -4    4.75    2.42
   7 -21  -6    0.49    3.06
   7 -18  -4  103.14    2.97
   7 -12  -1   70.32    3.24
   7  -8   0   35.62    2.38
   7  12  -2   55.96    3.29
   7  14  -3   41.50    3.14
   8 -21  -6    2.50    3.01
   8 -18  -4   29.71    3.08
   8 -16  -3    9.87    2.12
   8 -14  -2   28.05    2.22
   8  -7   0  182.66    3.88
   9 -19  -5   -2.75    2.32
   9 -16  -3   12.66    2.89
   9  -6   0    2.77    2.31
   9   8  -1   44.20    7.11
   9  11  -2   15.96    3.57
  10 -19  -5   -1.04    2.94
  10 -17  -4    6.62    2.47
  10 -15  -3   31.18    2.53
  10 -13  -2    8.44    2.52
  10  -9  -1    5.64    1.91
  10  -3   0   29.06    2.79
  10  -2   0   -0.97    2.58
  10  -1   0    9.97    2.72
  10   0   0  439.21    7.33
  10   1   0    9.27    3.06
  10  19  -7   -0.15    2.93
  11 -18  -5    0.70    2.38
  11 -16  -4    4.47    2.44
  11 -14  -3   16.92    2.44
  11  -8  -1    2.14    2.84
  12 -13  -3   -0.65    2.15
  12 -10  -2    2.93    2.93
  12  -5  -1   50.59    3.48
  12  -4  -1   18.31    2.41
  12   3  -1   23.39    3.78
  13 -14  -4    4.32    2.39
  13 -12  -3   24.83    3.15
  13  -8  -2   17.96    3.24
  14 -13  -4    1.41    2.99
  14 -10  -3    5.50    3.06
  14  -4  -2   20.13    3.50
  14  -3  -2   29.75    3.51
  14   1  -2   -0.42    3.32
  14   2  -2   -0.36    3.49
  15  -7  -3    2.13    3.24
  15  -6  -3    1.43    2.56
  -8  -5 -11   -0.55    3.29
  -8   1 -11   54.05    3.65
  -8   2 -11    5.66    3.07
  -8   3 -12   46.79    3.50
  -8   4 -12   53.62    3.17
  -8   5 -14    2.27    3.24
  -8   5 -13    6.38    2.87
  -7  -8  -9   14.38    5.50
  -7   3  -8    3.71    2.31
  -7   5  -9   18.76    2.86
  -7   8 -11    1.09    2.18
  -7   9 -13    1.31    3.22
  -6 -11  -8  133.87    8.62
  -6  -6  -6   -0.28    4.10
  -6   3  -6  139.72    3.98
  -6   6  -7   20.79    1.87
  -6   9  -9   -1.94    2.40
  -6  10 -10   27.73    2.58
  -6  11 -11   -0.55    2.19
  -6  12 -13   13.08    2.92
  -5   0  -4   -1.37    2.05
  -5   1  -4   -0.30    1.96
  -5   5  -5  201.89    4.27
  -5   9  -7  172.03    3.70
  -5  13 -11    6.42    2.87
  -5  14 -13    5.83    3.04
  -5  14 -12   14.68    2.29
  -4   2  -3    3.60    1.90
  -4   6  -4   29.45    1.98
  -4   8  -5  338.35    4.87
  -4  10  -6   24.58    2.43
  -4  15 -11   -0.25    2.46
  -4  16 -13   -3.71    2.79
  -3  -5  -2   26.97    4.33
  -3   6  -3   99.50    3.18
  -3  12  -6    3.44    1.63
  -3  13  -7  147.71    3.30
  -3  14  -8    5.78    2.40
  -3  15  -9   32.82    2.70
  -3  16 -10    4.70    1.85
  -3  17 -12   -1.40    3.02
  -2 -19  -8   -1.60    2.56
  -2 -18  -7    1.52    2.49
  -2  12  -5   85.05    3.01
  -2  17 -10   48.72    3.13
  -2  18 -11    1.30    2.11
  -1 -20  -8    3.20    2.77
  -1 -19  -7   14.24    2.91
  -1 -18  -6   15.11    2.73
  -1 -15  -4   79.34    3.25
  -1 -13  -3  138.89    3.65
  -1  -7  -1   25.18    2.23
  -1   4  -1   26.56    2.00
  -1  10  -3  306.04    4.30
  -1  12  -4    1.83    1.72
  -1  19 -11    3.00    2.21
   0 -21  -8    9.44    3.08
   0 -20  -7   -0.06    2.83
   0 -19  -6   10.61    2.66
   0 -16  -4   56.99    2.58
   0  -3   0    0.02    0.62
   0   6  -1   21.29    2.44
   0   9  -2   74.25    2.89
   0  11  -3    2.45    1.81
   0  13  -4   46.86    2.28
   0  19 -10    7.07    2.80
   0  20 -11    4.80    2.25
   1 -17  -4    8.08    2.59
   1  10  -2  199.13    4.02
   1  12  -3   73.96    3.10
   1  15  -5    1.29    2.36
   1  20 -10    0.14    2.58
   2 -19  -5   15.45    2.06
   2 -16  -3   30.47    2.26
   2 -14  -2   52.61    2.37
   2  -8   0   11.82    1.67
   2  11  -2    1.03    1.30
   2  13  -3   12.33    1.78
   2  16  -5    1.34    1.68
   2  17  -6   20.78    2.57
   2  18  -7   -0.58    2.43
   2  19  -8   18.93    2.62
   2  20  -9    1.62    2.04
   3 -22  -7    2.81    3.04
   3 -21  -6   29.68    2.76
   3 -18  -4   40.48    2.29
   3  -9   0  117.63    3.44
   3  15  -4   24.43    2.58
   3  21 -10   -0.12    2.76
   4 -21  -6    9.16    2.13
   4 -20  -5    4.01    2.77
   4 -17  -3   -1.65    2.71
   4 -15  -2    8.07    1.73
   4 -13  -1    4.58    2.36
   4  -3   1   26.41    2.47
   4  -2   1   17.83    2.33
   4  -1   1    5.49    2.22
   4  18  -6   52.87    2.80
   4  19  -7   87.52    3.09
   4  20  -8   63.69    2.87
   5 -20  -5    8.85    2.00
   5 -19  -4    7.52    2.50
   5 -17  -3    4.09    2.13
   5 -15  -2   16.91    1.91
   5 -13  -1   36.96    2.83
   5 -10   0   15.46    2.62
   5  -3   1   61.92    3.17
   5  -2   1  590.59    8.33
   5  -1   1    1.08    2.09
   5   0   1   14.04    2.45
   5  14  -3  180.28    4.07
   5  17  -5   68.09    2.92
   5  18  -6    5.66    2.43
   5  21  -9    4.32    2.70
   6 -19  -4   -1.84    2.93
   6 -17  -3   -0.62    2.22
   6 -15  -2   22.96    2.24
   6 -13  -1    1.08    2.47
   6  -3   1  107.32    3.69
   6  -2   1   20.32    2.54
   6  -1   1    2.36    2.09
   6  12  -2   19.80    2.50
   6  17  -5   53.19    3.20
   7 -20  -5   35.17    2.54
   7 -19  -4   -1.89    2.67
   7 -17  -3    9.97    1.97
   7 -15  -2   24.41    2.16
   7  -9   0    5.58    1.86
   7  17  -5    7.35    2.50
   8 -20  -5    5.03    2.31
   8 -17  -3   -2.99    3.20
   8 -15  -2    6.32    2.60
   8 -12  -1  104.35    3.05
   8  -8   0  103.49    3.13
   8  18  -6    2.05    2.60
   9 -20  -5    6.07    2.89
   9 -18  -4   14.06    2.19
   9 -14  -2   35.48    2.53
   9 -11  -1   28.27    2.28
   9  -7   0   11.88    2.62
   9   4   0   -0.38    3.17
   9  13  -3   11.74    3.40
   9  15  -4    5.58    2.47
  10 -18  -4   21.49    2.91
  10 -16  -3   20.93    3.09
  10 -10  -1   11.46    2.15
  10  -5   0   -1.09    2.55
  10  -4   0   37.99    2.41
  10   2   0   -0.61    2.89
  10  10  -2   24.69    4.57
  10  16  -5   53.83    3.44
  11 -17  -4    9.76    3.34
  11 -15  -3   12.90    3.17
  11 -12  -2    4.60    2.11
  11  -9  -1   19.84    2.93
  11  17  -6   11.67    3.10
  12 -16  -4   29.23    2.60
  12 -14  -3    0.23    3.31
  12 -11  -2    5.75    3.18
  12  -6  -1    9.71    3.16
  13 -15  -4   -4.82    3.38
  13  -9  -2   10.37    3.26
  13   6  -2   -1.63    4.27
  14 -11  -3    2.66    2.93
  14  -6  -2   -2.94    3.13
  14  -5  -2    2.43    2.54
  14   3  -2   25.77    4.02
  15  -8  -3    0.54    3.36
  15   5  -3    1.36    4.33
  -8  -7 -13   -0.09    4.29
  -8  -6 -12    1.13    3.51
  -8  -4 -11    1.84    2.99
  -8  -3 -11    1.80    3.35
  -8  -2 -11    4.51    3.45
  -8  -1 -11   57.54    3.66
  -8   0 -11    0.13    2.87
  -8   2 -12    0.85    2.98
  -8   3 -13    6.84    3.07
  -8   4 -14    1.12    3.31
  -8   4 -13   -2.82    2.43
  -7  -5  -8   11.72    3.57
  -7   1  -8   -1.46    2.40
  -7   2  -8   39.97    2.93
  -7   4  -9    9.05    2.65
  -7   6 -10   10.69    2.28
  -7   7 -11    5.23    2.18
  -7   8 -13   16.94    3.26
  -7   8 -12   20.22    2.38
  -7   9 -14   23.55    2.54
  -6 -15 -12    1.28    4.20
  -6   2  -6    6.71    2.45
  -6   5  -7    2.67    2.33
  -6   7  -8   -1.20    1.80
  -6   8  -9   91.03    3.28
  -6   9 -10   -0.59    2.77
  -6  10 -11   11.83    2.72
  -6  11 -13    3.81    3.12
  -6  11 -12   87.77    2.82
  -5 -16 -10   -0.89    3.39
  -5 -15  -9    5.58    3.61
  -5 -14  -8   34.79    3.94
  -5 -11  -6   92.88    5.64
  -5  -3  -4   -0.48    2.43
  -5  -2  -4  514.87   10.06
  -5  -1  -4    1.55    2.03
  -5   4  -5   20.71    2.52
  -5   7  -6    0.09    1.80
  -5  10  -8    6.62    1.76
  -5  11  -9    8.81    2.02
  -5  12 -10   -0.01    1.94
  -5  13 -12    4.47    2.87
  -4 -18 -10    2.68    3.44
  -4 -17  -9   35.21    3.34
  -4 -16  -8   15.77    2.96
  -4 -15  -7   11.53    3.49
  -4   1  -3   69.05    3.48
  -4   5  -4   27.15    2.33
  -4  11  -7   -0.43    1.76
  -4  12  -8    3.67    1.81
  -4  13  -9    4.04    1.95
  -4  14 -10   15.78    2.12
  -4  15 -12   42.55    3.00
  -3 -14  -5  108.19    4.05
  -3 -12  -4   23.39    2.87
  -3   1  -2  286.27    6.89
  -3   8  -4   15.02    1.98
  -3  10  -5  495.77    5.36
  -3  16 -11   -0.65    2.40
  -2 -20  -9    9.27    3.01
  -2 -17  -6   33.81    3.17
  -2 -14  -4   52.65    3.09
  -2 -12  -3  280.69    5.55
  -2  -9  -2    1.11    1.96
  -2   5  -2   27.02    2.08
  -2   8  -3  160.93    3.34
  -2  10  -4   71.66    2.41
  -2  13  -6   12.56    1.80
  -2  14  -7    6.26    2.48
  -2  15  -8   51.93    2.90
  -2  16  -9   24.48    2.05
  -2  18 -12   25.57    2.31
  -1 -21  -9    0.91    2.25
  -1 -17  -5   73.79    3.27
  -1 -11  -2    7.52    1.67
  -1   7  -2  395.04    5.67
  -1  13  -5   16.01    1.79
  -1  14  -6   12.86    2.38
  -1  16  -8   10.20    2.36
  -1  17  -9   23.46    2.85
  -1  18 -10   18.93    1.97
  -1  19 -12    0.82    2.11
   0 -18  -5   -3.70    2.57
   0 -15  -3   69.49    3.13
   0 -10  -1   38.11    2.60
   0  -4   0 1189.23   14.11
   0  14  -5    5.78    1.68
   0  15  -6   17.65    2.28
   0  17  -8    0.84    2.42
   0  18  -9    1.78    2.43
   1 -22  -8    7.99    3.04
   1 -21  -7    4.77    2.18
   1 -20  -6   -2.14    2.07
   1 -19  -5  111.97    3.66
   1 -16  -3   91.81    3.54
   1 -14  -2   76.55    3.24
   1 -11  -1    3.86    1.28
   1  -7   0    1.19    1.45
   1   7  -1   48.18    2.80
   1  16  -6   -1.96    2.21
   1  17  -7    0.06    2.36
   1  18  -8   28.30    2.44
   1  19  -9  112.67    2.90
   1  20 -11   26.58    2.84
   2 -22  -7   -0.61    2.61
   2 -18  -4    8.58    2.06
   2 -12  -1  830.06    7.30
   2  -9   0  185.50    4.00
   2   8  -1  409.31    6.50
   2  14  -4   58.93    2.78
   2  20 -10   27.96    2.87
   3 -20  -5    1.21    2.18
   3 -17  -3   15.77    2.20
   3 -15  -2   43.86    2.43
   3 -13  -1  163.25    3.75
   3 -10   0   94.49    2.99
   3  11  -2   41.21    2.71
   3  13  -3   -0.29    2.19
   3  16  -5   10.62    2.33
   3  17  -6   12.09    2.57
   3  19  -8    3.78    2.62
   3  20  -9    2.29    2.57
   4 -19  -4   37.32    2.32
   4 -10   0   10.54    1.77
   4  -4   1   37.71    2.70
   4   0   1    0.76    2.25
   4   6   0   26.35    3.34
   4  15  -4   27.45    2.67
   4  21 -10    2.25    2.80
   5 -22  -6   49.76    3.33
   5 -16  -2   -2.95    2.59
   5  -5   1  332.58    5.52
   5  -4   1   12.76    1.83
   5  19  -7  113.08    3.03
   5  20  -8   -1.83    1.97
   6 -22  -6    4.41    3.03
   6 -21  -5   33.69    3.01
   6 -18  -3   -0.32    2.55
   6 -16  -2    9.36    2.60
   6 -10   0    1.78    1.81
   6  -4   1  189.79    4.50
   6   0   1    1.75    1.90
   6  18  -6    1.43    2.28
   6  19  -7    9.86    2.76
   6  20  -8    1.57    2.40
   6  21  -9   -0.22    2.04
   7 -21  -5    3.62    2.94
   7 -16  -2    2.70    2.45
   7 -13  -1   12.86    1.89
   7 -10   0    6.03    2.63
   7  -3   1   67.40    3.18
   7  -2   1    5.86    2.15
   7  -1   1  531.98    8.03
   7  18  -6   18.73    2.61
   7  19  -7    8.37    2.55
   7  20  -8    1.12    2.69
   8 -19  -4    4.88    2.01
   8 -13  -1   -2.84    2.63
   8  -9   0    3.62    1.97
   8  15  -4   13.85    2.66
   8  19  -7    6.84    2.51
   8  20  -8   23.26    2.74
   9 -19  -4    0.45    3.11
   9 -17  -3   24.80    2.96
   9 -15  -2    8.43    2.69
   9 -12  -1   69.44    2.71
   9  -8   0    6.00    2.71
  10 -14  -2   -1.71    2.19
  10 -11  -1    3.16    2.05
  10  -6   0   -0.58    2.65
  11 -18  -4    0.41    2.88
  11 -16  -3    9.60    3.12
  11 -13  -2    1.53    2.21
  11 -10  -1   34.23    3.18
  12 -15  -3    2.59    2.95
  12 -12  -2    1.31    3.09
  12  -8  -1    3.03    2.89
  12  -7  -1    1.11    2.30
  12  16  -6   -1.19    3.35
  13 -13  -3    1.74    2.47
  13 -10  -2   -2.17    3.13
  13  -3  -1   18.91    3.21
  13  -2  -1   -1.87    2.95
  13  -1  -1    2.94    2.57
  14 -12  -3   13.35    3.15
  14  -7  -2   -1.07    3.24
  15  -9  -3   13.68    3.54
  16  -4  -3    1.74    3.60
  16  -3  -3    0.02    3.58
  16  -2  -3    0.99    3.43
  16  -1  -3    0.66    3.50
  16   0  -3    1.54    3.35
  16   1  -3    0.24    3.85
  -8  -5 -12   10.51    3.65
  -8   0 -12    0.98    3.01
  -8   1 -12   22.18    3.31
  -8   2 -13   17.36    3.28
  -8   3 -14   11.24    3.14
  -7  -1  -8    2.49    2.95
  -7   0  -8   -1.75    2.40
  -7   3  -9   33.75    2.89
  -7   5 -10    3.44    2.59
  -7   6 -11   19.90    2.89
  -7   7 -12   22.96    2.40
  -7   8 -14    3.79    2.65
  -6   1  -6    2.54    2.54
  -6   4  -7   29.51    2.57
  -6   6  -8    5.62    2.56
  -6  10 -12    0.81    2.78
  -6  11 -14   -1.44    2.68
  -5 -17 -11    7.27    3.65
  -5 -13  -7   30.68    4.13
  -5   6  -6   79.97    3.23
  -5   8  -7   10.84    1.72
  -5   9  -8   41.16    2.84
  -5  10  -9   58.80    3.04
  -5  11 -10   -1.58    2.74
  -5  12 -11    1.58    1.86
  -5  13 -14   -0.04    2.99
  -5  13 -13    1.80    2.74
  -4 -14  -6   48.44    3.79
  -4 -12  -5   77.70    3.90
  -4   0  -3   -1.19    2.25
  -4   7  -5   25.29    2.37
  -4   9  -6  103.94    2.86
  -4  10  -7    8.46    2.47
  -4  13 -10    8.56    2.76
  -4  14 -11    3.79    2.13
  -4  15 -13   13.64    2.26
  -3 -19  -9    3.39    3.09
  -3 -18  -8   45.27    3.60
  -3 -17  -7    0.61    2.54
  -3 -16  -6    4.04    3.03
  -3 -10  -3   12.10    2.50
  -3   0  -2   -0.70    2.35
  -3   5  -3  207.33    4.37
  -3  11  -6   56.03    2.28
  -3  12  -7   13.07    2.51
  -3  13  -8    1.85    2.37
  -3  14  -9   15.16    2.50
  -3  15 -10   20.55    2.09
  -3  16 -12   -0.44    2.01
  -2 -16  -5   18.93    2.79
  -2  11  -5   10.69    2.35
  -2  16 -10    7.61    2.63
  -2  17 -11    3.81    1.96
  -1 -16  -4    1.99    2.44
  -1 -14  -3   98.70    3.44
  -1  -8  -1   70.12    2.98
  -1   9  -3  548.25    5.95
  -1  11  -4  367.52    4.64
  -1  15  -7    1.06    1.67
  -1  18 -11   20.79    2.21
   0 -17  -4    2.96    2.57
   0 -13  -2   56.98    2.73
   0  -5   0   -0.66    1.49
   0  12  -4  143.98    3.60
   0  16  -7   59.26    2.33
   0  19 -11    0.85    2.07
   1 -18  -4   80.75    3.43
   1 -12  -1   29.87    2.52
   1  -8   0   15.30    2.25
   1  13  -4   10.55    2.33
   1  19 -10   -4.78    2.74
   2 -21  -6   11.15    2.34
   2 -20  -5    7.50    2.80
   2 -17  -3   93.86    3.01
   2 -15  -2  123.64    3.07
   2 -13  -1    4.17    2.42
   2  12  -3   18.90    2.57
   2  15  -5    6.42    2.46
   2  18  -8    3.57    2.58
   2  19  -9   27.31    2.83
   3 -23  -7    9.99    3.01
   3 -19  -4    4.00    2.20
   3 -16  -2    1.85    2.61
   3  -4   1    7.38    2.07
   3  -3   1   71.95    3.45
   3  -2   1 1981.88   16.86
   3  -1   1   95.81    4.54
   3  18  -7    6.97    1.86
   4 -22  -6    3.83    2.24
   4 -21  -5   15.04    2.89
   4 -18  -3   -3.35    2.78
   4 -16  -2   90.70    2.78
   4 -14  -1    5.88    2.42
   4 -11   0  579.98    6.23
   4  -6   1   23.17    2.20
   4  -5   1  130.71    3.57
   4  13  -3    6.14    2.25
   4  16  -5  109.99    3.42
   4  19  -8   15.36    2.82
   4  20  -9    6.51    2.47
   5 -21  -5   -0.47    2.30
   5 -20  -4    4.93    2.91
   5 -18  -3    0.63    2.23
   5 -14  -1    0.48    1.70
   5 -11   0   29.40    2.30
   5  -6   1  625.53    6.95
   5   1   1    0.99    2.22
   5  15  -4   13.51    1.97
   5  21 -10   -0.86    2.84
   6 -20  -4   26.42    3.06
   6 -14  -1   -0.51    1.86
   6 -11   0  117.59    3.15
   6  -6   1   73.99    3.02
   6  -5   1  123.79    3.37
   6   1   1    2.36    2.50
   6  15  -4   82.55    3.39
   7 -20  -4    1.01    3.16
   7 -18  -3    7.76    2.19
   7 -14  -1   55.24    3.03
   7 -11   0   37.56    2.75
   7  -5   1   50.16    3.00
   7  -4   1   57.11    2.71
   7   0   1    5.87    2.12
   7   9  -1    0.53    2.82
   8 -21  -5   13.11    2.32
   8 -20  -4   33.01    3.13
   8 -18  -3   -3.82    2.03
   8 -16  -2   49.61    2.57
   8 -10   0    8.91    2.04
   8  11  -2  264.01    6.96
   8  13  -3    9.54    2.93
   9 -18  -3    3.47    2.76
   9 -13  -1   34.20    2.98
   9  -9   0   28.67    2.24
   9  16  -5   20.79    2.93
  10 -19  -4   10.85    3.25
  10 -17  -3   12.88    2.43
  10 -15  -2   19.02    3.03
  10 -12  -1   38.90    3.21
  10  -8   0   76.48    3.65
  10  -7   0    3.59    2.14
  10   3   0   24.04    3.51
  10  14  -4   25.37    3.23
  10  17  -6    0.60    2.77
  10  18  -7    2.41    3.20
  11 -14  -2    2.49    2.96
  11 -11  -1   11.14    2.79
  11  -5   0   45.68    3.22
  11  -4   0    5.06    2.86
  11  -3   0    1.06    2.75
  11  -2   0   33.79    3.15
  11  -1   0   12.32    2.84
  11   0   0   -3.47    2.95
  11   6  -1   11.87    4.86
  11  15  -5   -0.22    2.70
  12 -13  -2   23.07    3.16
  12  -9  -1   -1.86    3.10
  12   4  -1   17.09    3.83
  13 -14  -3    7.14    2.55
  13 -11  -2   23.69    3.24
  13  -6  -1   12.52    2.92
  13  -5  -1   46.17    3.79
  13  -4  -1    6.95    2.33
  13   0  -1    8.26    2.89
  13   1  -1    1.63    3.23
  13  15  -6    0.43    3.46
  14  -9  -2   35.70    3.41
  14  -8  -2   13.58    2.54
  14   4  -2   22.86    4.13
  15  -4  -2    6.73    3.09
  15  -3  -2    0.72    3.11
  15  -2  -2    7.56    3.12
  16   2  -3    0.63    3.82
  -8  -6 -13    5.49    3.99
  -8  -4 -12   47.37    3.83
  -8  -3 -12   42.97    3.83
  -8  -2 -12    2.21    3.03
  -8  -1 -12   24.27    3.34
  -8   0 -13    2.03    3.25
  -8   1 -14   -1.29    3.24
  -8   1 -13   14.37    2.95
  -8   2 -14    7.08    2.87
  -7  -4  -8    6.24    2.81
  -7  -3  -8    1.26    2.57
  -7  -2  -8   37.22    3.23
  -7   2  -9  170.30    4.30
  -7   4 -10    2.40    2.45
  -7   5 -11   61.62    3.24
  -7   6 -12   37.72    3.00
  -7   7 -14   -2.70    3.11
  -7   7 -13    6.38    2.23
  -6   0  -6  504.64    7.46
  -6   5  -8    1.65    2.57
  -6   7  -9    2.75    1.81
  -6   8 -10  108.72    3.05
  -6   9 -11    1.96    2.00
  -6  10 -14    6.32    3.03
  -6  10 -13    4.92    2.21
  -5  -9  -5   42.83    5.10
  -5   3  -5  130.66    3.67
  -5   7  -7    3.15    2.31
  -5  11 -11    2.75    2.77
  -5  12 -13   24.42    3.17
  -5  12 -12    1.30    2.00
  -4 -10  -4   30.45    3.68
  -4  -6  -3   61.23    6.80
  -4   4  -4  458.09    6.13
  -4   8  -6   28.19    2.57
  -4  11  -8   33.05    2.08
  -4  12  -9    1.72    1.92
  -4  13 -11    3.69    2.84
  -4  14 -13   -1.28    3.00
  -4  14 -12    9.84    2.21
  -3 -20 -10    2.51    3.10
  -3 -13  -4    1.60    2.80
  -3  -6  -2  312.04    9.33
  -3   7  -4   63.19    2.59
  -3   9  -5    3.70    1.74
  -3  14 -10   15.50    2.61
  -3  15 -11    2.98    1.88
  -3  16 -13   12.39    2.30
  -2 -20  -8   52.30    3.48
  -2 -19  -7   59.41    3.53
  -2 -10  -2   23.70    2.50
  -2   4  -2 1878.70   13.52
  -2   7  -3    0.89    1.40
  -2   9  -4  217.39    3.63
  -2  12  -6    0.09    1.61
  -2  13  -7    6.04    2.25
  -2  14  -8   87.00    3.06
  -2  15  -9   -0.03    2.03
  -2  16 -11   52.81    2.96
  -2  17 -13   -1.36    2.82
  -2  17 -12   -0.65    2.13
  -1 -21  -8   13.16    3.20
  -1 -20  -7   12.56    2.30
  -1 -19  -6    2.48    2.72
  -1 -12  -2   33.21    2.34
  -1   3  -1  573.41    9.06
  -1  12  -5   57.93    2.70
  -1  16  -9   17.20    2.67
  -1  17 -10   22.12    2.15
  -1  18 -12   14.52    2.35
   0 -22  -8   15.83    3.16
   0 -21  -7    1.71    2.13
   0 -20  -6   65.26    2.92
   0 -19  -5   42.92    3.11
   0 -16  -3  140.78    3.81
   0 -11  -1    4.08    2.17
   0  -6   0   28.60    2.55
   0   5  -1   86.63    3.59
   0   8  -2   14.28    1.58
   0  10  -3   93.01    2.86
   0  13  -5    4.24    2.21
   0  17  -9   32.48    2.78
   0  18 -10   -2.32    1.97
   0  19 -12    0.81    2.03
   1 -22  -7   -0.98    3.08
   1 -21  -6    4.22    2.90
   1 -20  -5   -0.91    2.58
   1 -17  -3   28.06    2.69
   1 -15  -2   18.21    2.50
   1   9  -2   79.35    2.95
   1  11  -3    6.57    2.00
   1  14  -5   74.27    2.74
   1  15  -6    2.47    2.39
   1  17  -8   14.94    2.72
   1  18  -9    7.58    1.89
   1  19 -11    8.81    2.94
   2 -19  -4   15.01    2.10
   2 -10   0   70.38    2.46
   2  10  -2   33.00    2.09
   2  16  -6    1.48    1.66
   2  17  -7   23.75    2.01
   2  20 -11    3.30    2.12
   3 -22  -6   16.16    2.43
   3 -21  -5    7.40    2.86
   3 -18  -3    5.24    2.09
   3 -14  -1   89.48    2.76
   3 -11   0  283.95    4.35
   3  -5   1  115.82    3.51
   3  14  -4   35.29    2.09
   3  19  -9    1.28    2.60
   3  20 -10    1.61    2.14
   4 -20  -4   32.38    2.37
   4 -17  -2   16.10    2.49
   4  -7   1   25.26    2.33
   4   1   1    4.02    2.53
   4  17  -6    9.57    1.84
   4  18  -7    3.77    1.77
   5 -19  -3   28.07    3.03
   5 -17  -2    2.06    2.70
   5 -15  -1   67.73    2.96
   5 -12   0   17.42    2.60
   5  -7   1    0.24    1.25
   5   6   0   16.62    3.54
   5   9  -1   35.44    2.96
   5  13  -3   93.31    3.40
   5  16  -5   61.73    2.87
   5  17  -6    2.38    2.47
   5  18  -7    2.60    2.51
   5  19  -8    5.04    2.80
   5  20  -9    5.37    2.15
   6 -22  -5    1.73    2.94
   6 -19  -3   -0.56    2.84
   6 -17  -2   22.44    2.44
   6 -15  -1   63.15    3.14
   6 -12   0    3.66    2.46
   6  -7   1    3.21    2.31
   6   6   0    7.28    3.93
   6   9  -1   75.09    4.40
   6  16  -5   16.76    2.66
   6  20  -9    7.03    2.92
   7 -22  -5   -2.06    3.16
   7 -19  -3   18.26    3.13
   7 -17  -2   35.19    3.01
   7 -15  -1   -0.08    2.31
   7 -12   0    0.11    2.75
   7  -7   1    2.13    2.56
   7  -6   1    5.19    1.94
   7   1   1  545.87    9.28
   7  13  -3   87.55    3.62
   7  16  -5   33.55    2.91
   8 -19  -3   13.79    2.66
   8 -17  -2   32.51    3.32
   8 -14  -1    3.24    2.10
   8 -11   0    0.81    1.80
   8  -5   1   40.63    2.98
   8  -4   1   13.81    2.69
   8  -3   1   99.82    3.88
   8  -2   1    0.52    2.47
   8  -1   1   54.67    3.45
   9 -20  -4   -0.90    2.16
   9 -16  -2    2.45    2.09
   9 -14  -1   57.48    3.48
   9 -10   0   -1.97    2.02
  10 -18  -3    4.30    3.26
  10 -16  -2   20.23    2.85
  10 -13  -1   -6.10    2.84
  10  -9   0   85.99    3.51
  10  12  -3   19.85    3.34
  11 -17  -3   -5.64    2.58
  11 -15  -2    4.13    3.08
  11 -12  -1    4.22    2.82
  11  -7   0    5.53    2.66
  11  -6   0   65.20    3.54
  11   1   0   11.40    3.24
  12 -16  -3   12.54    2.54
  12 -14  -2    9.63    3.05
  12 -10  -1    0.44    2.97
  12  14  -5    1.57    3.42
  13 -12  -2   -1.34    3.17
  13  -7  -1    0.96    3.13
  14 -10  -2   12.41    3.36
  14  10  -4    1.12    6.24
  15  -6  -2   -1.01    3.42
  15  -5  -2    9.48    3.42
  15  -1  -2    1.97    3.37
  15   0  -2    0.15    3.28
  -8  -6 -14    1.88    4.08
  -8  -5 -13    4.96    3.70
  -8  -4 -13    2.50    3.55
  -8  -3 -13    0.25    3.78
  -8  -2 -13   13.89    3.47
  -8  -1 -14   -0.99    3.57
  -8  -1 -13   10.93    3.25
  -8   0 -14   23.32    3.47
  -7   1  -9   10.30    2.70
  -7   3 -10   44.91    3.06
  -7   4 -11   14.18    2.72
  -7   5 -12   35.23    3.08
  -7   6 -14   -0.58    2.99
  -7   6 -13   72.26    2.96
  -6 -14 -10   14.57    4.84
  -6 -13  -9    4.92    4.72
  -6  -5  -6    3.80    3.47
  -6  -2  -6    5.73    3.03
  -6  -1  -6    5.11    2.58
  -6   3  -7  117.63    3.14
  -6   6  -9   -0.84    2.50
  -6   7 -10    9.01    2.70
  -6   8 -11   10.23    2.45
  -6   9 -13   -0.50    2.72
  -6   9 -12   32.51    2.40
  -5   2  -5  207.17    4.58
  -5   5  -6    8.66    1.79
  -5   8  -8    9.50    1.87
  -5   9  -9   11.82    2.27
  -5  10 -10    3.92    1.83
  -5  11 -12   44.75    3.03
  -5  12 -14   -2.82    2.67
  -4 -18  -9    0.14    3.37
  -4 -17  -8   -1.14    2.83
  -4 -16  -7    6.16    3.06
  -4  -1  -3   68.20    4.01
  -4   6  -5   12.72    1.88
  -4   9  -7   11.95    2.24
  -4  10  -8   42.11    2.78
  -4  11  -9    1.91    2.56
  -4  12 -10   17.79    2.42
  -4  13 -12   20.67    2.91
  -4  14 -14   10.14    2.67
  -3 -15  -5    0.07    2.34
  -3  -1  -2  284.09    9.16
  -3   4  -3    6.58    2.02
  -3  10  -6    6.68    1.78
  -3  11  -7    7.28    2.24
  -3  12  -8   25.45    2.45
  -3  13  -9   25.83    2.03
  -3  15 -13   11.03    3.07
  -3  15 -12   15.16    2.17
  -2 -21  -9    0.18    3.25
  -2 -18  -6    2.91    2.51
  -2 -17  -5   24.37    2.79
  -2 -15  -4   61.38    2.74
  -2 -13  -3    1.35    2.41
  -2  -4  -1    0.73    2.33
  -2  -3  -1   74.03    7.54
  -2  10  -5   31.96    2.51
  -2  15 -10    4.21    2.47
  -2  16 -12   18.63    2.74
  -1 -18  -5   17.32    2.25
  -1 -15  -3   31.30    2.76
  -1  -9  -1    2.02    1.42
  -1   6  -2   28.26    1.93
  -1  10  -4    1.71    1.75
  -1  13  -6   25.24    1.88
  -1  14  -7    9.45    1.95
  -1  15  -8   89.07    2.59
  -1  17 -11   31.41    2.15
  -1  18 -13    3.44    2.25
   0 -18  -4   67.76    3.34
   0 -14  -2    2.35    1.72
   0  -7   0   -0.01    1.79
   0  14  -6    9.65    1.73
   0  15  -7    1.04    1.65
   0  16  -8   -4.34    1.78
   0  18 -11    2.34    2.04
   1 -19  -4   15.94    2.75
   1 -13  -1  155.98    3.95
   1  -9   0    6.41    1.42
   1  16  -7   58.66    2.43
   1  18 -10   27.95    2.72
   2 -23  -7    7.79    2.35
   2 -22  -6    4.83    2.27
   2 -21  -5   26.81    3.10
   2 -18  -3    3.98    1.91
   2 -16  -2   22.42    2.04
   2 -14  -1   24.26    2.57
   2 -11   0    6.51    1.95
   2  13  -4   43.59    2.69
   2  18  -9    2.53    2.44
   2  19 -10    1.24    1.84
   2  20 -12   -2.96    2.55
   3 -20  -4   -4.72    2.21
   3 -17  -2   25.92    2.81
   3 -15  -1   -3.31    2.39
   3 -12   0   74.02    3.08
   3  -7   1   16.91    2.23
   3  -6   1   22.37    1.91
   3   0   1    0.15    1.86
   3   5   0   72.82    4.76
   3  12  -3  107.94    3.64
   3  15  -5   29.64    2.08
   3  16  -6    7.08    2.47
   3  17  -7   32.93    2.64
   3  18  -8   58.68    2.41
   3  20 -11    8.05    2.81
   4 -23  -6    2.04    2.26
   4 -22  -5   -7.66    3.13
   4 -19  -3   34.34    2.35
   4 -15  -1   -1.45    1.84
   4 -12   0   18.34    1.96
   4  -8   1  521.99    6.06
   4  14  -4    3.11    2.14
   4  19  -9    4.23    2.77
   4  20 -10    5.41    2.14
   5 -22  -5    4.24    2.35
   5 -21  -4   -2.66    3.09
   5 -13   0    4.11    2.27
   5  -8   1   71.86    2.49
   6 -21  -4   22.56    2.47
   6 -18  -2   35.30    2.77
   6 -13   0    9.92    2.70
   6  -8   1    3.10    1.86
   6  11  -2   33.29    2.87
   6  17  -6   13.71    2.47
   6  18  -7   -1.13    2.56
   6  19  -8   -0.99    1.86
   7 -21  -4   -3.54    2.22
   7 -18  -2    1.06    2.62
   7  -8   1   22.54    2.74
   7  11  -2  102.36    4.11
   7  17  -6   28.67    2.83
   7  18  -7   21.49    2.80
   7  19  -8   -1.17    2.71
   7  20  -9   11.66    2.15
   8 -21  -4    0.10    3.17
   8 -15  -1   -1.46    2.15
   8 -12   0   15.80    2.79
   8  -7   1    3.38    2.45
   8  -6   1   50.19    2.51
   8   0   1   -0.07    2.48
   8  17  -6   33.64    2.80
   8  18  -7    1.08    2.61
   8  19  -8   -0.65    2.79
   8  20  -9   -1.10    2.14
   9 -19  -3    0.35    3.19
   9 -17  -2    3.65    2.91
   9 -11   0   66.64    2.82
   9  -4   1    2.52    2.26
   9  -3   1   51.77    2.95
   9  14  -4    9.50    2.75
   9  19  -8    3.12    2.04
  10 -14  -1    4.07    3.00
  10 -10   0   23.58    3.10
  10  15  -5   12.45    3.21
  11 -18  -3    6.53    3.27
  11 -13  -1   22.30    2.87
  11  -8   0   -0.59    2.69
  11  13  -4    1.09    3.00
  11  16  -6   -0.39    2.77
  12 -11  -1    3.39    3.07
  13 -13  -2   17.88    3.47
  13  -9  -1   77.78    3.95
  13  -8  -1    9.23    2.53
  13   2  -1   -0.19    2.78
  13  13  -5    2.33    3.97
  14 -11  -2   12.18    3.40
  14  12  -5    0.10    4.57
  15  -8  -2   -2.87    3.43
  15  -7  -2   -0.56    2.48
  15   1  -2    2.52    3.21
  15   6  -3    2.18    4.18
  16   3  -3    1.64    3.52
  -8  -5 -14   -0.08    3.78
  -8  -4 -14    1.57    3.70
  -8  -3 -14    6.50    3.44
  -8  -2 -14    2.51    3.43
  -7  -7  -9    1.33    3.61
  -7   0  -9    8.68    2.75
  -7   2 -10   11.91    3.05
  -7   3 -11   29.72    3.06
  -7   4 -12    1.54    2.83
  -7   5 -14   -1.12    3.14
  -7   5 -13   68.31    3.32
  -7   6 -15    8.14    2.37
  -6 -15 -11   -0.21    4.80
  -6  -4  -6    3.84    3.03
  -6  -3  -6  135.51    5.43
  -6   2  -7    1.83    2.27
  -6   4  -8   17.84    2.45
  -6   5  -9   29.84    2.80
  -6   7 -11   26.77    2.73
  -6   8 -12   -1.36    2.55
  -6   9 -15   -3.00    3.02
  -6   9 -14    1.96    2.29
  -5 -17 -10    6.32    3.57
  -5 -16  -9   13.17    3.91
  -5 -15  -8   26.12    3.95
  -5 -12  -6   11.83    3.75
  -5   4  -6    3.57    2.43
  -5   6  -7  205.49    3.94
  -5   9 -10   14.56    2.64
  -5  10 -11    8.58    2.38
  -5  11 -13    5.39    2.46
  -4 -19 -10   -1.62    3.14
  -4 -13  -5    0.57    2.46
  -4  -2  -3    2.43    2.48
  -4   3  -4  182.76    4.33
  -4   7  -6  299.41    4.72
  -4  12 -11  164.97    3.82
  -4  13 -13    1.73    2.96
  -3 -20  -9    3.39    3.11
  -3 -19  -8    2.04    2.81
  -3 -18  -7    4.20    2.96
  -3 -17  -6   17.19    2.86
  -3 -11  -3   18.79    2.77
  -3   6  -4  164.02    3.67
  -3   8  -5   57.65    2.22
  -3  13 -10   -2.21    2.68
  -3  14 -11   71.16    2.67
  -3  15 -14    2.51    2.72
  -2 -11  -2  195.27    4.78
  -2  -5  -1    0.46    2.00
  -2   6  -3  140.97    3.64
  -2   8  -4  140.67    3.36
  -2  11  -6  190.47    3.59
  -2  12  -7   94.36    3.05
  -2  13  -8   56.81    2.75
  -2  14  -9    1.29    1.78
  -2  15 -11   -0.38    2.59
  -2  16 -13   -4.26    3.04
  -1 -22  -8    2.25    2.74
  -1 -21  -7    0.77    3.07
  -1 -20  -6   16.10    2.69
  -1 -17  -4    4.78    1.90
  -1 -13  -2   51.55    3.03
  -1 -10  -1  198.64    4.57
  -1   8  -3   44.43    2.10
  -1  11  -5   31.92    2.46
  -1  15  -9    7.13    2.43
  -1  16 -10    3.60    1.97
  -1  17 -12   -2.98    2.11
   0 -22  -7    0.95    3.21
   0 -21  -6   25.14    2.96
   0 -20  -5    1.11    2.51
   0 -12  -1    1.95    2.32
   0  11  -4  100.37    2.71
   0  16  -9    7.40    2.54
   0  17 -10    2.57    1.82
   0  18 -12    2.42    2.22
   1 -23  -7    3.62    3.05
   1 -22  -6    2.68    3.08
   1 -18  -3   39.64    2.79
   1 -16  -2    3.52    2.61
   1 -10   0    2.67    1.96
   1   6  -1 1036.80   10.86
   1  12  -4    1.43    1.57
   1  17  -9    2.82    2.38
   1  19 -12    5.76    2.10
   2 -20  -4   81.51    2.86
   2 -17  -2    3.01    2.44
   2  -5   1    0.14    1.82
   2  -4   1    0.40    1.34
   2  -3   1   72.57    3.44
   2   7  -1    0.99    1.66
   2  11  -3   63.21    2.83
   2  14  -5   12.15    2.15
   2  15  -6   96.06    2.99
   2  16  -7    8.30    2.44
   2  17  -8   34.44    2.63
   2  19 -11   11.76    2.70
   3 -23  -6   -0.98    2.29
   3 -22  -5    0.17    3.21
   3 -21  -4    3.82    2.68
   3 -19  -3   24.10    2.09
   3  -8   1   91.23    3.09
   3  10  -2    0.52    1.95
   3  19 -10    0.26    2.40
   3  20 -12    1.67    2.89
   4 -21  -4   20.27    2.30
   4 -18  -2   57.35    3.15
   4 -16  -1   68.64    3.14
   4 -13   0   38.47    2.31
   4  -9   1   18.24    2.12
   4  15  -5   31.26    2.57
   4  16  -6   76.23    3.05
   4  17  -7   27.39    2.79
   4  18  -8    1.12    2.47
   4  20 -11    1.75    2.80
   5 -23  -5   34.64    3.02
   5 -20  -3    2.26    2.87
   5 -18  -2   47.54    2.69
   5 -16  -1   35.20    2.29
   5  -9   1   51.80    2.32
   5   2   1  591.94   13.06
   5  14  -4   92.62    3.32
   5  19  -9    1.41    2.63
   5  20 -10    0.18    2.14
   6 -20  -3    2.22    2.21
   6 -16  -1   40.17    2.39
   6  -9   1    4.28    1.94
   6   2   1   19.28    3.11
   6  14  -4   24.76    2.66
   6  20 -10   12.96    2.91
   7 -20  -3    2.04    2.20
   7 -16  -1   53.04    2.66
   7 -13   0   -1.26    1.74
   7  -9   1  262.48    4.60
   8 -20  -3   -3.23    3.18
   8 -18  -2    3.79    2.31
   8 -16  -1   66.66    3.29
   8 -13   0   45.38    2.97
   8  -8   1    0.79    2.44
   8   1   1   61.03    3.90
   8  14  -4   25.23    2.90
   9 -20  -3   -0.66    2.82
   9 -18  -2   24.60    2.86
   9 -15  -1    1.28    2.01
   9 -12   0    5.76    2.05
   9  -7   1   13.10    2.54
   9  -6   1   83.27    3.47
   9  -5   1  152.90    3.63
   9  -2   1   43.80    3.16
   9  -1   1   14.56    2.66
  10 -19  -3   -3.85    2.47
  10 -17  -2    4.35    2.32
  10 -15  -1   -1.13    2.71
  10 -11   0   46.17    3.17
  11 -16  -2   -2.97    2.61
  11 -14  -1    2.98    2.88
  11 -10   0   17.45    2.83
  11  -9   0   25.77    2.45
  11   2   0   29.76    3.34
  11  11  -3    3.33    3.34
  11  17  -7   -1.59    2.87
  12 -15  -2    2.62    2.50
  12 -12  -1   58.82    2.82
  12  -7   0   11.58    2.83
  12  -6   0   16.93    3.24
  12  -5   0   -0.81    3.04
  12  -4   0  208.82    4.58
  12  -3   0   20.30    2.45
  12  -2   0    9.10    2.97
  12  -1   0    2.12    2.90
  12   5  -1   47.01    5.36
  13 -14  -2    0.03    3.37
  13 -10  -1   31.15    3.48
  13   3  -1   19.54    3.51
  14 -12  -2   -2.86    3.38
  14  -7  -1   -3.26    2.84
  14  -6  -1   -1.49    3.18
  14  -5  -1    4.79    3.07
  14  -4  -1    1.76    2.32
  14  -3  -1   20.32    3.54
  14  -2  -1    1.43    3.35
  14  -1  -1   68.44    4.13
  15  -9  -2   -1.60    3.54
  15   2  -2    9.49    4.06
  -7  -9 -10   14.21    5.58
  -7  -6  -9  162.20    6.91
  -7  -2  -9  152.19    4.73
  -7  -1  -9    9.42    2.68
  -7   1 -10    3.09    2.77
  -7   2 -11   -2.97    2.76
  -7   3 -12    1.49    2.94
  -7   4 -13   21.01    3.07
  -7   5 -15   35.11    2.73
  -6   1  -7    0.85    2.31
  -6   3  -8  168.13    4.09
  -6   6 -10   14.10    2.13
  -6   7 -12   -1.37    2.80
  -6   8 -15    2.29    3.08
  -6   8 -14   34.67    3.38
  -6   8 -13   52.36    2.58
  -5 -14  -7    6.28    3.21
  -5   1  -5   63.03    3.00
  -5   7  -8   61.15    2.44
  -5   8  -9   39.18    2.24
  -5  10 -12   -1.72    2.52
  -5  11 -15    1.10    2.19
  -5  11 -14    4.19    2.25
  -4 -15  -6   63.65    3.66
  -4 -11  -4  175.15    5.71
  -4  -3  -3  147.20    7.96
  -4   5  -5   19.18    1.76
  -4   8  -7    2.70    2.35
  -4   9  -8    5.75    2.42
  -4  10  -9    6.86    2.40
  -4  11 -10    4.64    1.89
  -4  12 -12    2.80    2.62
  -4  13 -14    4.04    2.32
  -3 -14  -4    6.81    2.45
  -3  -7  -2  217.20    6.77
  -3   3  -3  138.35    4.01
  -3   9  -6  105.12    2.95
  -3  10  -7   40.79    2.62
  -3  11  -8    4.49    2.57
  -3  12  -9   37.88    2.18
  -3  13 -11   86.19    3.30
  -3  14 -13    1.82    2.95
  -3  14 -12   13.43    2.10
  -2 -21  -8    0.67    3.10
  -2 -20  -7    1.66    2.80
  -2 -19  -6   18.82    2.91
  -2 -16  -4    1.91    2.39
  -2 -14  -3   19.64    2.71
  -2  -6  -1    6.47    2.17
  -2   3  -2  565.62    8.17
  -2  14 -10    5.78    2.50
  -2  15 -12    5.16    2.69
  -2  16 -14    4.83    2.13
  -1 -19  -5    0.39    2.56
  -1 -16  -3   21.21    2.73
  -1   2  -1  221.98    6.31
  -1  12  -6   19.02    1.90
  -1  13  -7   31.64    2.33
  -1  14  -8    4.51    1.69
  -1  16 -11   36.91    2.23
  -1  17 -14    5.15    2.92
  -1  17 -13    4.92    2.14
   0 -19  -4    4.09    2.81
   0 -17  -3    2.56    1.94
   0 -15  -2   27.54    2.13
   0  -8   0  186.03    4.26
   0   7  -2    4.46    1.39
   0   9  -3   70.86    2.37
   0  12  -5   93.75    2.61
   0  13  -6   -0.23    2.21
   0  14  -7    4.96    2.37
   0  15  -8   65.85    2.36
   0  17 -11    6.06    2.18
   0  18 -13   -1.02    2.03
   1 -21  -5   27.67    2.59
   1 -20  -4    6.38    2.72
   1 -14  -1  186.41    3.69
   1 -11   0   73.37    2.82
   1   8  -2   25.87    2.26
   1  10  -3  478.13    5.63
   1  13  -5  149.53    3.14
   1  14  -6   25.15    2.41
   1  15  -7   33.16    2.43
   1  16  -8    3.11    1.72
   1  18 -11    3.89    2.07
   2 -23  -6    6.47    2.89
   2 -22  -5    5.04    3.11
   2 -19  -3    2.77    2.03
   2 -15  -1   14.75    1.88
   2 -12   0    7.37    1.62
   2  -7   1   10.76    2.16
   2  -6   1    6.60    1.59
   2  -2   1    3.79    1.11
   2   9  -2  109.36    3.43
   2  18 -10   18.42    2.62
   2  19 -12    8.66    3.04
   3 -20  -3   28.23    2.83
   3 -18  -2  143.78    3.32
   3 -16  -1    1.50    2.66
   3 -13   0    1.10    1.81
   3  -9   1   25.22    2.24
   3  13  -4   28.26    1.97
   3  17  -8    6.49    2.58
   3  18  -9   -0.63    1.88
   3  19 -11    2.71    2.70
   4 -23  -5    0.72    3.21
   4 -22  -4   -1.09    2.79
   4 -20  -3    0.39    1.83
   4 -14   0   15.53    2.65
   4 -10   1   64.99    2.85
   4  12  -3    8.28    2.29
   4  19 -10    7.17    2.61
   5 -22  -4   -5.01    2.29
   5 -19  -2    5.22    2.99
   5 -17  -1   40.30    3.03
   5 -14   0   41.97    2.29
   5 -10   1  146.76    3.39
   5  15  -5   78.28    3.15
   5  16  -6   -1.34    2.36
   5  17  -7    2.52    2.43
   5  18  -8   23.46    2.44
   5  20 -11    1.11    2.82
   6 -22  -4   15.44    2.37
   6 -21  -3   -1.09    2.79
   6 -19  -2   15.36    3.05
   6 -17  -1   32.40    3.15
   6 -14   0   13.52    2.08
   6 -10   1   25.40    2.21
   6  19  -9    4.50    2.65
   7 -22  -4   29.87    2.55
   7 -21  -3   22.44    2.98
   7 -19  -2   10.65    3.03
   7 -17  -1   -3.80    2.80
   7 -14   0    1.58    1.83
   7 -10   1   29.15    2.11
   7   2   1    6.56    2.58
   7  19  -9   13.27    2.91
   7  20 -10    1.71    2.13
   8 -19  -2    9.39    3.05
   8 -14   0   24.79    2.84
   8 -10   1   14.95    2.57
   8  -9   1   16.68    2.14
   9 -16  -1   29.97    2.51
   9 -13   0   46.46    2.42
   9  -8   1    4.56    2.68
   9   0   1   11.50    2.65
   9   5   0   10.05    4.57
   9  10  -2   32.45    3.99
   9  12  -3    5.21    2.65
   9  15  -5    2.04    2.57
   9  19  -9    4.36    2.93
  10 -18  -2    1.65    3.24
  10 -12   0    4.35    2.03
  10  -5   1    3.98    2.50
  10  -4   1    6.72    2.73
  10  -3   1   32.15    2.95
  10   4   0   45.45    4.75
  10  16  -6    2.87    2.68
  11 -17  -2    5.34    2.79
  11 -11   0    5.50    2.97
  12 -16  -2    1.41    2.50
  12 -13  -1   -0.16    2.22
  12  -8   0   -0.03    3.10
  12   0   0   13.03    3.07
  12  10  -3    1.82    4.34
  12  12  -4   12.77    3.85
  12  15  -6    3.02    2.81
  13 -11  -1   22.32    2.67
  14  -9  -1    0.61    3.05
  14  -8  -1   56.77    3.94
  14   0  -1    0.12    3.24
  14   5  -2    0.67    4.16
  16  -3  -2   -0.33    3.59
  16  -2  -2    2.69    3.16
  16   4  -3    3.78    4.17
  -7  -5  -9   20.16    3.61
  -7  -4  -9    9.12    3.21
  -7  -3  -9   31.00    3.33
  -7   0 -10   -2.35    2.73
  -7   1 -11   43.65    3.17
  -7   3 -13    9.72    3.00
  -7   4 -15   -0.95    2.87
  -7   4 -14   -3.56    2.23
  -6 -12  -8    2.18    4.68
  -6   0  -7    0.91    2.39
  -6   4  -9    1.62    2.47
  -6   5 -10    0.17    2.44
  -6   6 -11    5.72    2.51
  -6   7 -13    1.32    2.88
  -5   0  -5   16.61    2.24
  -5   3  -6  210.84    4.46
  -5   5  -7  176.28    3.66
  -5   6  -8    3.29    2.33
  -5   7  -9   35.11    2.77
  -5   8 -10    0.77    2.51
  -5   9 -11   78.12    2.68
  -5  10 -15    3.82    3.07
  -5  10 -14    3.55    2.92
  -5  10 -13   80.85    2.85
  -4 -19  -9   -2.36    3.43
  -4 -18  -8    6.05    3.26
  -4  -7  -3    7.48    3.13
  -4   2  -4    2.55    2.00
  -4   6  -6   17.91    2.40
  -4  11 -11    1.65    2.40
  -4  12 -14   -1.24    2.92
  -4  12 -13    9.61    2.08
  -3 -20  -8    0.17    3.40
  -3 -19  -7   69.30    4.17
  -3 -16  -5   81.42    3.69
  -3 -12  -3    0.04    2.41
  -3  -8  -2   41.82    3.43
  -3   5  -4  131.91    3.56
  -3   7  -5    0.95    1.19
  -3  12 -10    4.50    2.46
  -3  13 -12   23.81    2.85
  -3  14 -15   11.56    3.16
  -3  14 -14    6.42    2.28
  -2 -18  -5    3.94    2.72
  -2 -12  -2   -0.26    2.37
  -2  -7  -1   12.33    2.34
  -2   9  -5    4.98    1.44
  -2  10  -6   14.81    2.25
  -2  11  -7    2.11    2.16
  -2  12  -8   45.02    2.70
  -2  13  -9   14.75    1.80
  -2  14 -11    4.69    2.76
  -2  15 -13    0.09    3.01
  -1 -18  -4   -0.29    2.61
  -1 -14  -2   24.89    2.06
  -1 -11  -1    2.46    1.95
  -1   5  -2  198.29    4.43
  -1   7  -3    4.62    1.90
  -1   9  -4  156.38    3.17
  -1  14  -9   52.79    2.67
  -1  15 -10   30.81    2.09
  -1  16 -12   -0.81    1.89
   0 -23  -7    3.21    2.78
   0 -22  -6    3.93    2.69
   0 -18  -3    3.47    2.34
   0 -16  -2   37.64    2.89
   0 -13  -1   11.74    1.86
   0  -9   0    0.94    1.38
   0   4  -1  305.80    6.42
   0  10  -4  136.89    3.23
   0  16 -10    6.58    1.79
   0  17 -12   -2.22    2.40
   1 -23  -6    2.97    2.66
   1 -19  -3    9.68    2.76
   1 -17  -2   46.07    3.05
   1 -15  -1   -0.61    2.20
   1  16  -9    1.51    2.55
   1  17 -10    1.09    2.04
   1  18 -12   -1.85    2.17
   2 -21  -4    2.17    2.09
   2 -18  -2   15.30    2.68
   2 -16  -1   71.44    3.23
   2 -13   0   54.05    3.06
   2  -8   1  423.81    5.78
   2  -1   1  559.73   10.73
   2  12  -4    0.71    2.30
   2  16  -8   27.58    2.79
   2  17  -9   19.23    2.12
   2  18 -11   -1.52    2.61
   2  19 -13   -3.30    2.94
   3 -23  -5    4.05    3.19
   3 -22  -4   30.83    2.80
   3 -14   0   31.04    2.75
   3 -10   1  345.47    4.80
   3  14  -5   85.47    2.60
   3  15  -6   76.03    2.82
   3  16  -7   26.55    2.02
   3  18 -10    1.01    2.54
   4 -21  -3   18.31    3.02
   4 -19  -2    0.41    1.86
   4 -17  -1    7.12    2.11
   4 -11   1    0.23    2.44
   4   8  -1  462.13    7.68
   4  13  -4   54.49    2.84
   4  18  -9   -2.31    2.54
   4  20 -12   20.20    2.44
   5 -21  -3    8.71    2.32
   5 -15   0    3.61    2.41
   5 -11   1   32.93    2.26
   5  19 -10   10.51    2.87
   6 -15   0   23.39    2.11
   6 -11   1    1.38    1.79
   6  15  -5   56.44    2.53
   6  16  -6   50.07    2.93
   6  17  -7   -0.90    2.44
   6  18  -8   -0.85    1.90
   6  20 -11   -1.66    2.52
   7 -15   0    3.79    2.73
   7 -11   1   -0.44    1.87
   7  15  -5    4.04    2.62
   7  16  -6    0.22    2.52
   7  17  -7   21.38    2.67
   7  18  -8   14.78    2.68
   8 -21  -3   24.73    2.58
   8 -17  -1   -0.32    2.17
   8 -15   0   23.40    2.81
   8 -11   1    1.07    2.48
   8  12  -3    0.13    2.57
   8  16  -6   13.14    2.70
   8  17  -7    1.79    2.60
   8  18  -8   29.45    2.88
   8  19  -9   15.17    2.30
   9 -19  -2    3.13    2.39
   9 -17  -1    1.14    2.94
   9 -14   0    5.26    2.81
   9 -10   1   65.18    3.38
   9  -9   1  146.29    3.53
   9  18  -8    5.11    2.83
  10 -19  -2   26.33    3.12
  10 -16  -1   -1.40    2.09
  10 -13   0    7.09    2.04
  10  -8   1  159.17    4.16
  10  -7   1    1.36    2.66
  10  -6   1    6.26    1.96
  10  -2   1    2.59    2.78
  10  13  -4    8.69    2.97
  11 -18  -2   22.60    3.39
  11 -15  -1    0.64    2.25
  11 -12   0    7.98    3.17
  11   3   0    1.48    3.59
  11  14  -5   10.84    2.93
  12 -14  -1    0.98    2.38
  12 -10   0   28.30    3.48
  12  -9   0    0.74    2.06
  12   1   0    2.97    3.22
  12  16  -7   -1.51    3.05
  13 -13  -1   12.49    3.25
  13 -12  -1   -2.24    2.46
  13  -6   0    1.54    2.85
  13  -5   0    1.04    2.94
  13  -4   0   14.84    3.36
  13  -3   0    2.77    2.68
  13  11  -4    4.36    3.72
  14 -10  -1    3.52    3.49
  14   1  -1   50.45    4.08
  15   3  -2    2.66    3.76
  16  -1  -2    0.44    3.44
  -7  -1 -10    2.19    2.68
  -7   2 -13   34.44    3.26
  -7   2 -12  136.42    3.61
  -7   3 -15    9.76    3.21
  -7   3 -14   22.42    3.01
  -6  -1  -7   -0.04    2.86
  -6   2  -8    8.75    2.26
  -6   3  -9   84.15    3.49
  -6   5 -11   38.86    2.89
  -6   6 -13   -2.69    2.85
  -6   6 -12    0.64    2.50
  -6   7 -15   -2.35    2.74
  -6   7 -14   14.35    2.37
  -5 -10  -5    3.14    3.25
  -5   4  -7    2.57    2.38
  -5   8 -11   -1.27    2.66
  -5   9 -13    3.20    2.86
  -5   9 -12   54.31    2.59
  -4 -17  -7   16.41    3.02
  -4 -14  -5   -1.66    2.54
  -4  -4  -3   21.97    5.50
  -4   4  -5    0.56    1.88
  -4   7  -7   12.40    2.41
  -4   8  -8    1.26    2.24
  -4   9  -9   13.80    2.47
  -4  10 -10    2.85    1.76
  -4  11 -12    0.21    2.00
  -4  12 -15   18.40    2.38
  -3 -18  -6   26.88    3.16
  -3 -15  -4   16.12    2.50
  -3  -2  -2  569.81   16.05
  -3   8  -6   44.56    2.30
  -3   9  -7  219.94    4.04
  -3  10  -8    0.29    2.35
  -3  11  -9   12.60    1.87
  -3  12 -11   16.66    2.59
  -3  13 -13   -0.17    2.78
  -2 -21  -7   31.57    3.06
  -2 -17  -4   35.88    3.10
  -2 -15  -3    5.01    2.50
  -2  -8  -1  395.71    7.07
  -2   5  -3   40.56    2.22
  -2   7  -4   34.74    1.91
  -2  13 -10   17.82    2.69
  -2  14 -12   24.13    2.78
  -2  15 -15   -2.07    3.13
  -2  15 -14    1.28    2.25
  -1 -22  -7   -2.34    2.27
  -1 -21  -6    2.61    2.11
  -1 -20  -5   24.29    3.04
  -1 -17  -3    8.93    2.66
  -1 -12  -1   93.57    3.29
  -1  10  -5   94.34    2.64
  -1  11  -6    2.75    2.04
  -1  12  -7   44.43    2.60
  -1  13  -8  209.45    3.67
  -1  15 -11   28.91    2.75
  -1  16 -14    4.75    2.85
  -1  16 -13   -1.72    2.31
   0 -21  -5   49.60    2.65
   0 -20  -4   25.06    2.82
   0 -14  -1    0.73    2.42
   0 -10   0  123.62    3.56
   0  11  -5  114.43    3.31
   0  14  -8   39.22    2.56
   0  15  -9   -2.47    1.79
   0  16 -11    6.72    2.60
   0  17 -14    1.74    2.86
   0  17 -13   12.36    2.16
   1 -22  -5    0.62    2.18
   1 -21  -4   13.13    3.08
   1 -12   0    8.47    1.69
   1  11  -4   14.67    1.68
   1  12  -5    3.28    2.30
   1  14  -7   76.44    2.89
   1  15  -8   18.83    2.47
   1  17 -11    2.83    1.95
   1  18 -13    4.13    2.24
   2 -23  -5    0.92    3.12
   2 -20  -3    1.85    2.03
   2 -14   0   88.13    3.12
   2  -9   1   40.14    2.06
   2  13  -5    1.53    1.58
   2  14  -6   65.14    2.78
   2  15  -7   27.96    1.98
   2  17 -10    1.85    2.60
   2  18 -12    1.07    2.74
   3 -21  -3   12.84    2.93
   3 -19  -2    3.01    2.07
   3 -17  -1   29.63    2.10
   3 -15   0   31.56    2.76
   3 -11   1   -2.41    2.17
   3  11  -3   -0.97    1.52
   3  17  -9   42.71    2.69
   3  19 -12   13.80    2.19
   4 -23  -4    2.45    3.04
   4 -20  -2   38.32    2.89
   4 -18  -1    4.82    2.72
   4 -15   0   27.51    2.16
   4 -12   1  272.26    4.55
   4  14  -5    1.52    2.22
   4  15  -6   21.97    2.50
   4  16  -7   56.57    2.85
   4  17  -8    1.73    1.82
   4  19 -11   11.94    2.19
   5 -23  -4   -1.03    2.18
   5 -22  -3    1.37    2.80
   5 -20  -2    1.53    2.11
   5 -18  -1    5.65    2.02
   5 -16   0    1.06    2.51
   5 -12   1   54.45    2.43
   5  18  -9   15.47    2.60
   6 -22  -3    8.71    3.20
   6 -20  -2    7.15    2.04
   6 -18  -1   -1.82    1.93
   6 -16   0   40.15    2.94
   6 -12   1  139.66    3.16
   6  19 -10   -1.93    2.43
   7 -22  -3    8.50    3.12
   7 -20  -2    0.44    2.11
   7 -18  -1    6.98    2.06
   7 -16   0    2.93    2.65
   7 -12   1    9.94    1.95
   7  12  -3   -0.44    2.18
   8 -20  -2    3.18    2.21
   8 -18  -1    6.01    2.09
   8 -12   1   96.65    3.37
   8   2   1   -0.03    2.75
   8   8  -1  258.49    8.95
   9 -20  -2    7.92    3.16
   9 -18  -1   -4.37    3.13
   9 -15   0   22.67    3.19
   9 -11   1   20.56    2.73
   9   1   1   15.17    2.67
  10 -17  -1    6.62    2.24
  10 -14   0   11.74    2.24
  10 -10   1   11.51    2.66
  10  -9   1    4.00    2.78
  10  -1   1   95.06    3.91
  11 -16  -1    5.94    2.49
  11 -13   0   11.94    3.15
  11  -6   1    2.67    2.65
  11  -5   1   66.46    3.49
  11  -4   1    1.82    2.44
  11  15  -6    4.09    2.99
  12 -15  -1    5.32    2.58
  12 -11   0   37.19    3.57
  13 -14  -1   -0.05    3.08
  13  -9   0    3.51    2.85
  13  -8   0   12.83    3.50
  13  -7   0    9.93    2.23
  13  -2   0   71.38    3.98
  13  14  -6    0.75    2.89
  14 -12  -1    3.38    3.08
  14 -11  -1    3.89    2.40
  15  -8  -1   -3.95    3.16
  15  -7  -1    7.68    3.44
  15  -6  -1    0.46    3.46
  15  -5  -1   29.59    3.75
  15  -4  -1   -1.77    3.43
  15  -3  -1   23.94    3.62
  15  -2  -1   10.09    3.78
  16   0  -2    7.68    3.54
  -7 -10 -11    8.22    5.80
  -7  -8 -10   18.69    4.41
  -7  -3 -10   39.08    3.88
  -7  -2 -10   15.46    3.02
  -7   0 -11    0.68    2.44
  -7   1 -13    9.57    2.92
  -7   1 -12    1.80    2.44
  -7   2 -15   -0.18    3.18
  -7   2 -14   -0.71    2.66
  -6   1  -8   79.88    3.41
  -6   4 -10   57.55    2.60
  -6   5 -12    0.93    2.60
  -6   6 -15    3.91    3.22
  -6   6 -14   19.66    2.93
  -5 -18 -10    8.41    3.74
  -5 -17  -9   24.09    4.11
  -5 -16  -8   -1.23    3.58
  -5 -13  -6   70.12    4.56
  -5  -1  -5   63.77    3.35
  -5   2  -6   73.80    3.13
  -5   5  -8   -1.03    2.26
  -5   6  -9   11.00    2.57
  -5   7 -10    4.13    2.30
  -5   8 -12    0.32    2.48
  -5   9 -15   41.88    3.07
  -5   9 -14    3.36    2.16
  -4 -16  -6    8.79    2.87
  -4 -12  -4    0.39    2.35
  -4  -8  -3    8.27    2.55
  -4   1  -4   44.17    2.85
  -4   5  -6  158.97    3.81
  -4   9 -10   49.66    2.83
  -4  10 -11   -0.96    1.86
  -4  11 -15    0.42    3.10
  -4  11 -14   31.67    2.81
  -4  11 -13   -4.07    2.10
  -3 -17  -5    3.66    2.59
  -3 -13  -3  177.12    4.56
  -3  -9  -2    7.35    2.15
  -3   2  -3  328.16    6.14
  -3   6  -5   24.69    2.10
  -3  11 -10   76.54    2.91
  -3  12 -12    0.75    2.84
  -3  13 -15   26.29    2.78
  -3  13 -14    3.60    2.25
  -2 -20  -6   53.39    2.95
  -2 -19  -5   13.79    2.77
  -2 -13  -2   67.77    3.26
  -2   2  -2    0.98    1.47
  -2   8  -5  727.59    6.48
  -2  12  -9   87.76    2.84
  -2  13 -11    1.58    2.61
  -2  14 -13    1.25    2.76
  -1 -19  -4    3.19    2.54
  -1 -15  -2   27.02    2.23
  -1   8  -4   12.20    1.79
  -1  14 -10   40.22    2.11
  -1  15 -12    6.44    1.96
   0 -19  -3   16.59    2.64
   0 -17  -2   68.29    3.28
   0 -11   0   -1.56    2.01
   0   6  -2    1.69    1.62
   0   8  -3 1191.78    8.94
   0  12  -6   20.12    1.98
   0  13  -7    5.52    1.61
   0  15 -10   53.51    2.93
   0  16 -12   16.56    2.72
   1 -20  -3   20.35    2.83
   1 -18  -2    0.91    1.86
   1 -16  -1   11.25    2.79
   1 -13   0   89.65    3.32
   1  -7   1   26.36    2.40
   1  -6   1  120.35    3.57
   1  -5   1  179.03    4.54
   1  -4   1   26.60    2.24
   1   9  -3   -0.02    1.70
   1  13  -6    1.97    1.62
   1  16 -10   -0.92    2.16
   1  17 -12    5.16    2.46
   2 -22  -4   21.58    2.25
   2 -21  -3   15.21    2.73
   2 -19  -2   -0.22    1.98
   2 -17  -1    0.45    1.76
   2 -10   1   -0.85    1.41
   2  10  -3   -0.56    1.33
   2  16  -9    1.35    2.53
   2  18 -13    1.93    2.80
   3 -23  -4   -0.26    3.12
   3 -20  -2    5.03    2.90
   3 -18  -1   -0.98    2.65
   3 -12   1  102.27    3.33
   3   1   1   97.14    6.25
   3   9  -2   18.31    2.23
   3  12  -4   39.93    2.67
   3  16  -8    0.27    2.33
   3  18 -11    3.76    1.96
   3  19 -13   -2.09    2.14
   4 -22  -3    0.07    2.91
   4 -16   0   60.84    2.58
   4 -13   1    0.80    2.41
   4   2   1   16.07    3.66
   4  11  -3   30.73    2.75
   4  18 -10   32.29    2.25
   4  19 -12   -2.41    2.47
   5 -21  -2   11.94    2.72
   5 -19  -1   10.33    2.97
   5 -13   1   36.78    2.15
   5  -7   2   -1.15    1.86
   5  -6   2   39.08    2.43
   5  -5   2   38.18    2.57
   5   8  -1   17.73    2.38
   5  13  -4   19.49    2.01
   5  14  -5    9.04    2.38
   5  15  -6   -0.91    2.32
   5  16  -7   21.57    2.50
   5  17  -8    1.91    1.71
   5  19 -11   58.29    2.64
   6 -21  -2    0.50    3.23
   6 -19  -1    0.22    2.94
   6 -17   0    1.98    2.65
   6 -13   1   20.36    2.15
   6  -7   2   62.90    2.96
   6  -6   2   12.63    2.43
   6  -5   2   13.23    2.23
   6  -4   2    5.36    2.07
   6  10  -2   88.20    3.79
   6  18  -9    5.17    2.37
   7 -21  -2    4.53    3.16
   7 -19  -1    1.29    2.89
   7 -17   0    9.03    2.44
   7 -13   1  146.91    3.39
   7  -7   2   58.61    3.05
   7  -6   2  133.18    3.93
   7  -5   2   69.81    3.48
   7  10  -2   48.30    3.53
   7  18  -9   -2.27    2.56
   7  19 -10    2.84    2.03
   8 -21  -2    3.75    3.40
   8 -19  -1   10.59    2.89
   8 -16   0    7.44    2.05
   8 -13   1   17.52    2.84
   8  10  -2   18.57    2.80
   8  19 -10    7.20    2.56
   9 -16   0    4.51    2.89
   9 -12   1   -1.31    2.87
   9  13  -4   29.27    2.97
  10 -18  -1   -5.18    3.39
  10 -15   0    2.27    2.20
  10 -11   1    0.59    2.92
  10   0   1    2.02    2.53
  10  11  -3    2.26    3.07
  10  14  -5    5.86    2.67
  10  18  -9    0.10    2.83
  11 -17  -1   -2.29    2.44
  11 -14   0   15.18    3.02
  11  -9   1    0.00    2.91
  11  -8   1   -0.20    3.03
  11  -7   1   13.14    2.17
  11  -3   1   24.69    2.99
  11  -2   1  223.63    5.17
  11  16  -7    3.29    2.75
  11  17  -8    8.93    2.95
  12 -16  -1    2.69    2.43
  12 -13   0   16.19    3.08
  12 -12   0    2.12    2.31
  12   2   0   10.02    3.26
  12  13  -5    4.67    3.33
  13 -10   0    2.00    3.12
  13  -1   0    8.46    2.88
  13   4  -1    4.48    3.47
  14   2  -1    1.35    3.76
  15  -1  -1    4.72    2.85
  16   1  -2    1.57    3.40
  -7  -7 -10    7.56    3.89
  -7  -4 -10    4.08    3.00
  -7  -1 -11   46.48    3.24
  -7   0 -13    0.53    2.99
  -7   0 -12   -0.80    2.83
  -7   1 -15    0.01    3.26
  -7   1 -14   10.60    3.19
  -6 -15 -10    6.77    4.49
  -6 -14  -9    6.27    4.66
  -6  -2  -7    1.70    2.37
  -6   2  -9    4.60    2.45
  -6   3 -10   30.70    2.87
  -6   4 -11   41.24    2.86
  -6   5 -14   -1.60    2.79
  -6   5 -13    5.59    2.81
  -5 -15  -7   29.68    3.67
  -5   3  -7   11.88    2.50
  -5   7 -11   25.21    2.93
  -5   8 -14    7.00    2.75
  -5   8 -13   13.62    2.69
  -4 -19  -8    0.33    3.28
  -4 -18  -7   -1.25    3.23
  -4 -15  -5   15.97    3.17
  -4   3  -5    3.21    1.96
  -4   6  -7   21.90    2.48
  -4   7  -8   92.55    3.10
  -4   8  -9   13.91    2.54
  -4  10 -13    2.26    2.70
  -4  10 -12   28.98    2.17
  -3 -21  -8    1.39    2.81
  -3 -20  -7    0.42    3.01
  -3 -19  -6    9.94    2.68
  -3 -10  -2    1.83    2.29
  -3   4  -4   20.22    2.12
  -3   7  -6  191.82    3.81
  -3   8  -7    0.36    2.30
  -3   9  -8    3.35    2.14
  -3  10  -9   56.72    2.67
  -3  11 -11   21.38    2.62
  -3  12 -13    2.24    2.85
  -2 -18  -4   61.63    3.32
  -2 -16  -3    1.89    2.42
  -2  -9  -1   38.15    2.31
  -2   6  -4   49.41    2.50
  -2   9  -6   24.19    1.97
  -2  10  -7    7.44    1.86
  -2  11  -8    7.39    1.75
  -2  12 -10    4.52    2.25
  -2  13 -12    0.43    2.70
  -2  14 -15    0.81    2.58
  -2  14 -14   -3.73    2.25
  -1 -22  -6   39.81    3.46
  -1 -21  -5    1.44    2.83
  -1 -18  -3   28.06    2.94
  -1 -16  -2    7.86    2.68
  -1 -13  -1    6.17    2.52
  -1  -7   0    1.30    1.81
  -1  -6   0  428.91    7.70
  -1  -5   0   86.92    4.07
  -1   4  -2   20.05    2.24
  -1   9  -5  330.40    4.52
  -1  12  -8    2.74    2.33
  -1  13  -9    6.43    1.74
  -1  14 -11    2.70    2.45
  -1  15 -14   17.44    3.04
  -1  15 -13    4.93    2.01
   0 -23  -6    2.48    2.28
   0 -22  -5   -2.81    3.08
   0 -21  -4    6.88    2.90
   0 -15  -1    7.29    1.74
   0 -12   0    0.53    2.18
   0   9  -4  148.26    3.39
   0  14  -9    3.47    2.31
   0  15 -11   39.20    2.73
   0  16 -13    5.77    2.35
   1 -23  -5    1.13    2.33
   1 -22  -4   48.52    3.18
   1 -19  -2   19.64    2.59
   1 -14   0   70.37    3.14
   1  -9   1    2.44    1.88
   1  -8   1   68.62    2.65
   1  -3   1  568.08    9.16
   1   5  -1  356.86    6.86
   1   7  -2  588.75    7.21
   1  15  -9    4.26    1.86
   1  16 -11   48.84    2.88
   1  17 -14   -1.18    2.79
   1  17 -13    2.49    2.00
   2 -23  -4    1.07    2.63
   2 -20  -2   75.42    3.12
   2 -18  -1    3.24    2.28
   2 -15   0   82.12    2.61
   2 -11   1   12.68    1.56
   2   8  -2    7.09    1.89
   2  11  -4   50.92    2.69
   2  15  -8   22.06    2.48
   2  17 -11   -1.74    2.00
   2  18 -14   10.62    2.89
   3 -22  -3   -0.61    2.82
   3 -16   0    2.66    1.81
   3 -13   1    9.42    2.51
   3  13  -5   83.44    2.62
   3  14  -6    4.44    2.16
   3  15  -7   12.30    1.72
   3  17 -10   -0.97    2.56
   3  18 -12    9.25    2.80
   4 -21  -2    3.35    3.00
   4 -19  -1   25.90    2.39
   4 -17   0   66.46    3.15
   4 -14   1   -0.80    2.36
   4  -7   2  208.30    4.13
   4  -6   2   36.89    2.47
   4  -5   2  172.28    4.10
   4  17  -9   10.49    1.84
   4  18 -11    5.62    2.65
   4  19 -13    1.14    2.52
   5 -23  -3   -2.46    3.21
   5 -17   0   18.02    2.24
   5 -14   1   96.23    2.84
   5  -9   2   42.44    2.77
   5  -8   2    1.05    1.49
   5  -4   2    0.59    1.37
   5  -3   2  226.82    4.92
   5  18 -10   14.52    2.42
   5  19 -12    1.00    2.77
   6 -20  -1    2.71    2.58
   6 -14   1   16.30    1.93
   6  -9   2  144.22    3.79
   6  -8   2  170.46    3.68
   6  -3   2   11.06    2.08
   6   8  -1   80.53    4.30
   6  14  -5   -2.08    2.40
   6  15  -6   20.22    2.58
   6  16  -7    2.13    2.51
   6  17  -8    2.09    1.93
   6  19 -11    9.78    2.16
   7 -20  -1   31.93    3.19
   7 -14   1    4.26    1.88
   7  -9   2   23.53    2.61
   7  -8   2   23.61    2.10
   7  -4   2   18.81    1.97
   7  -3   2   61.57    3.14
   7   8  -1   55.68    4.29
   7  17  -8   -0.62    2.54
   7  19 -11   -1.38    2.64
   8 -20  -1    2.02    2.78
   8 -17   0    2.36    2.14
   8 -14   1    9.83    2.75
   8  -8   2    4.15    2.39
   8  -7   2   17.79    2.51
   8  -6   2   33.84    2.86
   8  -5   2   -0.26    2.43
   8  -4   2  380.15    5.86
   8  13  -4   19.56    2.51
   8  17  -8   41.46    3.10
   8  18  -9    0.20    2.54
   9 -19  -1    5.04    2.37
   9 -17   0    8.30    2.90
   9 -13   1   24.18    2.37
   9  14  -5   58.79    3.30
   9  17  -8    4.04    2.60
   9  18  -9    0.41    2.42
  10 -19  -1   21.05    3.41
  10 -16   0    1.76    2.34
  10 -12   1   39.77    2.48
  10  15  -6   39.06    3.17
  11 -15   0    4.77    2.35
  11 -11   1    1.78    2.55
  11 -10   1  106.91    3.71
  11  -1   1    0.63    2.90
  11  12  -4   23.25    3.56
  12 -14   0   33.05    3.56
  12  -7   1    4.66    2.77
  12  -6   1    1.93    2.64
  12  -5   1   13.06    2.75
  13 -12   0   10.47    3.50
  13 -11   0    5.15    2.33
  13   0   0    1.25    2.67
  14  -8   0   10.14    3.02
  14  -7   0   13.11    3.52
  14  -6   0   17.24    3.23
  14  -5   0    4.02    3.08
  14  -4   0    2.07    3.14
  15   0  -1    6.01    3.52
  15   4  -2    7.04    4.37
  -7 -11 -12   -0.02    5.01
  -7  -6 -10   10.46    3.60
  -7  -5 -10    1.45    2.73
  -7  -3 -11   32.70    3.50
  -7  -2 -11    5.88    2.39
  -7  -1 -12    2.37    2.67
  -7   0 -15   -2.59    3.13
  -7   0 -14    0.85    2.98
  -6 -16 -11    3.56    4.13
  -6  -3  -7  111.84    4.62
  -6   0  -8    1.73    2.14
  -6   3 -11   21.07    2.85
  -6   4 -13    5.09    2.84
  -6   4 -12   51.98    2.91
  -6   5 -16    2.47    2.33
  -6   5 -15   10.77    2.37
  -5 -11  -5    0.72    2.95
  -5  -2  -5  198.21    5.74
  -5   1  -6   86.98    3.33
  -5   4  -8   42.00    2.73
  -5   5  -9   79.58    3.04
  -5   6 -10   29.16    2.05
  -5   7 -12   46.14    2.81
  -5   8 -16   -0.74    2.24
  -5   8 -15    0.99    2.22
  -4 -20  -9   -0.31    3.05
  -4 -17  -6    1.30    2.33
  -4 -13  -4   11.63    2.52
  -4  -9  -3   22.71    3.25
  -4   8 -10    1.34    2.34
  -4   9 -11   -2.44    1.87
  -4  10 -16    5.65    3.15
  -4  10 -15    5.40    2.67
  -4  10 -14   -0.59    2.10
  -3 -18  -5   11.10    2.61
  -3 -16  -4   -1.86    2.56
  -3 -14  -3    5.30    2.28
  -3  10 -10   31.13    2.68
  -3  11 -12   11.16    2.64
  -3  12 -16   -2.74    2.70
  -3  12 -15    8.27    2.23
  -3  12 -14    1.72    2.01
  -2 -22  -7    5.37    3.18
  -2 -21  -6    0.38    2.77
  -2 -20  -5   14.51    2.65
  -2 -14  -2   31.10    2.72
  -2 -10  -1    0.13    1.99
  -2   4  -3  152.40    4.06
  -2  11  -9    3.38    2.24
  -2  13 -13    4.19    2.77
  -1 -20  -4   -2.15    2.74
  -1 -14  -1   -1.59    2.22
  -1  -9   0    5.02    2.03
  -1  -8   0   14.09    1.90
  -1  -4   0    1.22    1.50
  -1   6  -3  819.16    7.79
  -1  10  -6    3.98    1.68
  -1  11  -7    7.29    1.67
  -1  13 -10    8.48    2.30
  -1  14 -12   13.43    2.48
  -1  15 -15   16.40    2.17
   0 -20  -3    5.43    2.82
   0 -18  -2   -1.10    2.62
   0 -16  -1  217.81    4.20
   0  10  -5   45.03    2.48
   0  11  -6  397.40    4.96
   0  12  -7  306.62    4.23
   0  13  -8  175.23    3.13
   0  15 -12   26.08    2.74
   0  16 -15    1.55    2.50
   0  16 -14    8.09    2.07
   1 -21  -3    5.47    2.93
   1 -17  -1   37.31    2.17
   1 -10   1  193.24    4.00
   1  10  -4    2.41    1.35
   1  11  -5   72.00    2.83
   1  12  -6   28.53    2.45
   1  13  -7    0.05    1.98
   1  14  -8   -0.51    1.65
   1  15 -10   -1.65    2.46
   1  16 -12   -3.12    2.40
   2 -22  -3   -3.76    2.82
   2 -16   0   27.32    2.85
   2 -12   1   46.39    2.26
   2  12  -5  227.68    3.77
   2  13  -6  122.26    3.12
   2  14  -7    8.79    1.64
   2  16 -10    1.48    1.84
   2  17 -12   18.81    2.14
   3 -21  -2    6.02    2.88
   3 -19  -1   77.28    2.74
   3 -17   0   56.93    3.01
   3 -14   1   67.54    2.94
   3  10  -3  232.62    4.38
   3  16  -9   12.44    2.50
   3  17 -11   11.02    2.72
   3  18 -13   -5.08    2.60
   4 -23  -3    3.58    2.22
   4 -20  -1    2.31    2.89
   4 -15   1    8.25    2.35
   4  -9   2   15.58    2.14
   4  -8   2  159.18    3.37
   4  -4   2   72.13    2.76
   4  -3   2   54.02    2.98
   4   5   0  101.99    5.95
   4  12  -4    4.01    2.03
   4  13  -5   33.88    2.46
   4  14  -6   39.89    2.70
   4  15  -7   21.42    2.44
   4  16  -8   25.37    1.97
   4  18 -12    2.35    2.70
   5 -22  -2   26.45    3.27
   5 -20  -1   24.76    2.31
   5 -18   0   49.62    3.22
   5 -15   1   -1.93    1.75
   5 -10   2    4.10    1.85
   5  -2   2   37.31    2.77
   5  17  -9    3.75    2.22
   5  18 -11   11.85    2.76
   6 -22  -2   15.50    2.39
   6 -18   0    2.80    2.15
   6 -15   1   24.85    2.17
   6 -11   2   14.70    2.46
   6 -10   2   89.59    2.86
   6  -2   2    6.17    2.19
   6  18 -10    1.26    1.93
   6  19 -12    0.54    2.48
   7 -22  -2    4.02    2.27
   7 -18   0   51.19    2.61
   7 -15   1    2.67    1.99
   7 -11   2    4.65    2.56
   7 -10   2   23.53    1.96
   7  -2   2  114.31    3.93
   7  14  -5    1.81    2.04
   7  15  -6   12.56    2.45
   7  16  -7    2.29    1.73
   7  18 -10   15.72    2.87
   8 -18   0   11.94    2.32
   8 -15   1   -4.48    2.77
   8 -10   2   32.99    2.92
   8  -9   2    0.50    1.76
   8  -3   2   43.48    3.10
   8  15  -6   -0.10    2.44
   8  16  -7    8.91    2.56
   8  19 -11   -0.64    2.05
   9 -20  -1   13.24    2.50
   9 -18   0   -0.67    2.90
   9 -14   1   13.11    2.09
   9  -8   2   31.39    2.79
   9  -7   2   10.38    2.62
   9  -6   2    7.44    2.69
   9  -5   2    5.23    2.30
   9  -4   2   35.78    2.78
   9   2   1   40.68    3.53
  10 -17   0   22.69    3.43
  10 -14   1    4.46    2.74
  10 -13   1   10.75    2.33
  10   1   1   93.91    4.05
  10   9  -2    1.17    3.65
  11 -16   0   -4.07    2.42
  11 -12   1   18.84    3.21
  12 -15   0    7.51    3.26
  12 -10   1   -4.18    2.84
  12  -9   1   -0.26    2.87
  12  -8   1   34.23    2.53
  12  -4   1    2.36    2.99
  12  -3   1   -0.25    2.83
  12  14  -6    3.42    2.70
  12  16  -8    0.72    3.18
  13 -13   0   -1.86    3.31
  14 -10   0    2.51    3.36
  14  -9   0    1.96    2.47
  14  -3   0    6.85    3.15
  14  -2   0   14.60    3.03
  16   2  -2    2.73    3.95
  -7  -4 -11   13.55    3.21
  -7  -2 -13   26.66    3.71
  -7  -2 -12  122.71    4.35
  -7  -1 -15    2.58    3.17
  -7  -1 -14   14.30    3.29
  -7  -1 -13    8.67    2.66
  -6 -13  -8   25.13    5.24
  -6  -4  -7   29.31    3.37
  -6  -1  -8   73.94    3.41
  -6   1  -9    2.14    1.84
  -6   2 -10    0.52    2.32
  -6   3 -12   11.83    2.86
  -6   4 -16   30.03    3.32
  -6   4 -15   -0.14    3.10
  -6   4 -14    8.77    2.50
  -5 -18  -9    1.81    3.54
  -5 -17  -8    4.96    3.21
  -5 -14  -6    2.09    3.28
  -5   2  -7   89.61    3.53
  -5   5 -10    0.72    2.38
  -5   6 -11   37.12    2.18
  -5   7 -16    1.64    3.05
  -5   7 -15   12.22    3.00
  -5   7 -14    3.77    2.81
  -5   7 -13    4.61    2.17
  -4 -10  -3   14.35    3.13
  -4   0  -4  180.21    5.01
  -4   4  -6   26.48    1.82
  -4   5  -7    7.76    2.43
  -4   6  -8   14.96    2.48
  -4   7  -9   40.28    2.59
  -4   9 -13    0.57    2.62
  -4   9 -12   40.64    2.19
  -3 -11  -2   25.28    2.76
  -3   1  -3 1045.91   11.61
  -3   5  -5   18.28    1.58
  -3   9  -9    9.59    2.27
  -3  10 -11   35.74    2.73
  -3  11 -14    3.61    2.66
  -3  11 -13   16.59    2.49
  -2 -19  -4   -0.18    2.52
  -2 -17  -3    9.24    2.68
  -2 -15  -2   70.88    3.13
  -2 -11  -1    9.37    2.15
  -2   7  -5    8.22    1.46
  -2   8  -6    4.45    2.02
  -2   9  -7   -0.74    2.14
  -2  10  -8   76.41    2.40
  -2  12 -12    0.47    2.50
  -2  12 -11    5.91    1.72
  -2  13 -16   11.88    2.99
  -2  13 -15   12.49    2.71
  -2  13 -14    9.84    1.95
  -1 -23  -6    0.83    3.05
  -1 -22  -5   13.09    2.75
  -1 -19  -3    5.86    2.72
  -1 -17  -2   23.90    2.62
  -1 -10   0    1.07    1.97
  -1   7  -4  168.53    3.67
  -1  12  -9   32.01    2.45
  -1  13 -11   20.70    2.74
  -1  14 -14   16.12    2.78
  -1  14 -13   26.97    2.15
   0 -23  -5   -3.41    3.16
   0 -22  -4   10.36    2.87
   0 -13   0   -1.31    1.73
   0   7  -3    0.53    1.85
   0  13  -9    4.08    2.22
   0  14 -10   18.75    1.92
   0  15 -13    1.08    2.63
   1 -23  -4    0.00    3.09
   1 -20  -2    6.97    2.62
   1 -18  -1    5.38    2.54
   1 -15   0   61.91    2.48
   1 -11   1    0.01    1.78
   1  14  -9   25.47    2.39
   1  16 -13   -2.33    2.37
   2 -24  -4   42.25    3.07
   2 -21  -2   15.68    2.96
   2 -19  -1   -3.45    2.80
   2 -17   0    4.13    2.24
   2 -13   1   22.18    2.13
   2   0   1    0.25    1.03
   2   9  -3   15.45    2.01
   2  15  -9   20.68    2.32
   2  16 -11   42.04    2.72
   2  17 -14   -1.01    2.89
   2  17 -13   16.44    2.04
   3 -23  -3   51.86    2.68
   3 -20  -1    4.81    2.73
   3 -15   1    2.64    2.23
   3  -9   2    7.76    2.04
   3  -8   2   45.56    2.17
   3  -7   2  232.86    4.17
   3  -6   2  302.42    4.96
   3  -5   2   28.78    2.42
   3  15  -8   20.17    2.27
   3  18 -14    2.69    2.08
   4 -22  -2   -0.39    2.37
   4 -18   0   -2.90    1.92
   4 -11   2    1.72    2.42
   4 -10   2   53.66    2.34
   4  17 -10    6.09    1.87
   4  18 -13   -1.40    2.82
   5 -21  -1    6.71    2.94
   5 -19   0    6.20    2.89
   5 -16   1   17.21    2.74
   5 -12   2   -6.04    2.40
   5 -11   2  131.45    3.20
   5  12  -4    1.09    2.09
   5  15  -7   24.75    2.58
   5  16  -8    1.13    1.68
   6 -21  -1   19.59    2.46
   6 -19   0   33.68    3.14
   6 -16   1    7.65    2.04
   6 -12   2   11.71    2.55
   6  -1   2    8.95    2.04
   6   3   1  104.70    6.62
   6  17  -9   31.88    2.49
   6  18 -11    5.14    2.66
   7 -21  -1   11.52    2.40
   7 -19   0   22.79    3.02
   7 -16   1   12.49    2.28
   7 -12   2   33.67    2.80
   7   3   1   67.02    5.03
   8 -21  -1   -7.48    2.54
   8 -19   0    7.77    3.16
   8 -16   1    5.77    2.94
   8 -12   2    0.60    2.41
   8 -11   2   64.73    2.54
   8  -2   2   14.40    2.70
   8  18 -10   -0.68    2.48
   9 -16   1    8.60    2.74
   9 -15   1   12.35    2.13
   9 -11   2    1.48    2.64
   9 -10   2   16.34    2.68
   9  -9   2    1.92    1.91
   9  -3   2    5.03    2.33
   9  11  -3    8.78    2.58
   9  18 -10    7.51    2.70
  10 -18   0   41.33    3.55
  10 -15   1   31.30    3.28
  10  -8   2    5.02    2.51
  10  -7   2   65.22    3.35
  10  -6   2   26.54    2.90
  11 -17   0   15.57    2.50
  11 -13   1    4.10    2.30
  11   0   1    3.25    2.60
  11   4   0    5.61    3.36
  11  13  -5   23.66    3.29
  12 -16   0   19.13    3.51
  12 -12   1   27.47    2.92
  12 -11   1   11.52    3.17
  12  -2   1    1.62    2.72
  12  15  -7    2.56    2.45
  13 -14   0    3.89    2.79
  13   1   0   12.79    2.77
  13  12  -5   -0.41    3.05
  14 -11   0   37.29    2.83
  14  -1   0   10.69    3.59
  14   3  -1   19.04    3.97
  15   1  -1    1.25    3.81
  -7  -9 -11   10.21    4.37
  -7  -8 -11    1.76    3.90
  -7  -6 -11   16.87    3.72
  -7  -5 -11   51.44    4.01
  -7  -3 -13    4.13    3.35
  -7  -3 -12    1.30    2.75
  -7  -2 -15    3.76    3.21
  -7  -2 -14   -1.14    3.13
  -6   0  -9   -1.25    2.52
  -6   1 -10   37.90    2.92
  -6   2 -11   -1.74    2.51
  -6   3 -16   27.85    3.42
  -6   3 -15   24.97    3.08
  -6   3 -14   -0.58    2.90
  -6   3 -13    4.36    2.73
  -5 -16  -7    3.90    3.30
  -5 -12  -5   82.88    5.25
  -5  -3  -5  121.75    5.16
  -5   0  -6    0.05    2.21
  -5   3  -8    4.90    2.29
  -5   4  -9    0.89    2.24
  -5   6 -13    0.49    2.80
  -5   6 -12    6.70    2.03
  -4 -20  -8   11.05    3.28
  -4 -19  -7   11.97    2.97
  -4 -16  -5   46.67    3.33
  -4 -14  -4   32.38    3.02
  -4   2  -5    5.91    1.54
  -4   7 -10  223.05    4.03
  -4   8 -12   11.31    2.75
  -4   8 -11   -0.51    1.67
  -4   9 -16    8.05    2.25
  -4   9 -15    0.14    2.23
  -4   9 -14    2.03    1.97
  -3 -21  -7   14.54    3.31
  -3 -20  -6    3.16    2.77
  -3 -19  -5   -1.75    2.64
  -3 -17  -4   63.19    3.50
  -3 -15  -3    2.95    2.57
  -3 -12  -2   16.78    2.54
  -3   3  -4  113.14    3.35
  -3   6  -6   40.56    1.95
  -3   7  -7   28.74    2.01
  -3   8  -8    3.08    1.67
  -3   9 -10  113.03    3.31
  -3  10 -12    9.71    2.78
  -3  11 -16   10.81    2.19
  -3  11 -15    4.42    2.16
  -2 -22  -6    3.44    3.01
  -2 -12  -1   48.60    3.13
  -2   5  -4  115.54    3.35
  -2  11 -10  208.07    3.40
  -2  12 -13   -1.06    2.62
  -1 -21  -4   22.75    3.10
  -1 -15  -1   35.52    2.85
  -1 -11   0   71.56    2.94
  -1   8  -5   25.06    2.04
  -1  10  -7   14.52    2.37
  -1  11  -8  109.75    2.68
  -1  12 -10    0.71    2.32
  -1  13 -12   36.10    2.75
  -1  14 -16   -1.91    2.14
  -1  14 -15    2.94    2.07
   0 -21  -3   18.86    2.90
   0 -19  -2   45.90    2.60
   0 -17  -1    1.55    1.94
   0 -14   0   94.22    2.94
   0   3  -1  528.53    9.14
   0   5  -2  303.20    5.65
   0  12  -8   41.58    2.47
   0  14 -11   -1.31    1.91
   0  15 -15   11.01    2.81
   0  15 -14   37.24    2.43
   1 -22  -3    4.44    2.16
   1 -16   0   -0.59    2.51
   1 -12   1   92.28    2.80
   1  -2   1  217.85    6.29
   1   8  -3   44.83    2.11
   1  13  -8   28.68    2.48
   1  15 -11    4.52    1.86
   1  16 -15    9.91    2.82
   1  16 -14    3.17    2.04
   2 -23  -3   27.72    3.34
   2 -20  -1   11.21    2.51
   2 -14   1   -0.91    1.86
   2  14  -8   32.90    1.90
   2  15 -10   36.82    2.68
   2  16 -12   41.81    2.68
   3 -24  -3    1.79    2.75
   3 -22  -2   43.82    2.47
   3 -18   0    1.52    1.95
   3 -11   2   24.66    2.61
   3 -10   2    1.30    1.44
   3  -4   2   -0.32    1.40
   3  11  -4   66.18    2.47
   3  12  -5   20.79    2.35
   3  13  -6  175.34    3.58
   3  14  -7  196.83    3.39
   3  16 -10   -1.70    1.72
   3  17 -13   42.37    3.03
   3  17 -12    0.39    1.95
   4 -23  -2   -2.42    3.30
   4 -21  -1   66.11    2.80
   4 -19   0   39.87    2.88
   4 -16   1  143.41    3.13
   4 -12   2   81.72    2.77
   4  -2   2   -0.26    1.83
   4   7  -1   21.81    2.44
   4  16  -9   14.99    2.07
   4  17 -11   25.56    2.41
   4  18 -14    1.92    2.83
   5 -23  -2   -0.19    2.20
   5 -17   1   -0.55    2.78
   5 -13   2  183.28    3.85
   5  -1   2  155.83    4.70
   5  13  -5    5.78    2.05
   5  14  -6    6.23    2.06
   5  17 -10   22.31    2.11
   5  18 -12   35.29    2.33
   6 -22  -1    5.33    3.08
   6 -20   0   91.38    3.65
   6 -17   1    5.90    2.12
   6 -13   2   92.82    2.75
   6  15  -7    1.74    2.41
   6  16  -8   -0.28    1.64
   7 -22  -1    2.99    3.24
   7 -17   1    1.51    2.08
   7 -13   2    7.46    2.03
   7  -1   2    7.00    2.39
   7  11  -3    5.70    2.23
   7  16  -8    0.55    2.43
   7  17  -9   14.67    2.04
   7  18 -11   -1.21    2.77
   8 -20   0   21.66    3.31
   8 -17   1   13.79    3.00
   8 -13   2   33.65    3.00
   8  -1   2    0.90    2.30
   8   3   1   96.95    5.64
   8  11  -3    1.58    2.29
   8  17  -9    9.21    2.49
   9 -19   0    5.76    2.37
   9 -17   1   61.91    3.21
   9 -12   2    5.94    2.84
   9  -2   2  244.87    5.13
   9  17  -9    0.47    2.65
  10 -19   0   -3.98    3.44
  10 -16   1    7.52    3.09
  10 -11   2   91.63    3.47
  10 -10   2    1.61    2.89
  10  -9   2    5.98    2.09
  10  -5   2    8.89    2.05
  10  -4   2   13.47    2.76
  10  12  -4   11.90    2.72
  10  17  -9   -2.30    2.55
  11 -15   1   17.88    3.26
  11 -14   1   10.57    2.25
  11  14  -6    1.50    2.67
  11  15  -7    1.88    2.56
  12 -13   1   -2.35    3.23
  12  -1   1   80.23    3.73
  12   3   0   16.90    3.52
  12  11  -4   49.96    4.67
  13 -10   1    4.00    3.29
  13  -9   1    4.04    3.11
  13  -8   1    9.20    2.48
  13  -7   1   22.96    2.60
  13  -6   1   42.64    2.83
  13  -5   1    4.07    2.94
  13  -4   1   -0.22    2.87
  14   6  -2   -0.14    5.35
  15  -7   0    3.26    3.36
  15  -6   0    1.52    3.27
  15  -5   0    7.72    3.50
  15  -4   0    0.73    2.96
  -7 -11 -13    0.95    4.81
  -7 -10 -12   32.01    5.57
  -7  -7 -11    4.67    3.40
  -7  -5 -12   29.93    3.82
  -7  -4 -13   15.01    3.47
  -7  -4 -12   -0.87    2.84
  -7  -3 -15    8.70    3.09
  -7  -3 -14   23.36    3.27
  -6 -16 -10    7.72    4.85
  -6  -5  -7    0.45    2.84
  -6  -2  -8   11.92    2.45
  -6   2 -13    0.64    2.61
  -6   2 -12   -3.21    2.55
  -5   1  -7   57.77    3.17
  -5   4 -10    2.46    2.46
  -5   5 -12    9.91    2.74
  -5   5 -11   24.19    2.10
  -5   6 -16   19.13    2.32
  -5   6 -15    1.70    2.18
  -5   6 -14   21.58    2.22
  -4 -18  -6   29.17    3.24
  -4 -11  -3   28.38    3.03
  -4   3  -6   13.03    2.03
  -4   6  -9    5.72    2.29
  -4   8 -14    5.79    2.63
  -4   8 -13   -0.14    2.50
  -3   8  -9   16.53    2.29
  -3  10 -14   13.16    2.68
  -3  10 -13   10.89    2.05
  -2 -21  -5   -3.40    2.05
  -2 -20  -4    8.99    2.87
  -2 -18  -3    2.77    2.05
  -2 -16  -2   71.00    3.28
  -2 -13  -1   21.07    2.66
  -2   1  -2    0.71    1.13
  -2   9  -8   32.02    2.54
  -2  10  -9   19.14    1.75
  -2  11 -11   35.84    2.04
  -2  12 -16    7.71    2.63
  -2  12 -15   30.16    2.32
  -2  12 -14   -0.81    2.00
  -1 -23  -5   53.30    3.18
  -1 -20  -3    3.84    2.81
  -1 -18  -2   86.15    2.95
  -1 -16  -1   67.98    3.22
  -1 -12   0    8.72    2.27
  -1  -3   0   11.70    1.95
  -1   5  -3 1037.75    9.24
  -1   9  -6    3.22    1.39
  -1  13 -14    4.89    2.66
  -1  13 -13   16.64    2.13
   0 -23  -4   -1.57    2.93
   0 -20  -2    0.11    2.58
   0 -18  -1   -1.93    2.55
   0 -15   0    0.91    2.26
   0 -10   1   36.72    2.43
   0  -9   1   53.80    2.34
   0  -8   1  373.64    5.64
   0  -7   1   37.22    2.25
   0  -6   1   19.72    1.81
   0   8  -4  116.83    2.89
   0   9  -5   23.54    2.11
   0  10  -6   18.46    2.22
   0  11  -7    2.51    2.13
   0  13 -10   36.47    1.95
   0  14 -13    2.71    2.52
   0  14 -12   26.32    2.18
   1 -24  -4   -0.20    3.06
   1 -21  -2    3.05    2.10
   1 -19  -1   67.51    2.67
   1 -17   0   21.96    2.65
   1 -13   1    4.75    1.81
   1   9  -4   54.70    2.46
   1  10  -5   -0.93    1.81
   1  11  -6  167.89    3.63
   1  12  -7   50.65    2.48
   1  14 -10    7.45    1.69
   1  15 -13   -7.16    2.55
   1  15 -12   27.60    2.10
   2 -22  -2   12.32    2.16
   2 -18   0   27.28    2.18
   2 -15   1   22.96    1.98
   2  -9   2    1.96    1.91
   2  -8   2   17.17    2.18
   2  -7   2  508.26    6.39
   2  -6   2   18.69    2.21
   2  10  -4   61.43    2.27
   2  11  -5   14.98    2.33
   2  12  -6    2.71    2.08
   2  13  -7    0.63    1.59
   2  16 -13   32.09    2.49
   3 -23  -2   -5.12    3.10
   3 -21  -1   21.12    2.25
   3 -19   0   33.45    2.27
   3 -16   1   71.21    2.53
   3 -12   2   18.06    2.43
   3  -3   2   74.06    3.36
   3   8  -2    5.84    1.45
   3  15  -9   43.42    2.19
   3  16 -11   14.78    2.34
   3  17 -14    2.45    2.72
   4 -22  -1   10.09    3.09
   4 -20   0   -0.71    2.76
   4 -17   1    0.55    1.90
   4 -13   2   61.17    2.37
   4  10  -3   41.26    2.65
   4  14  -7    1.37    2.30
   4  15  -8    1.07    1.74
   4  16 -10    2.92    2.42
   4  17 -12   -4.33    2.25
   5 -22  -1   18.15    2.33
   5 -20   0   10.67    2.24
   5 -18   1   14.78    2.80
   5 -14   2   23.86    2.20
   5  16  -9   47.82    2.68
   5  17 -11   -3.18    2.52
   5  18 -13    4.39    1.99
   6 -18   1    1.03    2.81
   6 -15   2   54.11    2.88
   6 -14   2   84.86    2.60
   6  13  -5    3.48    2.24
   6  14  -6   31.08    2.58
   6  17 -10   18.60    2.08
   6  18 -12    2.82    1.98
   7 -21   0   -1.21    2.70
   7 -18   1   -3.91    2.22
   7 -15   2   23.84    2.74
   7 -14   2   34.26    2.19
   7  15  -7    2.56    2.47
   7  17 -10    5.84    2.45
   8 -18   1   -0.06    2.82
   8 -14   2   28.34    2.33
   8  12  -4    2.01    2.62
   8  16  -8   25.16    2.51
   8  18 -11    1.30    1.95
   9 -20   0    7.43    2.39
   9 -18   1   32.33    3.23
   9 -14   2   29.12    2.74
   9 -13   2    3.59    2.05
   9  12  -4   -1.32    2.32
   9  16  -8   -2.03    2.68
   9  18 -11    3.44    2.42
  10 -17   1   30.06    3.36
  10 -12   2    4.48    2.84
  10  -3   2   54.46    3.19
  10   2   1    2.13    2.97
  10  13  -5    2.42    2.40
  10  14  -6    2.50    2.42
  11 -16   1   17.58    3.54
  11 -10   2   22.21    3.25
  11  -9   2    3.07    2.81
  11  -8   2    7.20    2.93
  11  -7   2   15.43    3.22
  11  -6   2   15.75    2.95
  11  -5   2   20.80    3.07
  11   1   1    4.64    3.19
  11  10  -3   90.37    5.25
  12 -15   1    2.53    2.90
  12 -14   1    3.82    2.45
  13 -12   1   15.02    3.46
  13 -11   1    1.53    2.64
  13  -3   1    1.04    2.95
  13   2   0   70.39    4.47
  13  13  -6    8.80    2.98
  13  14  -7   14.07    3.54
  14   0   0   31.69    3.61
  14  11  -5    0.60    3.85
  15  -3   0   -0.25    3.16
  16  -1  -1   13.47    3.64
  16   3  -2   -0.16    3.58
  -7  -9 -12    0.65    3.90
  -7  -7 -12   20.59    4.06
  -7  -6 -12   37.26    4.19
  -7  -5 -15   34.06    4.18
  -7  -5 -14    0.92    3.42
  -7  -5 -13   63.61    3.95
  -7  -4 -15    1.96    2.88
  -7  -4 -14    0.49    3.09
  -6 -15  -9    4.27    4.03
  -6  -6  -7   19.38    3.83
  -6  -3  -8  160.01    5.11
  -6  -1  -9    2.73    2.36
  -6   0 -10  774.67    7.89
  -6   1 -12    8.00    2.95
  -6   1 -11    2.73    1.97
  -6   2 -16   -0.21    2.19
  -6   2 -15    3.82    2.70
  -6   2 -14    2.41    2.22
  -5 -19  -9   11.17    3.57
  -5 -18  -8    4.12    3.43
  -5 -15  -6   35.99    3.45
  -5  -1  -6   84.35    3.70
  -5   2  -8   40.10    2.74
  -5   3  -9  112.73    3.25
  -5   4 -11   -0.58    2.53
  -5   5 -16    3.51    3.04
  -5   5 -15   13.94    2.90
  -5   5 -14   -0.02    2.72
  -5   5 -13    7.48    2.28
  -4 -17  -5   35.32    3.05
  -4 -15  -4   14.71    2.86
  -4 -12  -3   77.02    4.16
  -4  -1  -4   42.91    3.08
  -4   1  -5  231.90    4.96
  -4   4  -7   58.01    2.47
  -4   5  -8    2.09    1.59
  -4   7 -12  102.96    3.39
  -4   7 -11    1.14    1.72
  -4   8 -16   11.44    2.30
  -4   8 -15    1.46    1.93
  -3 -22  -7    1.14    3.12
  -3 -21  -6    0.69    2.92
  -3 -18  -4   21.31    2.90
  -3 -16  -3    4.65    2.43
  -3 -13  -2    1.56    2.42
  -3   4  -5    0.71    1.23
  -3   5  -6  161.35    3.64
  -3   6  -7    3.72    2.07
  -3   7  -8   17.08    2.23
  -3   9 -12   22.62    2.74
  -3   9 -11   44.93    2.31
  -3  10 -16    3.66    2.32
  -3  10 -15   12.27    2.23
  -2 -19  -3    8.49    2.70
  -2   3  -3  177.41    4.31
  -2   6  -5    4.84    1.29
  -2   7  -6  109.95    2.92
  -2   8  -7   45.56    2.06
  -2  10 -10    0.01    2.14
  -2  11 -13   -1.29    2.55
  -2  11 -12    2.42    1.90
  -1 -22  -4    3.43    2.83
  -1 -19  -2    0.05    2.62
  -1 -13   0   92.76    3.37
  -1   3  -2  328.06    6.28
  -1  10  -8   57.51    2.76
  -1  11  -9    6.21    1.72
  -1  12 -12    1.07    2.49
  -1  12 -11   45.38    2.31
  -1  13 -16    2.75    2.07
  -1  13 -15   -1.49    2.14
   0 -22  -3    5.48    2.92
   0 -16   0   92.96    3.20
   0 -11   1    4.86    2.00
   0  -5   1   84.39    3.38
   0  12  -9  188.75    3.54
   0  13 -11   -0.77    2.27
   0  14 -16    8.32    2.84
   0  14 -15   -2.06    2.90
   0  14 -14   16.66    2.03
   1 -23  -3   26.30    2.36
   1 -22  -2   -0.52    2.47
   1 -20  -1    4.58    2.70
   1 -14   1    1.64    1.68
   1   6  -2   24.91    2.03
   1  13  -9   72.95    2.79
   1  14 -11   43.66    2.81
   1  15 -15    3.52    2.75
   1  15 -14    5.99    2.08
   2 -24  -3   -2.67    2.33
   2 -23  -2    6.73    2.73
   2 -21  -1    0.37    2.82
   2 -19   0   14.95    2.75
   2 -16   1   32.37    2.84
   2 -11   2  199.68    4.06
   2 -10   2   22.36    1.70
   2  -5   2   30.59    2.17
   2   7  -2  696.21    7.94
   2  14  -9   10.33    1.75
   2  15 -11    3.71    1.78
   2  16 -15    5.06    2.67
   2  16 -14    1.93    2.09
   3 -22  -1    1.93    2.79
   3 -20   0    1.59    2.95
   3 -17   1   16.58    2.16
   3 -13   2    1.62    1.84
   3   4   0   11.79    2.86
   3  14  -8   14.13    1.73
   3  15 -10   53.94    2.81
   3  16 -12    1.98    2.34
   3  17 -15    1.66    2.11
   4 -18   1    0.44    2.13
   4 -15   2   40.10    2.78
   4 -14   2   61.54    2.38
   4  11  -4  526.07    6.23
   4  12  -5  101.63    3.38
   4  13  -6   75.67    2.75
   4  15  -9   44.16    2.82
   4  17 -13    1.72    2.55
   5 -23  -1   69.97    3.59
   5 -21   0    6.18    2.91
   5 -19   1   10.80    2.59
   5 -15   2   78.59    2.61
   5  15  -8   13.08    2.24
   5  17 -12    0.98    2.52
   6 -21   0    2.12    2.43
   6 -19   1   68.99    3.31
   6 -16   2   -5.38    2.59
   6  -9   3   79.40    3.11
   6  -8   3  410.63    5.45
   6  -7   3    4.63    2.32
   6   0   2   69.12    3.46
   6   9  -2  155.86    5.01
   6  16  -9    8.66    2.18
   6  17 -11    6.12    2.51
   6  18 -13   -0.20    1.99
   7 -19   1   82.35    3.47
   7 -16   2    0.70    2.63
   7  -9   3    7.51    2.29
   7  -8   3    8.21    2.47
   7  -7   3    4.11    2.19
   7   0   2   -0.60    2.13
   7  14  -6   15.99    2.27
   7  18 -12   -0.84    1.88
   8 -21   0   11.96    2.25
   8 -19   1   11.31    3.29
   8 -16   2   52.49    3.01
   8 -15   2   17.88    2.18
   8  14  -6   19.71    2.59
   8  15  -7   17.50    1.89
   8  17 -10    7.77    2.59
   8  18 -12   16.36    2.70
   9 -15   2    6.90    2.79
   9  -1   2   -0.30    2.46
   9   9  -2   10.69    3.19
   9  13  -5   26.47    2.79
   9  15  -7   18.53    2.47
   9  17 -10    2.80    2.71
  10 -18   1   -5.87    3.40
  10 -14   2   -2.26    3.00
  10 -13   2    0.63    2.20
  10  -2   2   14.71    2.75
  10   5   0    0.24    4.60
  10  17 -10    0.91    2.75
  11 -17   1    1.22    3.16
  11 -12   2    1.92    3.00
  11 -11   2   44.00    2.79
  11  -4   2    2.27    2.61
  12  -8   2   -2.13    2.71
  12   0   1   -0.79    2.59
  13 -13   1   -4.84    2.52
  13  -2   1   33.71    3.27
  13   5  -1   48.12    5.98
  14 -10   1    6.39    3.45
  14  -9   1    2.69    3.31
  14  -8   1   22.74    3.50
  14  -7   1   -1.04    3.31
  14  -6   1    3.67    3.22
  14  -5   1   13.27    3.13
  15  -2   0    2.37    3.15
  15   2  -1   10.97    3.33
  15  10  -5   11.69    4.80
  16   0  -1    0.89    3.72
  -7 -10 -13   -0.88    4.35
  -7  -9 -13    1.90    4.33
  -7  -8 -13   20.66    4.54
  -7  -8 -12   20.69    3.81
  -7  -7 -14   -1.11    4.06
  -7  -7 -13    1.52    3.73
  -7  -6 -15    2.08    3.34
  -7  -6 -14   -0.08    3.22
  -7  -6 -13   64.04    4.10
  -6  -7  -7    3.97    3.72
  -6  -2  -9    2.17    2.96
  -6  -1 -10   37.42    3.60
  -6   0 -11    0.00    2.51
  -6   1 -16    4.14    2.81
  -6   1 -15    3.77    3.18
  -6   1 -14   -2.31    3.02
  -6   1 -13    3.88    2.69
  -5 -17  -7   19.63    3.45
  -5 -13  -5   28.17    3.81
  -5  -4  -5   20.99    3.27
  -5   3 -10    7.07    2.44
  -5   4 -17   -1.33    3.20
  -5   4 -12   12.30    2.61
  -4 -20  -7    4.24    3.12
  -4 -19  -6    0.32    2.89
  -4   5  -9   -0.62    2.40
  -4   6 -10    7.46    1.77
  -4   7 -17   -1.85    2.77
  -4   7 -16   14.11    3.06
  -4   7 -15   -1.71    2.74
  -4   7 -14   55.51    3.07
  -4   7 -13   11.64    1.98
  -3 -20  -5   34.67    3.32
  -3 -17  -3    1.18    2.41
  -3 -14  -2    1.20    2.24
  -3   0  -3    0.63    2.00
  -3   2  -4  325.70    5.68
  -3   8 -10   38.45    2.13
  -3   9 -17   -1.71    2.91
  -3   9 -16    7.12    2.90
  -3   9 -15    8.09    2.71
  -3   9 -14   15.98    2.89
  -3   9 -13    0.72    1.85
  -2 -22  -5   -0.43    2.22
  -2 -21  -4    6.16    2.81
  -2 -17  -2    3.32    1.96
  -2 -14  -1   -1.10    1.65
  -2   9  -9   -0.03    2.07
  -2  10 -11    4.01    2.23
  -2  11 -17    2.58    2.26
  -2  11 -16    4.60    2.11
  -2  11 -15    2.53    2.01
  -2  11 -14   56.83    2.45
  -1 -21  -3    2.72    2.13
  -1 -17  -1   38.76    2.38
  -1 -14   0   67.11    3.04
  -1   6  -4   40.00    2.05
  -1   9  -7   59.25    2.74
  -1  11 -10   39.11    1.96
  -1  12 -13    4.24    2.63
   0 -24  -4   22.98    3.23
   0 -21  -2   12.90    2.93
   0 -19  -1   55.86    2.52
   0 -17   0   -0.97    2.29
   0 -13   1    9.72    2.27
   0 -12   1    0.69    1.51
   0  -4   1  306.79    6.50
   0   6  -3   16.31    2.06
   0  11  -8    1.68    2.10
   0  12 -10    1.91    2.22
   0  13 -12   13.92    2.05
   1 -24  -3    3.61    3.02
   1 -18   0   73.58    2.52
   1 -15   1   29.88    2.08
   1   4  -1    5.92    1.20
   1  12  -8   25.43    2.33
   1  13 -10    6.86    2.22
   1  14 -12   -2.20    2.15
   1  15 -16    7.26    2.03
   2 -22  -1    2.60    2.53
   2 -20   0   24.30    2.66
   2 -17   1   53.99    3.17
   2 -13   2   69.63    3.07
   2 -12   2   -0.13    1.57
   2  -4   2 1870.71   13.66
   2   3   0  422.95   12.64
   2  13  -8    2.59    1.54
   2  14 -10   50.77    2.62
   2  15 -13    2.63    2.57
   2  15 -12   -0.65    1.84
   3 -24  -2    1.30    2.21
   3 -18   1    7.32    2.05
   3 -15   2    2.30    2.29
   3 -14   2    2.15    1.75
   3  -2   2  565.13    8.46
   3   9  -3   16.03    1.69
   3  12  -6    2.27    2.18
   3  13  -7    4.52    1.56
   3  16 -13   14.21    2.01
   4 -23  -1    3.86    2.33
   4 -21   0   18.89    2.23
   4 -19   1    6.84    2.91
   4 -16   2   27.13    2.72
   4  -1   2    2.11    1.35
   4  16 -11    8.93    1.91
   4  17 -15    4.34    2.89
   4  17 -14    5.21    2.06
   5 -22   0   37.41    3.47
   5 -16   2   14.11    1.94
   5 -11   3   11.90    2.57
   5 -10   3   87.30    3.22
   5  -9   3  129.00    3.16
   5  -8   3    5.10    1.69
   5  -7   3   22.25    2.39
   5  -6   3  249.00    4.34
   5   3   1   64.82    6.95
   5   7  -1   33.25    3.10
   5  13  -6   -1.80    2.16
   5  14  -7   33.03    2.55
   5  16 -10    2.52    1.77
   5  17 -13   -0.89    2.84
   6 -22   0    1.97    2.30
   6 -20   1    3.86    2.81
   6 -17   2   -2.29    2.67
   6 -12   3  102.90    3.43
   6 -11   3    1.92    2.29
   6 -10   3   15.83    1.91
   6  -6   3   -0.66    1.57
   6  -5   3    0.66    2.16
   6  15  -8   86.07    3.05
   6  17 -12   -2.63    2.69
   7 -22   0   23.07    2.54
   7 -20   1   -1.96    3.08
   7 -17   2    7.47    2.81
   7 -12   3   22.94    2.48
   7 -11   3   15.49    2.73
   7 -10   3  236.91    3.89
   7  -6   3   -1.98    1.62
   7  -5   3  157.32    4.06
   7   9  -2   69.65    3.86
   7  16  -9    7.38    2.25
   7  17 -11   18.71    2.60
   7  18 -13    0.18    2.07
   8 -20   1    4.74    3.23
   8 -17   2    3.90    2.92
   8 -11   3   97.78    3.41
   8 -10   3    2.73    2.44
   8  -9   3    2.09    1.85
   8  -8   3  144.85    3.29
   8  -7   3   14.15    2.58
   8  -6   3    6.41    2.27
   8   0   2   23.38    2.80
   8   9  -2   38.31    3.40
   8  16  -9    2.13    2.52
   9 -19   1    2.91    2.37
   9 -16   2   -0.18    2.91
   9  -9   3   -3.19    2.33
   9  -8   3   25.75    2.58
   9   3   1   49.35    4.05
  10 -15   2    6.44    2.32
  10  16  -9    3.79    2.67
  11 -14   2   -1.72    3.18
  11 -13   2   31.22    2.58
  11  -3   2    7.57    2.82
  12 -12   2    4.50    2.90
  12 -11   2   10.95    3.01
  12 -10   2    1.99    2.32
  12  -9   2    4.99    2.29
  12  -7   2   85.20    3.19
  12  -6   2    3.10    2.80
  12  -5   2   25.42    3.08
  12  12  -5    0.77    2.66
  12  13  -6   19.64    3.26
  12  14  -7    0.56    2.98
  12  15  -8   -0.54    2.77
  13  -1   1   38.05    3.65
  14  -4   1    5.93    3.08
  14   1   0   11.81    3.48
  14   4  -1    1.25    4.16
  14  12  -6    3.67    3.30
  15  -1   0    0.46    3.53
  15   5  -2    6.73    4.57
  -7  -9 -14   17.31    4.13
  -7  -8 -14    0.69    3.52
  -6 -14  -8    4.21    4.34
  -6  -9  -7    6.06    5.86
  -6  -8  -7  139.26    8.94
  -6  -4  -8   16.02    3.11
  -6   0 -16    0.94    3.18
  -6   0 -15   -1.20    3.15
  -6   0 -13   -2.65    2.65
  -6   0 -12    1.59    2.80
  -5 -16  -6   10.67    3.15
  -5   0  -7   13.01    2.40
  -5   1  -8   -1.19    2.32
  -5   2  -9   76.76    3.09
  -5   3 -11    0.91    2.41
  -5   4 -16    4.39    2.21
  -5   4 -15    3.83    2.47
  -5   4 -14    1.80    2.57
  -5   4 -13   -1.25    1.91
  -4 -18  -5    1.85    2.80
  -4 -16  -4   80.37    3.75
  -4 -13  -3   12.94    2.60
  -4   2  -6    2.31    1.41
  -4   3  -7   38.00    2.64
  -4   4  -8  623.69    6.41
  -4   6 -12    5.68    2.56
  -4   6 -11   13.54    1.85
  -3 -22  -6   11.00    2.74
  -3 -19  -4    1.29    2.81
  -3 -15  -2    1.26    2.23
  -3   6  -8   28.54    2.44
  -3   7  -9   23.04    1.96
  -3   8 -12    2.54    2.58
  -3   8 -11    4.64    1.79
  -2 -20  -3    0.94    2.69
  -2 -18  -2    0.72    2.74
  -2 -15  -1   21.84    2.66
  -2   4  -4   98.49    2.98
  -2   8  -8  197.17    3.42
  -2   9 -10   96.54    3.09
  -2  10 -13    7.90    2.63
  -2  10 -12   55.99    2.34
  -1 -23  -4    1.52    3.02
  -1 -22  -3   -1.10    2.51
  -1 -20  -2   11.20    2.78
  -1 -18  -1    4.02    2.67
  -1 -15   0   65.67    3.02
  -1   7  -5    1.01    1.21
  -1   8  -6   62.34    2.13
  -1  10  -9   90.31    2.95
  -1  11 -11   10.01    2.25
  -1  12 -17   -0.03    2.22
  -1  12 -16    0.71    2.26
  -1  12 -15   10.69    2.14
  -1  12 -14   -2.38    1.97
   0 -23  -3    0.14    2.11
   0 -22  -2    2.25    2.58
   0 -20  -1   -0.14    2.63
   0 -14   1    1.62    2.30
   0   7  -4   30.03    2.21
   0   9  -6  104.70    2.90
   0  10  -7   25.17    1.97
   0  12 -11    6.07    2.31
   0  13 -16    4.42    2.99
   0  13 -15   -4.11    2.74
   0  13 -14   46.56    2.66
   0  13 -13    6.84    1.93
   1 -23  -2    0.37    3.04
   1 -21  -1   21.37    2.30
   1 -19   0    0.34    1.85
   1 -16   1   62.18    2.58
   1 -11   2    7.50    1.88
   1 -10   2  122.52    3.25
   1  -9   2    0.80    1.36
   1  -8   2   42.64    2.15
   1  -7   2  400.82    5.81
   1   7  -3    4.58    1.83
   1  11  -7   -0.03    2.06
   1  14 -14    3.08    2.63
   1  14 -13   55.73    2.36
   2 -24  -2   15.70    3.16
   2 -18   1   -0.02    2.44
   2 -14   2   26.79    2.68
   2   8  -3  157.86    3.59
   2  11  -6    5.68    2.20
   2  12  -7   79.67    2.49
   2  13  -9    1.38    2.19
   2  14 -11    0.74    2.56
   2  15 -15    3.85    2.82
   2  15 -14    1.31    2.41
   3 -23  -1   -0.04    2.16
   3 -21   0    0.99    1.98
   3 -19   1   16.03    2.73
   3 -16   2    3.79    2.45
   3  10  -4   87.79    2.61
   3  11  -5    4.61    1.63
   3  14  -9    4.02    1.68
   3  15 -11   12.62    1.85
   3  16 -15    4.55    2.45
   3  16 -14    1.29    2.01
   4 -22   0    3.77    2.93
   4 -20   1    3.69    2.83
   4 -17   2    6.51    2.67
   4 -11   3   30.75    2.55
   4 -10   3   14.94    1.85
   4  -9   3   23.19    1.84
   4  -8   3    9.78    1.43
   4  -7   3    7.03    1.92
   4  -6   3   59.24    2.70
   4  14  -8    4.96    1.61
   4  15 -10   19.57    2.65
   4  16 -12   18.37    2.04
   5 -20   1   28.95    2.27
   5 -17   2   14.96    2.10
   5 -13   3    3.30    2.56
   5 -12   3   26.96    2.07
   5  -5   3  304.85    4.95
   5   0   2    0.29    1.86
   5  11  -4  126.09    3.54
   5  12  -5   25.67    2.35
   5  15  -9   21.12    2.41
   5  16 -11    6.71    2.35
   5  17 -14    3.44    2.38
   6 -21   1    8.93    2.91
   6 -18   2   74.01    3.42
   6 -13   3    1.74    2.53
   6  -4   3    5.97    2.03
   6  14  -7   20.21    2.40
   6  16 -10    9.77    1.82
   6  17 -13    0.08    2.64
   7 -21   1   11.20    3.16
   7 -18   2   52.27    3.15
   7 -14   3   49.45    2.91
   7 -13   3   28.00    2.16
   7  -4   3   -0.15    2.37
   7  15  -8   11.56    2.64
   7  17 -12   -2.70    2.70
   8 -21   1   21.95    3.21
   8 -18   2    3.65    2.95
   8 -13   3    0.95    2.47
   8 -12   3   50.80    2.45
   8  -5   3   13.10    1.91
   8  15  -8   -0.11    2.36
   8  17 -11    1.01    1.96
   9 -17   2   -0.18    2.13
   9 -12   3   41.82    3.16
   9 -11   3    3.10    2.04
   9 -10   3    4.89    2.04
   9  -7   3   19.57    2.14
   9  -6   3  135.13    3.92
   9  -5   3   32.01    2.71
   9   0   2    0.48    2.24
   9  16  -9   10.80    1.95
   9  17 -11    6.51    2.74
  10 -17   2   -0.66    3.09
  10 -16   2   13.45    2.45
  10 -10   3   16.69    2.69
  10  -9   3    1.61    2.75
  10  -8   3   47.68    2.97
  10  -1   2   71.21    3.57
  10  10  -3    3.49    2.89
  10  17 -11    3.22    2.78
  11 -16   2   12.87    2.95
  11 -15   2    1.45    2.47
  11  -2   2    2.27    2.66
  11   2   1  229.05    6.45
  11  11  -4    6.82    2.97
  12 -14   2    1.93    2.97
  12 -13   2   38.37    2.91
  12  -4   2   11.07    2.86
  13 -10   2    2.64    3.00
  13  -9   2    6.83    3.07
  13  -8   2    2.18    2.75
  13  10  -4    5.45    3.85
  14  -3   1   17.46    3.17
  16   1  -1   15.75    3.92
  -6 -12  -7   37.26    7.14
  -6  -3  -9   80.94    3.85
  -6  -2 -10   -0.19    2.67
  -6  -1 -16    3.20    2.99
  -6  -1 -12    8.33    3.14
  -6  -1 -11    4.80    2.74
  -6   0 -14   78.99    3.08
  -5 -19  -8    1.49    3.76
  -5 -18  -7   16.86    3.50
  -5 -14  -5   11.76    2.85
  -5  -2  -6   69.41    3.46
  -5   2 -10   51.33    2.93
  -5   3 -17    0.75    2.70
  -5   3 -16    1.06    2.91
  -5   3 -13    5.84    2.62
  -5   3 -12    3.70    2.59
  -4 -21  -7    8.17    3.13
  -4 -20  -6    2.65    2.70
  -4 -14  -3    2.32    2.45
  -4   0  -5   -0.11    1.95
  -4   5 -10   63.90    2.43
  -4   6 -17    1.08    2.20
  -4   6 -16    3.74    2.67
  -4   6 -15    4.76    2.91
  -4   6 -14    1.66    2.63
  -4   6 -13   -0.11    1.91
  -3 -21  -5    0.88    2.85
  -3 -20  -4    2.02    2.52
  -3 -18  -3   -1.18    2.79
  -3 -10  -1  344.39    6.25
  -3  -9  -1   24.84    2.51
  -3  -3  -2   72.32    8.99
  -3   3  -5    4.62    1.41
  -3   4  -6    0.15    1.76
  -3   5  -7  120.48    3.28
  -3   7 -10  111.87    3.14
  -3   8 -17    2.74    2.60
  -3   8 -16   -0.13    2.95
  -3   8 -15    2.02    2.75
  -3   8 -14    6.71    2.59
  -3   8 -13    9.18    2.33
  -2 -23  -5   15.26    2.47
  -2 -22  -4   15.05    3.06
  -2 -16  -1   28.76    2.64
  -2 -11   0    8.35    1.98
  -2 -10   0   66.94    3.07
  -2  -9   0  168.79    4.12
  -2  -8   0   10.75    2.23
  -2   5  -5    8.12    1.40
  -2   6  -6    0.94    1.22
  -2   7  -7   34.41    1.94
  -2   8  -9  157.85    3.46
  -2   9 -11   11.42    2.46
  -2  10 -17   -0.34    2.17
  -2  10 -16    3.98    2.31
  -2  10 -15    0.27    2.01
  -2  10 -14   -1.70    1.87
  -1 -21  -2    0.33    2.49
  -1 -19  -1   33.00    2.74
  -1 -16   0    2.41    2.37
  -1   4  -3    2.71    1.84
  -1   9  -8   59.79    2.81
  -1  10 -10   19.12    2.45
  -1  11 -13    2.84    2.44
  -1  11 -12   18.60    1.96
   0 -24  -3    5.86    2.83
   0 -18   0   84.59    2.69
   0 -15   1    9.46    2.42
   0   8  -5  149.39    3.06
   0  11  -9    6.19    1.67
   0  12 -12   49.56    2.72
   1 -22  -1    8.49    2.87
   1 -20   0    2.25    2.61
   1 -17   1   34.54    2.30
   1 -13   2   50.44    2.94
   1 -12   2   36.92    2.00
   1  -6   2   27.55    2.05
   1   8  -4    3.98    1.20
   1   9  -5  307.72    4.38
   1  10  -6  101.35    2.61
   1  12  -9    0.35    1.63
   1  13 -12    5.41    2.43
   1  13 -11    5.91    1.90
   1  14 -16    1.64    2.00
   1  14 -15    3.57    2.02
   2 -23  -1   -0.99    3.11
   2 -21   0    9.39    2.14
   2 -19   1   -0.33    2.74
   2 -15   2   64.58    2.54
   2  -3   2  550.53    8.07
   2   9  -4    3.16    1.27
   2  10  -5    8.94    1.59
   2  14 -12   13.75    2.60
   2  15 -16    1.76    1.97
   3 -24  -1   -3.50    3.07
   3 -22   0    1.93    2.10
   3 -20   1   32.49    3.08
   3 -17   2   25.55    2.74
   3 -11   3   23.66    2.52
   3 -10   3    9.76    2.16
   3  -9   3  434.11    5.23
   3  -8   3    7.29    1.94
   3  13  -8   10.79    1.99
   3  14 -10    7.81    2.35
   3  15 -13   24.52    2.59
   3  15 -12    7.72    1.88
   4 -23   0    5.01    3.06
   4 -21   1    5.63    2.59
   4 -18   2   68.99    3.38
   4 -13   3   11.64    2.57
   4 -12   3   72.23    2.60
   4  -5   3   88.82    3.13
   4  12  -6   14.68    2.27
   4  13  -7   33.92    1.98
   4  15 -11    3.18    2.31
   4  16 -14    5.78    2.79
   4  16 -13    0.50    1.91
   5 -23   0    1.73    2.33
   5 -21   1   -0.29    2.17
   5 -18   2   -0.22    1.97
   5 -14   3   35.43    2.21
   5  -4   3    1.66    2.04
   5   5   0  123.45    7.32
   5  14  -8   31.92    2.63
   5  16 -12    0.93    2.53
   6 -19   2    2.83    2.87
   6 -15   3    3.15    2.62
   6 -14   3   -1.62    1.94
   6  12  -5   53.04    2.77
   6  13  -6    0.32    2.07
   6  15  -9   29.64    2.57
   6  16 -11   -4.71    2.51
   6  17 -14    5.06    2.79
   7 -19   2   13.62    2.96
   7 -15   3   42.98    3.18
   7  -3   3   14.09    2.63
   7  14  -7   65.48    2.91
   7  16 -10    2.62    1.79
   7  17 -13    3.13    2.65
   8 -19   2    7.08    3.17
   8 -15   3   31.84    3.17
   8 -14   3    1.19    1.93
   8  -4   3    6.16    1.73
   8  16 -10    4.28    2.46
   8  17 -12    3.96    2.93
   9 -18   2    9.65    2.45
   9 -14   3    9.45    2.95
   9 -13   3    2.39    1.91
   9  -4   3    1.84    2.35
   9  15  -8   -1.78    2.30
  10 -18   2    9.58    3.36
  10 -13   3    7.30    2.58
  10 -12   3   11.73    2.98
  10 -11   3    3.07    2.01
  10  -7   3    2.01    1.81
  10  -6   3    4.56    2.72
  11  12  -5    0.92    2.87
  11  13  -6    2.99    2.56
  11  14  -7    5.87    2.71
  11  16 -10   -0.18    2.86
  12  -3   2    7.60    2.71
  12   1   1   80.27    4.03
  13 -12   2    0.75    3.46
  13 -11   2    1.85    2.40
  13  -7   2    0.67    2.23
  13  -6   2   18.19    3.33
  13  -5   2    1.21    2.73
  13   0   1    9.13    3.11
  13   3   0    1.00    3.62
  14  -2   1    5.17    2.93
  15  -6   1   14.79    3.68
  15  -5   1    1.34    3.05
  15   0   0    3.01    3.25
  15   3  -1   19.87    4.39
  -6 -17 -10    0.31    4.68
  -6 -16  -9   24.73    4.81
  -6  -5  -8    0.98    2.87
  -6  -2 -11    3.57    2.74
  -6  -1 -15    7.76    3.20
  -6  -1 -14    1.16    2.90
  -6  -1 -13    3.50    2.66
  -5 -17  -6    4.45    3.29
  -5 -15  -5    6.14    3.17
  -5  -1  -7   56.86    3.34
  -5   0  -8   -0.27    2.36
  -5   1  -9   76.58    3.17
  -5   2 -17   32.71    3.29
  -5   2 -11    0.23    2.57
  -5   3 -15   -0.42    2.03
  -5   3 -14    1.78    1.98
  -4 -19  -5    5.73    2.85
  -4 -17  -4   31.91    3.17
  -4 -15  -3    0.35    2.86
  -4  -2  -4    3.47    1.96
  -4   3  -8   42.74    2.77
  -4   4  -9    1.99    1.56
  -4   5 -17    1.45    3.05
  -4   5 -12    0.64    2.58
  -4   5 -11    1.43    1.79
  -3 -16  -2    2.83    2.27
  -3 -12  -1  106.53    3.97
  -3 -11  -1   -0.77    2.20
  -3  -8  -1   89.93    4.03
  -3   6  -9   13.56    2.40
  -3   7 -11   21.87    2.41
  -2 -21  -3   14.35    2.99
  -2 -19  -2   18.27    2.19
  -2 -17  -1   53.90    3.10
  -2 -13   0   52.49    2.85
  -2 -12   0    4.86    2.27
  -2  -7   0  509.90    7.91
  -2   2  -3   24.06    2.52
  -2   9 -13    8.11    2.75
  -2   9 -12    6.83    2.29
  -1 -23  -3   14.74    3.05
  -1 -17   0   21.04    2.64
  -1 -12   1   26.88    2.52
  -1 -11   1   -0.50    1.86
  -1 -10   1  135.12    3.36
  -1  -9   1  477.12    6.23
  -1  -8   1    7.51    2.18
  -1   8  -7   29.77    2.40
  -1  10 -11   50.69    2.58
  -1  11 -17    5.19    2.08
  -1  11 -16    8.50    2.13
  -1  11 -15   -0.26    1.96
  -1  11 -14   26.71    2.15
   0 -23  -2    1.11    3.18
   0 -21  -1   58.85    2.73
   0 -19   0   -1.48    2.59
   0 -16   1  222.18    4.15
   0   4  -2  869.81    9.72
   0  10  -8   63.43    2.30
   0  11 -10   31.10    2.37
   0  12 -17   21.77    2.90
   0  12 -15    5.42    2.63
   0  12 -14    9.78    2.58
   0  12 -13  106.83    3.04
   1 -24  -2    2.38    2.36
   1 -21   0   16.14    2.60
   1 -18   1    1.93    2.55
   1 -14   2   26.76    2.68
   1  -5   2  196.54    4.63
   1  11  -8    9.58    2.23
   1  12 -10    4.38    2.20
   1  13 -13   66.61    3.13
   2 -24  -1    2.82    2.72
   2 -22   0   12.57    2.93
   2 -20   1    6.71    2.60
   2 -16   2   73.05    2.68
   2  12  -8    0.36    1.54
   2  13 -10   37.64    2.03
   2  14 -14   24.58    2.73
   2  14 -13    0.30    2.35
   3 -23   0   -2.34    3.16
   3 -21   1    6.72    2.55
   3 -18   2  122.72    3.63
   3 -13   3  171.56    3.67
   3 -12   3   -0.54    1.84
   3  -7   3    7.46    1.39
   3  -6   3   99.13    3.13
   3  12  -7   64.86    2.80
   3  14 -11   26.89    2.66
   3  15 -15    5.39    2.75
   3  15 -14    2.88    2.46
   4 -19   2   -2.05    2.90
   4 -15   3    2.11    2.38
   4 -14   3    2.37    1.82
   4  -4   3   23.22    2.15
   4   9  -3    1.47    1.25
   4  10  -4   -0.24    2.06
   4  11  -5    7.84    2.52
   4  14  -9    0.34    1.58
   4  15 -12   21.19    2.71
   4  16 -15    1.29    1.99
   5 -22   1    6.86    3.11
   5 -19   2   -1.11    2.12
   5 -16   3   31.59    2.97
   5 -15   3    1.94    1.80
   5  13  -7  160.46    3.70
   5  15 -10   12.17    1.98
   5  16 -13   15.09    2.35
   6 -22   1    6.77    2.37
   6 -20   2    7.39    3.10
   6 -16   3    8.25    2.16
   6  -3   3   10.32    1.54
   6   7  -1   21.37    2.92
   6  16 -12   -2.59    2.58
   7 -20   2    7.09    3.07
   7 -16   3   37.38    2.41
   7   1   2    7.16    2.22
   7  10  -3   66.97    3.26
   7  13  -6    2.99    2.16
   7  15  -9    4.09    2.43
   7  16 -11   -0.94    2.63
   7  17 -14   -0.43    2.63
   8 -20   2   12.50    3.25
   8 -16   3    2.27    2.92
   8  -3   3   11.26    2.47
   8   1   2    1.59    2.80
   8  10  -3   10.06    2.48
   8  14  -7    1.18    1.92
   8  17 -13    3.81    2.76
   9 -19   2   -1.00    2.34
   9 -16   3   23.14    2.77
   9 -15   3    0.03    1.98
   9  10  -3    2.15    2.25
   9  14  -7   14.18    2.23
   9  16 -10    0.07    1.79
   9  17 -12    0.32    2.00
  10 -15   3   12.62    2.90
  10 -14   3   10.67    2.38
  10  -5   3   45.43    3.15
  10   0   2  108.16    4.19
  10   3   1   32.29    4.05
  10  11  -4    7.76    2.47
  10  12  -5   71.64    3.77
  10  13  -6   42.27    2.98
  10  16 -10   12.15    2.55
  11 -13   3   65.52    3.24
  11 -12   3   18.78    3.33
  11 -11   3    3.15    2.28
  11 -10   3    2.35    2.30
  11  -9   3   22.84    2.44
  11  -8   3    8.92    2.00
  11  -7   3    4.32    2.74
  11  -6   3   66.52    3.38
  11  -1   2    9.05    2.62
  11   8  -2   35.27    5.23
  12  -2   2   15.97    2.71
  12   4   0  196.99    7.93
  12   9  -3    4.76    3.70
  13  -4   2    5.64    2.70
  13  11  -5    0.45    3.15
  13  13  -7    3.00    3.08
  13  14  -8    1.52    2.86
  14  -9   2   17.47    3.28
  14  -8   2   15.74    3.14
  14   2   0   14.87    3.73
  15  -4   1   13.85    3.37
  -6 -15  -8    0.63    4.30
  -6  -4  -9    1.92    2.40
  -6  -3 -10   31.42    3.02
  -6  -2 -16   -0.95    2.69
  -6  -2 -15    0.14    2.97
  -6  -2 -14    0.63    2.89
  -6  -2 -13    1.05    2.68
  -6  -2 -12    1.09    2.50
  -5 -11  -4   14.11    3.37
  -5 -10  -4    9.53    3.52
  -5  -9  -4    1.61    3.72
  -5  -5  -5  195.12    7.90
  -5  -3  -6  205.03    5.84
  -5   1 -10   41.89    2.96
  -5   2 -16    8.33    2.65
  -5   2 -15    6.15    2.90
  -5   2 -14   18.54    2.90
  -5   2 -13   58.27    3.08
  -5   2 -12    3.38    2.60
  -4 -21  -6    9.80    3.51
  -4 -18  -4    6.64    2.31
  -4   1  -6    0.15    1.35
  -4   2  -7   12.00    2.09
  -4   4 -10  241.07    4.31
  -4   5 -16   12.31    2.27
  -4   5 -15    5.38    2.45
  -4   5 -14   12.30    2.48
  -4   5 -13    7.21    1.92
  -3 -22  -5    0.08    3.00
  -3 -21  -4    7.63    2.86
  -3 -19  -3   81.19    3.52
  -3 -17  -2   21.47    2.80
  -3 -13  -1   13.58    2.44
  -3  -7  -1   16.32    2.51
  -3   1  -4    9.22    2.03
  -3   5  -8   12.78    2.45
  -3   6 -10    9.83    2.28
  -3   7 -17    0.35    2.30
  -3   7 -16    1.54    2.64
  -3   7 -15   -1.10    2.77
  -3   7 -14   17.24    2.80
  -3   7 -13   19.78    2.65
  -3   7 -12    7.98    1.84
  -2 -23  -4    4.64    2.94
  -2 -20  -2  104.02    3.72
  -2 -14   0   85.12    3.17
  -2  -6   0   20.01    2.52
  -2   0  -2  263.88    7.49
  -2   6  -7   22.29    2.03
  -2   7  -8   41.01    2.10
  -2   8 -10    1.36    1.70
  -2   9 -17    2.11    2.14
  -2   9 -16    8.69    2.10
  -2   9 -15    1.44    1.96
  -2   9 -14   85.62    2.64
  -1 -22  -2   32.19    3.13
  -1 -20  -1   22.41    2.78
  -1 -18   0   73.43    3.07
  -1 -13   1  145.30    3.82
  -1  -7   1   44.51    2.50
  -1   5  -4   45.98    2.21
  -1   6  -5  288.29    4.48
  -1   7  -6   12.94    1.46
  -1   9  -9   97.01    2.55
  -1  10 -12   24.48    2.55
   0 -22  -1    3.09    2.82
   0 -20   0   62.52    3.16
   0 -17   1   -1.25    2.48
   0 -11   2  535.59    5.90
   0 -10   2    2.88    1.86
   0  -9   2   71.12    2.77
   0  -3   1  505.40    9.06
   0   9  -7   16.01    1.66
   0  10  -9   13.05    2.34
   0  11 -11   -0.39    2.17
   0  12 -16    0.01    2.25
   1 -23  -1   -3.78    2.24
   1 -19   1   23.03    2.87
   1 -15   2   25.41    2.01
   1   5  -2  230.46    5.11
   1  10  -7  550.21    5.56
   1  12 -11   30.77    2.55
   1  13 -17   11.58    2.21
   1  13 -16    6.14    2.06
   1  13 -15    3.07    1.96
   1  13 -14   12.85    2.00
   2 -17   2    5.09    1.88
   2 -12   3  279.49    4.56
   2 -11   3   34.11    2.46
   2 -10   3   56.27    2.46
   2  -9   3   11.41    2.01
   2  -8   3  164.78    3.63
   2   6  -2   16.11    2.11
   2  11  -7    8.97    1.72
   2  12  -9   46.66    2.62
   2  13 -11   13.67    2.19
   2  14 -16    2.93    1.95
   2  14 -15    4.00    2.05
   3 -19   2   11.87    2.90
   3 -15   3    3.14    2.43
   3 -14   3    6.39    1.78
   3  -5   3  218.23    4.48
   3  -1   2  277.30    6.52
   3  11  -6  135.37    3.32
   3  13  -9   91.26    2.58
   3  14 -12   26.01    2.88
   3  15 -16   19.43    2.17
   4 -22   1    4.34    2.37
   4 -20   2   22.96    2.96
   4 -16   3    2.39    2.49
   4   0   2 1755.35   16.39
   4  13  -8   12.03    2.20
   4  14 -10   11.24    2.53
   4  15 -13    8.32    2.63
   5 -23   1    4.74    3.01
   5 -20   2    1.42    2.27
   5 -17   3   51.66    3.31
   5  -3   3   88.19    2.95
   5   8  -2   21.41    2.39
   5  12  -6    3.60    2.24
   5  14  -9   37.27    2.77
   5  15 -11    2.08    2.23
   5  16 -15    5.14    2.67
   5  16 -14   -0.06    1.99
   6 -21   2   -2.09    3.30
   6 -18   3    0.26    2.60
   6 -17   3   21.66    1.99
   6   1   2   10.42    2.21
   6  14  -8   36.66    2.20
   6  15 -10   17.72    2.31
   6  16 -13   11.82    2.82
   7 -21   2    9.30    3.06
   7 -18   3    4.17    2.94
   7 -17   3   -1.42    2.09
   7 -11   4  176.27    3.86
   7 -10   4   41.59    2.72
   7  -9   4   53.44    2.72
   7  -2   3  722.91    8.28
   7  16 -12    5.37    2.53
   8 -18   3   -0.68    2.88
   8 -17   3   37.69    2.59
   8  -2   3    4.42    2.23
   8  11  -4    5.50    2.39
   8  15  -9    0.56    2.20
   8  16 -11   15.79    2.43
   9 -17   3   18.09    3.20
   9  -3   3   23.77    2.70
   9   1   2    1.01    2.51
   9   7  -1   12.62    4.11
   9  11  -4   13.67    2.69
   9  12  -5   56.23    3.18
   9  15  -9    0.92    2.57
   9  16 -11   13.98    2.96
  10 -16   3   -1.40    3.41
  10  -4   3    6.45    1.99
  10  15  -9   -0.23    2.55
  11 -15   3   -0.40    3.43
  11 -14   3   45.61    2.93
  11  -5   3    6.22    2.78
  11  15  -9    0.84    2.72
  11  16 -11    2.59    2.77
  12 -12   3   48.31    3.65
  12 -11   3   11.58    3.24
  12 -10   3    9.46    3.08
  12  -9   3    2.39    2.99
  12  -8   3    0.58    3.04
  12  14  -8   27.31    2.99
  13  -3   2    6.16    2.73
  13  12  -6    1.98    2.70
  14  -7   2   -1.01    3.40
  14  -6   2    0.27    3.22
  14  -1   1    4.76    2.84
  15  -3   1    6.67    3.27
  -6 -13  -7    1.66    4.49
  -6  -6  -8    3.43    3.08
  -6  -3 -16   23.08    3.26
  -6  -3 -15   20.12    3.16
  -6  -3 -11   23.75    2.97
  -5 -20  -8    0.66    2.98
  -5 -19  -7    6.07    2.91
  -5 -18  -6    1.11    3.22
  -5 -16  -5   19.91    3.34
  -5 -12  -4   22.43    3.41
  -5   0  -9   42.25    2.89
  -5   1 -17   -4.21    2.81
  -5   1 -16   -0.62    2.84
  -5   1 -11  170.68    4.23
  -4 -20  -5    1.25    2.91
  -4 -16  -3    5.07    2.47
  -4 -11  -2    2.15    2.85
  -4 -10  -2   59.66    3.73
  -4   3  -9    3.41    2.24
  -4   4 -17   -1.30    2.74
  -4   4 -16   23.69    2.96
  -4   4 -12  124.60    3.52
  -4   4 -11   83.74    3.02
  -3 -20  -3    2.08    2.43
  -3 -18  -2  122.16    3.76
  -3 -14  -1   67.19    3.20
  -3   2  -5  639.55    7.36
  -3   3  -6   15.50    2.09
  -3   4  -7   23.51    2.09
  -3   6 -18   -3.75    3.11
  -3   6 -11   40.63    2.84
  -2 -22  -3    6.83    2.25
  -2 -18  -1   -0.81    1.90
  -2 -15   0   86.53    3.24
  -2   3  -4   30.47    2.02
  -2   4  -5   35.65    2.34
  -2   5  -6   19.55    2.03
  -2   7  -9    9.48    2.27
  -2   8 -18   -0.41    2.72
  -2   8 -17    1.68    2.86
  -2   8 -12   68.57    2.92
  -2   8 -11  144.49    2.95
  -1 -24  -3    1.07    2.95
  -1 -21  -1   12.95    2.86
  -1 -15   1   -0.88    2.25
  -1 -14   1  185.09    3.76
  -1  -6   1 1047.58   10.88
  -1   2  -2  525.55    8.55
  -1   8  -8    0.93    2.16
  -1   9 -10   19.70    2.30
  -1  10 -17   -0.69    2.31
  -1  10 -16   -1.69    2.43
  -1  10 -15   78.64    2.94
  -1  10 -14   18.20    1.97
  -1  10 -13   17.37    2.10
   0 -24  -2    6.70    2.27
   0 -18   1    0.25    2.50
   0 -13   2   53.69    3.06
   0 -12   2   23.98    1.92
   0  -8   2   11.47    1.61
   0   5  -3   19.79    1.62
   0   6  -4   72.43    2.84
   0   7  -5    5.48    1.76
   0   8  -6    7.48    1.33
   0  11 -13    3.39    2.62
   0  11 -12   -2.51    1.74
   1 -24  -1    1.76    2.90
   1 -22   0   52.99    2.63
   1 -20   1   19.79    2.86
   1 -17   2   16.83    2.44
   1 -16   2   11.25    1.87
   1  -4   2   19.39    2.37
   1   9  -6  136.03    3.13
   1  11  -9    0.58    1.56
   1  12 -12    3.44    2.20
   2 -23   0    0.84    2.21
   2 -21   1   19.27    2.34
   2 -18   2    5.80    1.97
   2 -14   3   19.86    2.46
   2 -13   3    1.11    1.79
   2  -7   3    0.07    1.79
   2  -2   2    0.46    1.47
   2  10  -6   37.63    2.02
   2  13 -13    7.33    2.54
   2  13 -12    9.00    1.86
   3 -24   0    3.20    2.28
   3 -22   1    1.36    2.00
   3 -20   2    0.37    2.87
   3 -16   3    2.18    2.38
   3   8  -3   75.34    2.66
   3   9  -4    7.66    2.06
   3  10  -5  296.68    4.30
   3  12  -8    8.37    2.12
   3  13 -10   42.57    2.60
   3  14 -14    7.99    2.64
   3  14 -13    4.68    2.38
   4 -23   1    7.22    2.26
   4 -21   2   12.37    3.02
   4 -17   3   49.65    2.42
   4  -3   3  147.06    3.97
   4   6  -1   21.08    2.43
   4  12  -7   12.43    2.21
   4  14 -11    6.73    2.43
   4  15 -16   28.55    2.98
   4  15 -15    4.36    2.83
   4  15 -14    9.26    1.89
   5 -21   2   39.73    2.54
   5 -18   3   18.49    2.21
   5 -13   4   14.08    2.42
   5 -12   4   23.32    2.64
   5 -11   4   14.59    2.45
   5 -10   4   10.98    2.53
   5  -9   4    0.41    2.36
   5  -8   4   59.92    2.88
   5  10  -4  192.66    4.24
   5  11  -5   91.34    3.21
   5  15 -12    1.58    2.21
   6 -22   2    9.68    3.20
   6 -19   3    3.05    2.73
   6 -14   4    6.54    2.39
   6 -13   4    2.91    2.48
   6 -12   4    0.93    1.74
   6 -11   4  321.28    4.26
   6 -10   4    4.62    1.78
   6  -9   4   29.86    2.00
   6  -8   4   16.84    1.92
   6  -7   4  286.21    4.75
   6  -2   3    0.28    1.84
   6  13  -7    5.28    2.10
   6  15 -11   10.69    2.68
   6  16 -15    3.64    2.83
   6  16 -14   20.03    2.54
   7 -19   3    5.03    3.16
   7 -14   4    7.96    2.88
   7 -13   4   12.36    2.66
   7 -12   4    0.52    1.79
   7  -8   4   66.33    2.54
   7  -7   4    4.91    2.42
   7   7  -1   50.41    4.07
   7  14  -8   -0.28    1.62
   7  15 -10    3.10    2.38
   7  16 -13    2.49    2.56
   8 -19   3    3.28    3.22
   8 -14   4   34.32    2.75
   8 -13   4   50.80    3.15
   8 -12   4    6.56    1.92
   8 -11   4    1.15    1.92
   8 -10   4    4.46    1.81
   8  -9   4   32.93    2.22
   8  -8   4   24.60    2.56
   8  -7   4  158.09    3.87
   8  14  -8   10.57    2.58
   8  16 -12    3.42    2.68
   9 -18   3    0.73    2.65
   9 -12   4    2.72    2.67
   9 -11   4   28.14    2.97
   9 -10   4    3.48    2.61
   9  -9   4   31.93    2.87
   9  -2   3  138.36    3.87
  10 -17   3    1.06    2.39
  10  -3   3   76.90    3.48
  10  16 -11    2.24    1.96
  11 -16   3   27.76    2.67
  11  -4   3   32.22    3.02
  11   0   2   -1.42    3.02
  12 -14   3    8.26    3.43
  12 -13   3   -4.94    2.44
  12  -7   3   -0.63    2.09
  12  -6   3   14.23    2.91
  12  -1   2    7.11    3.08
  12   2   1    0.96    2.93
  12  13  -7    2.72    2.87
  13   1   1   33.16    3.68
  14  -5   2    5.05    3.17
  14   9  -4    0.94    4.12
  15   1   0   -0.11    3.38
  -6 -17  -9    3.27    4.66
  -6  -5  -9   26.59    3.29
  -6  -4 -16   27.54    3.42
  -6  -4 -10   59.91    3.57
  -6  -3 -14    0.78    2.99
  -6  -3 -13    1.46    2.76
  -6  -3 -12   10.94    2.71
  -5 -13  -4   15.62    3.30
  -5  -2  -7   83.64    3.89
  -5  -1  -8    1.46    2.42
  -5   0 -17    6.36    3.17
  -5   1 -15   75.27    3.34
  -5   1 -14   -0.61    2.77
  -5   1 -13   14.60    2.78
  -5   1 -12    1.10    2.24
  -4 -19  -4    7.94    2.78
  -4 -17  -3   53.47    3.16
  -4 -13  -2   59.23    3.57
  -4 -12  -2   81.90    3.85
  -4  -9  -2   18.28    2.82
  -4  -1  -5  227.48    5.39
  -4   2  -8    6.76    2.39
  -4   3 -10   21.28    2.39
  -4   4 -15   10.88    2.06
  -4   4 -14   82.97    2.82
  -4   4 -13   15.38    2.03
  -3 -22  -4   18.90    3.10
  -3 -15  -1    0.97    2.34
  -3  -6  -1   24.44    3.28
  -3  -1  -3 1024.04   13.83
  -3   5  -9   66.97    2.53
  -3   6 -17   14.67    2.19
  -3   6 -16    1.58    2.53
  -3   6 -15   69.78    3.15
  -3   6 -14   -1.46    2.64
  -3   6 -13   56.83    2.97
  -3   6 -12    0.81    1.66
  -2 -23  -3    5.33    2.68
  -2 -21  -2   13.55    2.35
  -2 -19  -1    2.60    2.62
  -2 -16   0   28.26    2.66
  -2   6  -8   28.87    2.41
  -2   7 -10   -0.26    2.13
  -2   8 -16   45.91    2.33
  -2   8 -15   48.62    2.86
  -2   8 -14    7.83    2.45
  -2   8 -13   30.89    2.09
  -1 -23  -2    0.41    2.16
  -1 -19   0    1.54    1.83
  -1 -16   1   15.63    2.66
  -1   7  -7   18.13    1.96
  -1   9 -18   -0.13    2.91
  -1   9 -11   30.76    2.06
   0 -23  -1    4.84    2.28
   0 -21   0    0.98    2.03
   0 -19   1   60.82    3.08
   0 -15   2   28.72    2.49
   0 -14   2    5.19    1.69
   0  -7   2    4.62    1.49
   0   9  -8  123.11    2.77
   0  10 -10    6.37    1.68
   0  11 -17    2.82    2.14
   0  11 -16   12.97    2.06
   0  11 -15    5.03    1.87
   0  11 -14    3.86    1.91
   1 -23   0   -1.45    3.01
   1 -21   1    8.55    2.80
   1 -18   2   92.17    3.19
   1   6  -3  190.83    4.05
   1   7  -4   33.07    2.29
   1   8  -5   19.27    1.63
   1  10  -8   28.47    2.54
   1  11 -10    9.07    2.13
   1  12 -17    3.67    2.71
   1  12 -16    5.03    2.76
   1  12 -15   15.74    2.68
   1  12 -14    0.59    1.83
   1  12 -13    2.24    1.74
   2 -24   0    9.60    2.30
   2 -22   1   -0.32    2.10
   2 -19   2   21.42    2.21
   2 -16   3    1.21    2.19
   2 -15   3    5.38    1.73
   2  -6   3  140.16    3.68
   2   7  -3   26.61    1.85
   2   8  -4    2.12    1.52
   2   9  -5   22.47    1.72
   2  11  -8  110.79    2.72
   2  12 -10   20.06    1.72
   2  13 -17    2.49    2.51
   2  13 -16    4.90    2.83
   2  13 -15    0.23    2.50
   2  13 -14    6.12    1.85
   3 -23   1    3.52    2.42
   3 -21   2    4.81    2.83
   3 -17   3   -0.10    1.97
   3  -4   3    6.96    1.90
   3  13 -11   10.92    2.46
   3  14 -17   11.93    2.13
   3  14 -16   11.19    2.11
   3  14 -15   23.81    2.20
   4 -22   2   18.98    2.94
   4 -19   3   47.66    2.81
   4 -18   3   -1.18    1.97
   4 -13   4    9.52    2.42
   4 -12   4    6.56    2.17
   4 -11   4  173.17    3.42
   4 -10   4   32.62    1.97
   4  -9   4   11.55    2.37
   4  11  -6   33.83    2.58
   4  13  -9   31.01    2.04
   4  14 -12    4.68    2.38
   5 -22   2    1.62    2.40
   5 -19   3    8.42    2.23
   5 -15   4    4.40    2.46
   5 -14   4   24.16    2.04
   5  -7   4    1.17    2.07
   5  -2   3   32.97    2.40
   5   1   2  162.09    5.71
   5  13  -8   22.56    1.96
   5  14 -10    0.09    1.79
   5  15 -14   20.15    2.70
   5  15 -13    1.63    1.96
   6 -20   3    3.34    3.14
   6 -16   4   39.67    2.74
   6 -15   4   23.21    2.15
   6  -6   4   24.31    2.62
   6   8  -2  136.87    4.66
   6  12  -6    4.80    2.27
   6  14  -9   -1.41    1.73
   6  15 -12   25.48    2.74
   7 -20   3   19.02    3.12
   7 -16   4    5.26    2.80
   7 -15   4    3.82    1.97
   7  -6   4   34.87    2.70
   7  13  -7   39.49    2.77
   7  15 -11   29.30    2.72
   7  16 -14   -0.61    2.48
   8 -20   3    3.81    3.18
   8 -16   4   -2.03    2.54
   8 -15   4   46.27    2.49
   8  -6   4   -1.09    2.31
   8   7  -1   14.77    3.51
   8  15 -10    1.33    1.85
   8  16 -13    3.06    2.69
   9 -19   3   36.72    2.62
   9 -15   4   17.38    3.00
   9 -14   4   -0.07    2.12
   9 -13   4   10.38    2.21
   9  -8   4    3.67    1.89
   9  -7   4    8.14    2.57
   9  14  -8    1.70    2.10
   9  15 -10    4.19    2.53
   9  16 -12    0.30    1.92
  10 -13   4    4.21    2.93
  10 -12   4    0.40    2.97
  10 -11   4    9.26    2.83
  10 -10   4   19.17    2.72
  10  -9   4   29.82    3.02
  10  -8   4   73.10    3.20
  10   1   2   73.49    4.09
  10  14  -8   17.23    2.41
  10  15 -10   27.33    2.85
  10  16 -12   13.26    2.56
  11  13  -7   17.57    3.10
  11  15 -10    5.38    2.72
  12  -5   3   16.58    3.00
  12  10  -4    5.51    3.21
  12  11  -5    2.23    3.06
  12  12  -6    3.13    2.64
  12  15 -10    7.20    2.53
  13 -11   3   -0.46    2.46
  13 -10   3   24.20    2.72
  13  -9   3   61.40    3.92
  13  -8   3   -1.40    3.26
  13  -7   3    0.01    2.65
  13  -2   2   13.81    2.97
  13  14  -9    7.12    2.93
  14  -4   2   11.63    3.11
  14   0   1   -2.03    3.22
  15  -2   1   15.65    3.55
  -6 -16  -8    3.78    4.02
  -6 -14  -7    0.78    3.91
  -6  -7  -8    4.46    3.22
  -6  -5 -16    3.01    3.11
  -6  -4 -15    0.13    3.12
  -6  -4 -14    8.99    3.10
  -6  -4 -13    9.51    3.20
  -6  -4 -12   50.35    3.75
  -6  -4 -11   34.08    3.16
  -5 -20  -7    1.35    3.40
  -5 -17  -5   60.57    4.15
  -5 -14  -4   29.03    3.69
  -5   0 -16   -0.34    3.03
  -5   0 -15    3.76    2.83
  -5   0 -11    0.61    2.34
  -5   0 -10   -2.16    1.79
  -4 -22  -6    1.61    3.09
  -4 -21  -5    5.11    2.98
  -4 -14  -2   60.00    3.19
  -4  -8  -2  165.99    6.47
  -4   0  -6  298.39    5.45
  -4   1  -7   38.69    2.53
  -4   3 -17    1.13    2.35
  -4   3 -16    4.58    2.75
  -4   3 -11    4.48    2.38
  -3 -21  -3   32.78    3.10
  -3 -19  -2   14.23    2.73
  -3 -16  -1   68.05    3.14
  -3   4  -8    8.91    2.14
  -3   5 -18   -4.06    2.30
  -3   5 -17   16.37    3.08
  -3   5 -10   53.10    2.29
  -2 -22  -2   25.48    2.95
  -2 -20  -1    9.76    2.67
  -2 -17   0    0.95    2.28
  -2  -5   0    6.85    2.15
  -2   7 -18   13.69    2.80
  -2   7 -17    6.70    3.02
  -2   7 -11   43.53    2.78
  -1 -24  -2    1.02    3.10
  -1 -22  -1    2.94    1.99
  -1 -20   0   -0.18    2.60
  -1 -17   1   38.49    2.79
  -1  -5   1  364.03    7.10
  -1  -2   0  116.45    7.24
  -1   6  -6  153.25    3.32
  -1   8  -9    0.89    1.66
  -1   9 -17   48.47    2.66
  -1   9 -16   -3.24    2.52
  -1   9 -15   14.54    2.64
  -1   9 -14   68.86    2.99
  -1   9 -13   79.37    2.93
  -1   9 -12    6.41    1.83
   0 -24  -1    2.31    2.99
   0 -22   0    5.53    2.81
   0 -20   1    2.96    2.49
   0 -16   2   37.47    2.79
   0  -6   2    2.78    1.84
   0   8  -7  155.32    3.32
   0   9  -9    2.14    2.19
   0  10 -18    3.90    3.01
   0  10 -12   21.34    2.47
   0  10 -11    6.84    1.49
   1 -24   0   -0.39    2.69
   1 -19   2   -3.85    2.73
   1 -14   3   98.28    3.12
   1 -13   3  143.46    3.14
   1 -12   3   56.35    2.27
   1 -11   3   -0.14    1.58
   1 -10   3  288.29    4.23
   1  -9   3  532.28    5.71
   1  -8   3   42.58    2.34
   1  11 -11    3.30    2.08
   2 -23   1   35.30    3.43
   2 -20   2  101.56    3.01
   2 -17   3    9.99    2.54
   2  -5   3   38.63    2.39
   2  10  -7    1.94    2.13
   2  11  -9    0.91    2.08
   2  12 -11   91.49    2.54
   3 -24   1    6.04    3.14
   3 -22   2   41.25    3.01
   3 -19   3   82.73    3.16
   3 -18   3   -1.02    1.93
   3 -13   4    2.15    2.03
   3 -12   4   26.24    2.45
   3 -11   4   93.74    3.14
   3 -10   4   24.33    2.47
   3  11  -7    6.98    1.66
   3  12  -9   12.20    1.84
   3  13 -12   12.85    2.64
   4 -20   3    6.35    2.76
   4 -15   4   17.17    2.66
   4 -14   4   27.31    2.11
   4  -8   4    0.86    1.42
   4  -7   4   79.81    2.78
   4  10  -5   15.11    2.34
   4  12  -8    2.79    2.09
   4  13 -10   71.43    2.78
   4  14 -14   11.13    2.64
   4  14 -13   -0.55    1.81
   5 -23   2    3.59    2.22
   5 -20   3    4.36    2.22
   5 -17   4    6.64    2.44
   5 -16   4   15.77    2.04
   5  -6   4   44.29    2.22
   5  12  -7   24.16    2.31
   5  13  -9   -0.28    2.30
   5  14 -11    5.58    2.38
   5  15 -16   10.53    2.25
   5  15 -15   -0.46    2.15
   6 -21   3    1.04    3.11
   6 -17   4   48.60    3.03
   6  -5   4   20.97    2.58
   6  11  -5   68.88    2.98
   6  13  -8  142.11    3.53
   6  14 -10   24.73    2.74
   6  15 -13    2.91    2.48
   7 -21   3   -0.80    2.18
   7 -17   4   45.60    2.62
   7  -5   4   67.29    3.15
   7  -1   3    2.47    2.09
   7  12  -6   24.51    2.53
   7  14  -9  124.71    3.04
   7  15 -12   17.57    2.80
   7  16 -15    1.95    2.03
   8 -17   4   -1.85    3.09
   8  -5   4   98.82    3.24
   8  -1   3  130.58    4.14
   8  13  -7   28.74    2.12
   8  14  -9    0.47    2.46
   8  15 -11   12.05    2.67
   8  16 -14   -1.39    2.46
   9 -17   4    3.02    3.25
   9 -16   4    8.46    2.44
   9  -6   4   39.66    2.31
   9  13  -7    3.08    2.45
   9  16 -13    2.10    1.99
  10 -16   4   11.97    3.00
  10 -15   4    9.23    3.17
  10 -14   4   37.54    2.49
  10  -7   4    1.10    2.49
  10  -2   3   19.27    2.70
  11 -14   4    0.10    2.98
  11 -13   4    7.32    3.22
  11 -12   4   12.97    3.07
  11 -11   4   -2.75    3.00
  11 -10   4   -1.39    3.00
  11  -9   4    1.90    2.80
  11  -3   3   20.60    2.91
  11   3   1   25.84    4.08
  11  12  -6    6.17    2.82
  12  -4   3   34.32    3.17
  13  -6   3   16.87    3.02
  14  -3   2   21.29    3.02
  14  10  -5   -2.15    3.33
  14  11  -6    4.76    3.23
  14  12  -7   13.23    3.09
  -6  -6  -9    0.65    3.01
  -6  -5 -15    7.61    3.13
  -6  -5 -10    0.88    2.56
  -5 -19  -6   -0.98    2.76
  -5 -15  -4    1.96    3.14
  -5  -4  -6    3.77    2.79
  -5  -2  -8   39.04    3.28
  -5  -1 -17   -0.32    2.77
  -5  -1  -9   75.42    3.19
  -5   0 -14    1.40    2.35
  -5   0 -13    7.09    2.80
  -5   0 -12    0.36    2.32
  -4 -20  -4   40.93    3.37
  -4 -18  -3    5.01    2.50
  -4 -15  -2   39.82    3.03
  -4  -3  -4  174.68    6.37
  -4   2 -17   -2.85    2.95
  -4   2  -9   -0.15    1.52
  -4   3 -15    2.28    1.98
  -4   3 -14    7.57    1.88
  -4   3 -13    1.12    1.74
  -4   3 -12    4.72    1.86
  -3 -23  -4    0.87    3.13
  -3 -20  -2   -0.77    2.71
  -3 -17  -1   13.59    2.73
  -3   3  -7   51.32    2.57
  -3   4  -9   10.96    2.42
  -3   5 -16    2.81    2.63
  -3   5 -15   43.69    2.98
  -3   5 -14   11.60    2.67
  -3   5 -13  101.64    3.26
  -3   5 -12    9.23    2.42
  -3   5 -11   31.49    2.08
  -2 -21  -1   16.61    2.69
  -2 -18   0   29.29    2.84
  -2 -13   1    4.76    2.39
  -2 -12   1  858.05    7.99
  -2 -11   1   -0.81    1.93
  -2 -10   1   28.10    2.45
  -2   5  -7   81.45    2.46
  -2   6  -9   -0.19    2.25
  -2   7 -16    7.57    2.05
  -2   7 -15    1.68    2.41
  -2   7 -14   13.68    2.73
  -2   7 -13    7.38    2.27
  -2   7 -12   -0.33    1.58
  -1 -23  -1   59.14    3.53
  -1 -21   0   20.67    2.99
  -1 -18   1    6.06    2.47
  -1 -12   2   11.39    2.29
  -1 -11   2  222.08    4.11
  -1   3  -3   83.20    3.09
  -1   4  -4    8.26    2.00
  -1   5  -5  779.35    7.12
  -1   7  -8    5.94    2.17
  -1   8 -18   -4.10    2.83
  -1   8 -10    7.35    1.67
   0 -23   0    1.26    2.96
   0 -21   1   64.21    3.10
   0 -18   2    1.59    2.27
   0 -17   2   74.79    2.51
   0   7  -6  341.36    4.57
   0  10 -17   -0.52    2.26
   0  10 -16    8.28    1.98
   0  10 -15    3.48    2.35
   0  10 -14   12.31    2.31
   0  10 -13   -0.12    1.70
   1 -22   1   -2.42    1.97
   1 -20   2    0.30    2.65
   1 -16   3   20.01    2.65
   1 -15   3   26.28    2.13
   1  -7   3    4.59    1.88
   1  -3   2  302.91    6.12
   1   9  -7   10.17    1.66
   1  10  -9   84.02    2.41
   1  11 -18   14.43    2.21
   1  11 -17    4.73    2.92
   1  11 -16    4.73    2.62
   1  11 -15    0.04    2.52
   1  11 -14   17.37    2.67
   1  11 -13    2.79    2.37
   1  11 -12   40.02    2.03
   2 -24   1   -3.12    2.84
   2 -21   2   17.89    2.20
   2 -18   3    6.94    1.81
   2  12 -18   20.53    2.73
   2  12 -17    7.46    2.77
   2  12 -16    6.04    2.52
   2  12 -14   11.00    2.74
   2  12 -13   12.67    2.63
   2  12 -12   17.44    1.89
   3 -23   2   -1.25    2.88
   3 -20   3    2.30    2.77
   3 -15   4   20.99    2.47
   3 -14   4    6.87    1.75
   3  -9   4   46.75    2.16
   3  -8   4   15.12    2.06
   3  -3   3  136.75    3.86
   3  10  -6   14.79    1.70
   3  12 -10    5.20    2.15
   3  13 -17    0.57    2.75
   3  13 -16   12.38    2.78
   3  13 -15   11.19    2.67
   3  13 -14   28.01    2.56
   3  13 -13    5.58    1.89
   4 -23   2    3.63    2.12
   4 -21   3   56.23    3.35
   4 -17   4   24.83    3.08
   4 -16   4   78.97    2.53
   4  -6   4   30.46    2.24
   4  -2   3    1.71    1.79
   4   8  -3  568.83    6.95
   4   9  -4  129.80    3.44
   4  13 -11   -1.15    2.30
   4  14 -17   -0.18    2.04
   4  14 -16    2.59    2.11
   4  14 -15    4.83    1.93
   5 -22   3   -1.88    2.73
   5 -21   3   -0.60    2.18
   5 -18   4   13.69    2.83
   5  -5   4   28.40    2.17
   5  11  -6   -1.30    2.08
   5  14 -12    7.59    1.69
   6 -22   3    2.33    3.08
   6 -19   4    9.90    2.80
   6 -18   4    1.92    2.09
   6  -1   3  143.55    4.16
   6  14 -11    4.37    2.33
   6  15 -16    5.55    2.80
   6  15 -15    0.82    2.42
   6  15 -14   -1.81    1.90
   7 -19   4    3.91    3.21
   7 -18   4   22.07    2.33
   7  -4   4   10.47    2.38
   7   8  -2   15.16    2.91
   7  13  -8   49.30    2.75
   7  14 -10   29.85    2.55
   7  15 -13    5.24    2.54
   8 -19   4    4.01    3.05
   8 -18   4   13.11    2.47
   8  -4   4   64.78    2.93
   8  15 -12    8.62    2.61
   9 -18   4   -2.98    3.46
   9  -5   4    7.53    1.83
   9  -1   3   83.19    3.51
   9  14  -9   11.33    2.57
   9  15 -11   43.06    2.29
  10 -17   4    5.38    2.48
  10  -6   4    0.83    1.92
  10   8  -2    0.51    3.12
  10  12  -6    5.71    2.63
  10  14  -9    2.60    2.53
  10  15 -11   15.82    2.75
  11 -15   4    0.55    2.52
  11  -8   4   12.50    2.24
  11  -7   4   -1.43    2.79
  11  -2   3   58.59    3.75
  11   9  -3   33.08    3.65
  11  10  -4   12.12    3.15
  11  11  -5    0.93    2.64
  11  14  -9   22.96    2.86
  11  15 -11    0.40    2.73
  12 -13   4    5.69    2.96
  12 -12   4    1.51    3.36
  12 -11   4   -2.97    3.14
  12 -10   4   23.76    3.26
  12   0   2    0.49    2.56
  13  -5   3   16.05    3.19
  13  -1   2   32.13    3.84
  13  13  -8   -0.48    2.65
  14  -8   3   14.45    3.47
  15  -5   2   11.39    3.46
  15  -1   1   -0.09    3.21
  -6 -15  -7   11.53    4.55
  -6  -8  -8    7.76    3.85
  -6  -6 -15   -0.97    3.23
  -6  -5 -14   -0.27    2.92
  -6  -5 -13    6.47    2.91
  -6  -5 -12    0.67    2.61
  -6  -5 -11   33.47    3.13
  -5 -18  -5    0.15    2.75
  -5 -16  -4   10.77    3.04
  -5  -6  -5  277.94   10.74
  -5  -3  -7   12.11    2.65
  -5  -2 -17   17.55    3.47
  -5  -1 -16    0.42    2.28
  -5  -1 -15   70.98    3.61
  -5  -1 -10   45.95    2.98
  -4 -22  -5    0.67    3.05
  -4 -21  -4    3.38    2.75
  -4 -19  -3   42.86    3.18
  -4 -16  -2   36.38    2.93
  -4  -5  -3   85.27   10.48
  -4   1 -18    1.98    3.15
  -4   1  -8   16.61    2.60
  -4   2 -16    2.18    2.71
  -4   2 -15    1.44    2.71
  -4   2 -11    2.05    2.38
  -4   2 -10    1.59    2.02
  -3 -22  -3   -0.63    2.04
  -3 -18  -1    3.67    2.73
  -3 -14   0   26.99    2.42
  -3 -13   0    2.47    2.27
  -3 -12   0   76.15    3.48
  -3 -11   0  297.76    5.50
  -3 -10   0   90.23    3.52
  -3   0  -4    0.32    1.90
  -3   1  -5    0.24    1.80
  -3   2  -6    9.32    1.49
  -3   4 -18    0.66    2.24
  -3   4 -17   13.60    2.99
  -3   4 -10    3.47    2.20
  -2 -23  -2   -1.01    2.93
  -2 -19   0   11.85    2.87
  -2 -15   1   13.50    2.46
  -2 -14   1   21.53    1.96
  -2  -9   1    9.60    2.18
  -2   1  -3  110.11    3.96
  -2   3  -5   -0.46    1.84
  -2   4  -6  681.00    6.58
  -2   5  -8    3.68    2.09
  -2   6 -18    2.36    2.13
  -2   6 -17   -3.65    2.84
  -2   6 -10   -1.60    2.18
  -1 -22   0   57.58    3.05
  -1 -19   1   71.36    3.12
  -1 -15   2   13.76    2.40
  -1 -14   2   76.42    3.07
  -1 -13   2    8.78    1.85
  -1 -10   2  190.97    3.76
  -1  -9   2   83.77    3.02
  -1   7  -9   -1.32    2.23
  -1   8 -17    2.95    2.14
  -1   8 -16    5.12    2.70
  -1   8 -15   11.60    2.78
  -1   8 -14    3.29    2.55
  -1   8 -13    1.46    2.43
  -1   8 -12   -3.96    2.26
  -1   8 -11   26.17    1.94
   0 -24   0   19.12    2.80
   0 -19   2   47.59    3.13
   0 -12   3  213.44    4.12
   0  -5   2  291.06    5.60
   0   3  -2    9.30    1.44
   0   6  -5   39.61    2.36
   0   8  -8   34.43    2.53
   0   9 -18    2.04    3.09
   0   9 -11   13.88    2.40
   0   9 -10    2.00    1.57
   1 -23   1   59.28    2.83
   1 -21   2    1.21    2.72
   1 -17   3    9.11    2.46
   1   8  -6   35.67    1.84
   1   9  -8  101.60    3.07
   1  10 -10   -0.54    1.67
   2 -22   2   25.97    2.24
   2 -19   3   11.13    2.17
   2 -14   4   52.09    2.83
   2 -13   4   78.98    2.99
   2 -12   4    6.70    2.46
   2 -11   4   66.62    2.90
   2 -10   4   63.04    2.78
   2   9  -6  123.04    2.73
   2  10  -8   32.85    2.33
   2  11 -10    7.85    1.73
   2  12 -15    0.06    1.84
   3 -21   3   34.82    3.16
   3 -17   4   67.48    3.12
   3 -16   4   -0.26    1.64
   3  -7   4   66.46    2.68
   3   9  -5  243.16    4.03
   3  11  -8    6.95    1.62
   3  12 -11   35.84    2.66
   4 -22   3   10.77    3.02
   4 -18   4    4.09    1.96
   4  11  -7    0.97    1.94
   4  12  -9  217.36    3.81
   4  13 -12   32.62    2.66
   5 -19   4   -1.47    1.91
   5  -1   3    0.01    1.85
   5  12  -8    0.61    2.32
   5  13 -10    7.86    2.13
   5  14 -17   -1.45    2.81
   5  14 -16    1.99    2.71
   5  14 -15   19.42    2.81
   5  14 -14    5.04    2.27
   5  14 -13   16.28    1.93
   6 -20   4   49.83    3.43
   6 -14   5    8.03    2.70
   6 -13   5    1.22    2.56
   6 -12   5   96.44    3.14
   6 -11   5    1.77    2.51
   6 -10   5   22.31    2.66
   6  -4   4  186.03    3.83
   6  12  -7  175.62    3.49
   6  13  -9    2.64    2.23
   6  14 -12   21.83    2.61
   7 -20   4   -3.35    3.13
   7 -15   5    5.52    2.47
   7 -14   5   81.97    3.26
   7 -13   5   83.67    3.26
   7 -12   5    5.86    1.86
   7 -11   5    4.80    1.83
   7 -10   5   38.25    2.87
   7  -9   5   36.60    2.76
   7   2   2  107.45    4.97
   7   9  -3  179.70    4.64
   7  15 -15    6.84    2.65
   7  15 -14   -0.20    1.97
   8 -14   5   10.21    2.90
   8 -13   5    0.26    2.51
   8 -12   5  137.31    3.87
   8 -11   5   -4.04    2.65
   8 -10   5    3.19    2.63
   8   2   2   15.97    3.01
   8   8  -2   10.15    2.76
   8  13  -8    2.56    2.35
   8  14 -10    1.00    2.29
   8  15 -13   -2.17    2.67
   9 -13   5   29.62    2.78
   9 -12   5    1.20    2.44
   9 -11   5    1.05    2.42
   9  -4   4    4.02    2.48
   9   8  -2   56.02    4.33
   9  11  -5    1.67    2.38
   9  15 -12    4.35    2.48
  10  -5   4    1.28    1.85
  10  -1   3   22.68    2.70
  10  11  -5    7.04    2.50
  10  15 -12    2.61    2.74
  11  -6   4   52.92    3.27
  11   1   2    7.99    3.08
  11  15 -12    0.04    2.65
  12  -9   4   14.97    2.28
  12  -8   4    5.74    3.07
  12  -3   3   16.20    2.81
  12  13  -8   24.23    2.96
  13  -4   3    5.06    2.65
  13  12  -7   11.68    2.79
  14  -7   3    1.71    2.32
  14  -6   3    0.59    2.85
  14  -2   2    2.01    2.83
  14   3   0    7.85    3.84
  15  -4   2    3.23    3.20
  15   2   0    0.07    3.79
  15   8  -4    3.30    4.80
  -6 -18  -9   -0.72    3.96
  -6 -17  -8   13.71    4.42
  -6  -7 -15   -2.94    3.61
  -6  -7  -9    3.77    3.26
  -6  -6 -14   11.21    3.06
  -6  -6 -13   -0.01    3.31
  -6  -6 -11    5.54    3.37
  -6  -6 -10   12.73    2.75
  -5 -20  -6    0.76    2.81
  -5 -19  -5   13.77    3.26
  -5  -2 -16    9.72    3.05
  -5  -2  -9   76.74    3.36
  -5  -1 -14    0.33    1.91
  -5  -1 -13   14.69    2.69
  -5  -1 -12    2.86    2.50
  -5  -1 -11  165.24    3.81
  -4 -17  -2    9.46    2.64
  -4  -2  -5    4.85    2.45
  -4   0  -7   -0.10    2.09
  -4   1 -17    3.85    2.66
  -4   1  -9  256.77    4.66
  -4   2 -14    1.74    1.86
  -4   2 -13    7.98    2.28
  -4   2 -12    1.01    2.25
  -3 -23  -3    1.54    2.87
  -3 -21  -2    1.62    2.12
  -3 -19  -1   12.06    2.71
  -3 -15   0   31.32    2.71
  -3  -9   0  120.09    4.05
  -3   3 -18    0.48    2.77
  -3   3  -8   16.34    2.21
  -3   4 -16    2.05    1.96
  -3   4 -15    8.32    2.54
  -3   4 -12   -0.63    2.46
  -3   4 -11    3.48    2.32
  -2 -24  -2   39.10    3.31
  -2 -22  -1    2.65    2.73
  -2 -20   0   23.72    2.78
  -2 -17   1    0.09    2.21
  -2 -16   1   64.50    2.70
  -2  -8   1  407.43    6.36
  -2   2  -4    9.88    1.68
  -2   6 -16   14.66    2.04
  -2   6 -15    2.59    2.55
  -2   6 -14   -0.86    2.54
  -2   6 -13    2.67    2.50
  -2   6 -12   25.85    2.61
  -2   6 -11    1.83    1.66
  -1 -24  -1    1.73    2.28
  -1 -20   1    2.96    2.47
  -1 -17   2   39.50    2.73
  -1 -16   2    1.85    2.45
  -1  -8   2   25.29    2.34
  -1   6  -7  284.46    4.03
  -1   7 -18    7.14    3.08
   0 -22   1    0.45    2.04
   0 -20   2    0.02    2.55
   0 -15   3   71.87    2.94
   0 -14   3    2.51    1.70
   0 -13   3   36.16    2.23
   0 -11   3    0.51    1.40
   0 -10   3   85.48    2.95
   0  -9   3   75.01    2.69
   0   4  -3    8.77    1.88
   0   5  -4   75.01    2.88
   0   8  -9    2.02    2.26
   0   9 -17    1.80    2.01
   0   9 -16    2.33    2.70
   0   9 -15    5.16    2.64
   0   9 -14    6.20    2.55
   0   9 -13    7.06    2.19
   0   9 -12   73.60    2.28
   1 -24   1    0.66    3.04
   1 -22   2   36.26    3.06
   1 -19   3    7.80    2.54
   1 -18   3   29.15    2.24
   1  -6   3  783.96    7.67
   1   7  -5   14.71    1.91
   1  10 -18    0.16    2.17
   1  10 -17   17.88    2.91
   1  10 -12    6.30    2.38
   1  10 -11   59.42    2.20
   2 -23   2   -2.19    2.37
   2 -21   3   11.79    2.61
   2 -20   3    7.35    2.02
   2 -16   4    5.33    2.30
   2 -15   4   63.26    2.40
   2  -9   4  206.91    3.60
   2  -8   4  134.08    3.28
   2  -4   3  136.82    3.66
   2   8  -5  319.34    4.44
   2  11 -18   12.65    2.81
   2  11 -12  106.82    2.89
   2  11 -11   -1.03    1.50
   3 -22   3    2.76    2.96
   3 -18   4   16.93    2.25
   3  -6   4  153.11    3.45
   3   0   2   -0.62    1.81
   3   7  -3   24.57    2.29
   3   8  -4   24.95    1.78
   3  10  -7    8.65    2.22
   3  11  -9   13.12    2.13
   3  12 -18   -4.72    2.77
   3  12 -13   14.36    2.56
   3  12 -12    2.29    1.77
   4 -23   3   -3.63    3.21
   4 -20   4   37.99    3.17
   4 -19   4    4.80    2.10
   4 -13   5    1.98    2.24
   4 -12   5   80.98    3.01
   4 -11   5   42.27    2.74
   4  -5   4   23.24    1.86
   4  10  -6   71.65    3.05
   4  12 -10   51.18    2.71
   4  13 -17    4.60    2.51
   4  13 -16   27.88    2.97
   4  13 -15   -3.08    2.51
   4  13 -14   33.02    2.51
   4  13 -13    4.24    1.75
   5 -21   4    0.45    2.77
   5 -20   4    0.61    2.08
   5 -16   5   18.11    2.88
   5 -15   5    6.36    2.67
   5 -14   5   15.99    1.93
   5 -13   5   29.37    1.99
   5 -12   5   78.01    2.61
   5 -11   5   -1.88    1.88
   5 -10   5    1.80    1.68
   5  -9   5   46.47    2.76
   5  -4   4   38.01    2.08
   5   6  -1  227.87    6.49
   5  10  -5  242.24    4.17
   5  13 -11    6.36    2.43
   6 -21   4    7.66    3.16
   6 -17   5   12.91    2.50
   6 -16   5    2.94    2.74
   6 -15   5   -1.36    1.88
   6  -9   5   31.17    2.04
   6  -8   5   83.97    3.04
   6  11  -6    4.48    2.21
   6  13 -10    0.13    2.35
   6  14 -14   19.00    2.50
   6  14 -13    0.28    2.18
   7 -17   5   -1.73    2.84
   7 -16   5   14.50    2.16
   7  -8   5    2.73    2.34
   7  -3   4    1.47    2.32
   7  12  -7    3.89    2.25
   7  13  -9    3.55    2.50
   7  14 -11    1.36    1.83
   8 -17   5    2.95    3.09
   8 -16   5    1.30    2.18
   8 -15   5   13.56    2.17
   8  -9   5   -1.16    1.96
   8  -8   5   22.93    2.59
   8  -3   4   27.04    2.64
   8   4   1   15.35    4.82
   8   9  -3   -0.52    2.48
   8  10  -4   16.47    2.47
   8  15 -15    8.70    2.66
   8  15 -14    0.40    2.08
   9 -16   5    1.67    3.12
   9 -15   5   21.23    2.28
   9 -14   5    7.14    2.23
   9 -10   5   62.05    2.78
   9  -9   5  122.24    3.63
   9  -8   5    6.47    2.44
   9   2   2  234.03    6.50
   9   9  -3   29.56    3.36
   9  10  -4    0.78    2.21
   9  13  -8   14.59    2.40
   9  14 -10   13.69    2.27
   9  15 -13    3.31    2.32
  10 -15   5   11.59    2.76
  10 -14   5   -3.39    3.23
  10 -13   5    3.30    2.93
  10 -12   5   11.77    3.09
  10 -11   5   -0.70    2.83
  10 -10   5    4.61    2.72
  10  -4   4   21.34    2.76
  10   9  -3   42.82    3.69
  10  10  -4   81.12    3.71
  10  13  -8    3.66    2.35
  10  14 -10   15.84    2.68
  10  15 -13   -0.42    2.72
  11  -5   4   10.60    2.83
  11  14 -10   -2.81    2.60
  12  -7   4   20.29    2.36
  12  -6   4   13.26    2.78
  12  12  -7    4.13    2.94
  12  14 -10   -1.45    1.93
  13 -10   4    1.02    3.34
  13  -9   4   11.44    3.36
  13   2   1   32.43    3.87
  13   8  -3   12.23    4.29
  13  11  -6    5.57    2.89
  14  -5   3    6.15    2.90
  14   1   1    7.50    3.39
  15  -3   2   10.45    3.67
  15   4  -1   -0.56    4.58
  15  10  -6    3.10    3.68
  -6 -16  -7   24.60    4.65
  -6  -8 -15   -1.58    3.85
  -6  -7 -14   11.96    3.57
  -6  -6 -12    0.72    2.74
  -5 -21  -6   -0.37    3.47
  -5 -17  -4    8.83    2.85
  -5  -3 -17   -2.15    2.79
  -5  -3  -8    5.45    2.68
  -5  -2 -15    6.61    2.75
  -5  -2 -14   24.42    3.10
  -5  -2 -10   48.36    3.01
  -4 -22  -4   11.69    3.18
  -4 -20  -3    3.02    2.86
  -4 -18  -2   69.07    3.59
  -4  -7  -2  210.84    8.39
  -4  -1  -6   -0.38    1.77
  -4   0 -18    1.52    2.24
  -4   1 -16   -0.14    2.10
  -4   1 -15   28.66    3.03
  -4   1 -10   13.80    2.27
  -3 -22  -2   42.81    3.28
  -3 -20  -1   30.88    2.95
  -3 -17   0   57.72    3.14
  -3 -16   0    2.59    1.80
  -3   2  -7   47.39    2.63
  -3   3 -17    0.24    3.00
  -3   3  -9   33.52    2.58
  -3   4 -14    0.77    1.88
  -3   4 -13    3.13    1.86
  -2 -23  -1   30.95    3.33
  -2 -21   0    9.12    2.75
  -2 -18   1   -0.47    2.57
  -2   4  -7   24.63    2.11
  -2   5 -18   -0.05    2.16
  -2   5 -17    5.16    2.80
  -2   5  -9   12.60    1.87
  -1 -23   0   -1.15    2.17
  -1 -21   1   18.35    2.96
  -1 -18   2    4.01    2.54
  -1  -4   1    6.07    1.73
  -1   5  -6   12.77    1.86
  -1   6 -19    1.94    2.97
  -1   6  -8   66.17    2.61
  -1   7 -17   15.45    2.05
  -1   7 -16    1.56    2.48
  -1   7 -11   50.81    2.82
  -1   7 -10   45.69    2.15
   0 -23   1    5.43    2.18
   0 -21   2    9.25    2.82
   0 -17   3    1.78    2.51
   0 -16   3  142.87    3.17
   0  -8   3 1169.05    9.02
   0   7  -7   14.55    1.59
   0   8 -18    5.25    2.79
   0   8 -10    5.05    2.20
   1 -23   2   -4.33    3.00
   1 -20   3    2.85    2.81
   1 -14   4   23.85    2.43
   1 -13   4  129.52    3.57
   1 -12   4    1.04    2.28
   1 -11   4  360.98    4.88
   1   4  -2   18.26    1.96
   1   6  -4  221.07    4.22
   1   8  -7   87.51    2.69
   1   9  -9  227.68    3.57
   1  10 -16   17.69    2.13
   1  10 -15    4.40    1.86
   1  10 -14    1.58    1.96
   1  10 -13   43.68    2.18
   2 -24   2   47.82    2.59
   2 -22   3    2.94    2.75
   2 -18   4   62.00    3.37
   2 -17   4   31.73    2.16
   2  -7   4   38.42    2.25
   2  -1   2    0.53    1.35
   2   5  -2   10.59    1.97
   2   7  -4   84.22    2.70
   2   9  -7   -1.61    2.04
   2  10  -9   14.48    1.70
   2  11 -17    0.69    1.98
   2  11 -16   41.45    2.26
   2  11 -15   -1.49    2.32
   2  11 -14    7.48    1.88
   2  11 -13    6.15    1.76
   3 -23   3   -5.59    2.91
   3 -20   4    2.30    2.74
   3 -19   4    0.05    2.06
   3  11 -10  159.69    3.45
   3  12 -17    9.18    2.02
   3  12 -16   -0.17    1.89
   3  12 -15   14.63    1.93
   3  12 -14    0.61    1.87
   4 -21   4   11.87    3.04
   4 -16   5   43.91    2.89
   4 -15   5   15.94    1.97
   4 -14   5    1.07    1.64
   4 -10   5   27.38    2.03
   4  -9   5   17.70    2.46
   4  -4   4  440.99    5.80
   4  11  -8  113.00    3.07
   4  12 -11   59.81    2.68
   5 -22   4   30.73    3.32
   5 -18   5    3.62    2.58
   5 -17   5   61.35    2.63
   5  -8   5   74.74    2.61
   5   9  -4   60.97    2.79
   5  11  -7    5.35    2.17
   5  12  -9   21.39    2.46
   5  13 -13   -4.57    2.57
   5  13 -12    4.34    1.86
   6 -18   5   -4.88    2.80
   6  -7   5    1.80    2.41
   6  -3   4  243.56    4.78
   6   5   0    9.19    3.59
   6  12  -8    3.27    2.17
   6  14 -16    3.69    1.97
   6  14 -15    2.38    2.01
   7 -19   5   46.70    3.14
   7 -18   5    5.44    2.27
   7  -7   5    4.61    1.67
   7   0   3    1.21    2.12
   7  14 -13   47.35    2.92
   7  14 -12   -1.19    1.76
   8 -19   5    4.67    3.01
   8 -18   5    3.10    2.40
   8  -7   5    1.61    2.36
   8   0   3    0.33    2.33
   8  12  -7   16.12    2.45
   8  13  -9   -1.27    2.43
   8  14 -11    0.52    1.81
   9 -18   5   20.70    3.36
   9 -17   5   19.18    2.43
   9  -7   5    2.46    2.66
   9  -3   4   47.16    2.99
   9   0   3   27.87    3.08
   9  14 -11   -0.63    2.57
   9  15 -14   -0.99    1.97
  10 -16   5   20.00    2.64
  10  -9   5    0.70    2.03
  10  -8   5   74.29    3.43
  11 -14   5   -2.28    3.37
  11 -13   5   16.67    3.39
  11 -12   5   -0.54    3.16
  11 -11   5   13.88    2.99
  11 -10   5   15.98    2.86
  11  -4   4    1.63    2.54
  11  -1   3   25.76    3.09
  11  12  -7   17.32    2.73
  12  -2   3    2.01    2.42
  12  14 -11   -0.49    2.75
  13  -8   4   -1.00    3.13
  13  -7   4   10.77    2.95
  13  -3   3    3.74    3.01
  13   0   2   -0.52    3.14
  13   4   0   17.56    4.52
  13   9  -4    1.11    3.41
  13  10  -5    2.95    2.99
  13  13  -9    3.85    2.38
  14  12  -8    0.00    2.70
  15   0   1    0.71    3.01
  15   9  -5    0.39    3.73
  -6 -18  -8    0.65    4.17
  -6  -7 -13    0.14    3.00
  -6  -7 -12    1.83    3.16
  -6  -7 -11   26.11    3.60
  -6  -7 -10    9.05    3.24
  -5 -20  -5   26.09    3.52
  -5 -18  -4   15.68    2.83
  -5 -15  -3    3.88    2.97
  -5 -14  -3   32.04    3.05
  -5 -13  -3    3.25    2.55
  -5 -12  -3   27.96    3.38
  -5  -5  -6    9.81    3.37
  -5  -4 -17   -0.21    3.22
  -5  -4  -7    1.63    2.74
  -5  -3 -16    3.39    2.70
  -5  -2 -13   56.58    3.35
  -5  -2 -12    0.38    2.62
  -5  -2 -11    3.94    2.58
  -4 -21  -3   47.95    3.53
  -4 -19  -2    4.99    2.61
  -4 -15  -1   12.01    2.59
  -4 -14  -1    0.96    2.26
  -4 -13  -1   -0.97    2.30
  -4 -12  -1  276.34    5.61
  -4 -11  -1    5.57    2.54
  -4   0 -17   -1.31    2.20
  -4   0 -16   31.23    3.08
  -4   0  -8   11.46    2.45
  -4   1 -14    6.17    1.95
  -4   1 -13   79.87    3.38
  -4   1 -12    1.16    2.49
  -4   1 -11    0.01    2.24
  -3 -23  -2   -1.53    2.73
  -3 -21  -1   -1.01    2.90
  -3 -18   0    2.67    2.62
  -3  -8   0   31.68    2.67
  -3   2 -18   26.02    2.90
  -3   3 -16   22.63    2.15
  -3   3 -15    3.76    2.76
  -3   3 -10    3.70    2.15
  -2 -24  -1    1.85    2.70
  -2 -22   0   11.28    2.55
  -2 -19   1   -2.26    2.64
  -2  -7   1    2.42    1.84
  -2   4 -18   21.95    3.14
  -2   5 -16    4.66    2.07
  -2   5 -15    2.35    2.51
  -2   5 -11   64.03    2.77
  -2   5 -10    3.00    1.61
  -1 -24   0    0.73    2.87
  -1 -22   1    2.24    2.80
  -1 -19   2   22.93    2.85
  -1  -7   2  560.98    6.99
  -1   4  -5   16.77    2.06
  -1   6 -18    5.58    2.86
  -1   7 -15    1.67    1.80
  -1   7 -14   43.77    2.19
  -1   7 -13    8.44    1.76
  -1   7 -12    6.69    1.67
   0 -24   1    0.25    2.91
   0 -22   2   -5.39    2.76
   0 -19   3   12.10    2.69
   0 -18   3   -0.22    1.83
   0  -4   2  885.59    9.99
   0   6  -6    4.52    1.74
   0   7  -8  279.19    4.14
   0   8 -17    8.78    2.05
   0   8 -16    0.29    2.62
   0   8 -11   -0.39    2.33
   1 -24   2   -0.91    2.74
   1 -21   3    9.51    2.75
   1 -17   4    2.09    2.50
   1 -16   4    2.89    1.71
   1 -15   4   81.60    2.60
   1 -10   4    0.77    1.27
   1  -9   4  145.18    3.30
   1  -5   3  987.91    9.09
   1   5  -3   32.92    2.11
   1   9 -18   10.03    2.62
   1   9 -10   22.32    1.82
   2 -23   3   -3.93    2.83
   2 -19   4   -1.53    1.83
   2   1   1  569.41   17.14
   2   6  -3    6.23    1.43
   2  10 -18    9.65    3.02
   2  10 -10   50.49    2.02
   3 -21   4    7.33    2.86
   3 -16   5   84.41    3.03
   3 -15   5    1.54    1.71
   3 -14   5  102.71    2.88
   3 -13   5   -0.14    1.72
   3 -12   5   70.81    2.50
   3 -11   5   14.05    1.96
   3 -10   5  475.81    5.51
   3  -5   4  124.01    3.14
   3  -2   3  312.08    5.87
   3   9  -6   58.44    2.62
   3  10  -8   83.37    2.96
   3  11 -18   -4.36    2.87
   3  11 -11   25.44    2.47
   4 -22   4   12.20    3.22
   4 -18   5   -1.50    2.92
   4 -17   5   26.84    2.36
   4  -8   5  315.38    4.69
   4  -1   3   70.64    3.28
   4   1   2    1.79    1.80
   4   9  -5    3.96    1.99
   4  11  -9   -3.27    2.24
   4  12 -18    2.71    2.39
   4  12 -17    1.69    2.97
   4  12 -13    7.85    2.56
   4  12 -12   30.63    2.50
   5 -19   5   13.16    2.87
   5  -7   5    7.31    1.89
   5  -3   4    0.28    1.94
   5   7  -2   26.90    2.43
   5  12 -10   10.42    2.30
   5  13 -17    4.49    1.94
   5  13 -16    3.02    1.96
   5  13 -15   13.82    1.96
   5  13 -14   16.53    1.98
   6 -20   5    4.67    3.04
   6 -19   5   27.38    2.48
   6  -6   5   29.49    2.52
   6   0   3    0.44    1.75
   6   2   2    6.09    2.41
   6  10  -5   -0.82    1.94
   6  13 -12   11.89    2.46
   6  13 -11    0.88    1.75
   7 -20   5    1.31    3.18
   7  -6   5   10.00    1.70
   7  11  -6   68.65    2.94
   7  12  -8    1.41    2.13
   7  13 -10    0.52    1.56
   7  14 -16    0.39    2.63
   7  14 -15   -4.60    2.46
   7  14 -14   12.86    2.00
   8  -6   5    7.16    2.45
   8  14 -13   -0.42    2.52
   8  14 -12    1.27    1.88
   9  -6   5   71.70    3.21
   9   4   1    1.44    3.48
   9  12  -7   14.92    2.40
   9  13  -9   20.42    2.63
   9  14 -12   -1.82    2.54
  10  -7   5    0.39    2.73
  10  -3   4   61.90    3.25
  10   0   3    0.51    2.74
  10   2   2   14.67    3.28
  10  13  -9    1.50    2.41
  10  14 -11   -0.66    1.77
  11  -9   5    6.66    2.18
  11  -8   5    0.19    2.60
  11  13  -9    3.70    2.57
  11  14 -11    4.27    2.07
  12 -12   5    6.82    3.16
  12 -11   5    1.41    2.76
  12  -5   4   -2.37    2.82
  12   1   2    9.59    3.25
  12   3   1    1.09    3.40
  12  11  -6    1.89    2.52
  13  -6   4   -0.41    2.78
  14  -4   3    0.71    3.01
  14  -1   2    2.33    2.83
  -6 -17  -7    1.00    3.65
  -6 -14  -6   51.25    5.56
  -6 -13  -6    1.03    4.71
  -6  -9 -15    1.46    3.23
  -6  -9  -8   58.15    5.49
  -6  -8 -14   30.99    3.55
  -6  -8 -13   46.02    4.15
  -6  -8  -9   82.89    4.97
  -5 -19  -4   -0.43    2.96
  -5 -16  -3   32.50    3.62
  -5 -11  -3   11.96    3.02
  -5  -4 -16   -1.82    3.07
  -5  -3 -15   -2.73    2.13
  -5  -3 -14    5.50    2.88
  -5  -3  -9  111.29    3.74
  -4 -22  -3    7.95    2.72
  -4 -20  -2   22.94    3.13
  -4 -17  -1   -0.21    2.38
  -4 -16  -1  137.72    4.08
  -4 -10  -1   58.74    3.36
  -4  -1 -17    0.77    3.05
  -4  -1  -7   28.37    2.73
  -4   0 -15    5.94    2.76
  -4   0  -9   -0.24    2.21
  -3 -22  -1   -0.66    2.48
  -3 -19   0   28.20    3.04
  -3  -5  -1  109.28    6.36
  -3   1  -6    1.89    1.44
  -3   2 -17    0.19    2.51
  -3   2  -8  153.98    3.73
  -3   3 -14    2.07    2.01
  -3   3 -13   53.89    2.69
  -3   3 -12   27.42    2.37
  -3   3 -11   -0.89    1.71
  -2 -20   1    6.58    2.66
  -2 -16   2   27.84    2.66
  -2 -15   2  130.60    3.54
  -2 -14   2   51.51    2.87
  -2 -13   2   99.80    2.91
  -2 -12   2    7.60    2.23
  -2 -11   2    0.31    1.90
  -2  -4   0  909.31   15.06
  -2   3 -19    5.05    3.10
  -2   3  -6  107.73    2.96
  -2   4 -17   -3.60    2.82
  -2   4  -8   11.15    1.66
  -2   5 -14    0.09    1.88
  -2   5 -13   31.80    2.20
  -2   5 -12   15.22    1.84
  -1 -23   1    0.43    3.01
  -1 -20   2    3.43    1.90
  -1 -16   3   86.64    3.09
  -1 -15   3   11.84    2.37
  -1 -14   3   46.42    2.85
  -1 -13   3    8.42    2.46
  -1 -12   3   70.87    3.03
  -1 -11   3    6.99    1.97
  -1   3  -4  361.48    5.81
  -1   5 -19    5.33    2.93
  -1   5  -7  193.73    3.66
  -1   6 -17   12.54    2.21
  -1   6 -16   31.64    2.99
  -1   6 -10   10.87    2.35
  -1   6  -9  375.63    4.52
   0 -23   2    2.18    2.99
   0 -20   3    0.43    2.66
   0  -7   3    0.44    1.37
   0   7 -19   -0.40    2.12
   0   7 -18   21.77    3.07
   0   8 -15   -0.77    1.94
   0   8 -14    2.71    1.74
   0   8 -13    7.45    1.82
   0   8 -12    6.06    1.65
   1 -22   3   -1.87    2.91
   1 -19   4    7.43    2.48
   1 -18   4   -0.76    1.84
   1  -8   4   11.31    1.82
   1   7  -6   80.85    2.60
   1   8 -19    3.34    2.93
   1   8  -8   19.01    1.80
   1   9 -17    2.55    2.26
   1   9 -16    4.55    2.55
   1   9 -15    0.64    2.57
   1   9 -14    0.30    2.52
   1   9 -13   42.88    2.57
   1   9 -12  133.15    3.20
   1   9 -11   -2.84    1.60
   2 -24   3    0.86    2.71
   2 -21   4    2.92    2.88
   2 -20   4   10.55    2.10
   2 -15   5   25.47    2.60
   2 -14   5   -0.42    2.32
   2 -13   5    7.08    2.25
   2 -12   5   87.24    3.10
   2  -6   4   50.00    2.56
   2  -3   3  174.71    4.21
   2   8  -6   60.02    2.14
   2   9  -8   49.68    2.30
   2  10 -17   -0.60    2.08
   2  10 -16    0.84    2.58
   2  10 -15    3.93    2.74
   2  10 -14   37.55    2.70
   2  10 -13    3.91    2.29
   2  10 -12   -5.84    2.27
   2  10 -11   19.70    1.92
   3 -22   4   15.33    2.39
   3 -18   5    9.70    2.73
   3 -17   5    1.11    1.83
   3  -9   5    1.40    1.62
   3   2   1 2022.89   42.11
   3  11 -17    1.26    2.08
   3  11 -16    9.09    2.68
   3  11 -15    7.35    2.62
   3  11 -14   16.21    2.58
   3  11 -13   -0.57    2.31
   3  11 -12   19.37    1.84
   4 -20   5    3.36    2.86
   4 -19   5    7.36    1.99
   4  -7   5   24.04    2.46
   4   8  -4  159.91    3.86
   4  10  -7   19.01    2.23
   4  12 -16    0.39    1.99
   4  12 -15   27.44    2.18
   4  12 -14   19.54    1.90
   5 -21   5   -1.83    3.17
   5 -20   5   28.31    2.58
   5  -6   5  293.81    4.72
   5  10  -6   55.96    2.85
   5  11  -8   29.06    2.37
   5  12 -11    1.14    2.39
   6 -21   5   24.10    2.37
   6 -16   6    3.95    2.67
   6 -15   6    5.52    2.75
   6 -14   6   47.82    3.07
   6 -13   6    0.27    2.74
   6 -12   6   -0.23    2.44
   6 -11   6   41.29    2.59
   6  -2   4    0.55    1.93
   6  11  -7    0.84    2.14
   6  12  -9   69.13    2.42
   6  13 -17    3.13    2.75
   6  13 -16    3.40    2.84
   6  13 -15    2.66    2.68
   6  13 -14    4.91    2.46
   6  13 -13    7.78    2.32
   7 -16   6    4.25    2.79
   7 -15   6   -0.21    2.83
   7 -14   6    4.70    2.02
   7 -13   6   14.05    2.10
   7 -12   6   15.82    2.78
   7 -11   6   21.43    2.63
   7  -5   5   15.89    2.38
   7  -2   4    1.31    2.36
   7  13 -11   36.33    2.49
   8 -16   6    8.80    3.17
   8 -15   6   35.67    3.16
   8 -14   6   22.10    3.06
   8 -13   6    5.72    2.85
   8 -12   6   -3.77    2.56
   8 -11   6   10.23    2.80
   8  -5   5   22.72    2.62
   8  -2   4   19.86    2.49
   8  12  -8    7.31    2.28
   8  13 -10    5.08    2.22
   8  14 -16    1.76    2.69
   8  14 -15    2.82    2.43
   8  14 -14    0.23    1.86
   9 -15   6   10.17    2.86
   9 -14   6   21.40    3.01
   9 -13   6    6.33    2.88
   9 -12   6   26.81    2.83
   9  -2   4   56.28    3.14
   9  14 -13    1.51    2.58
  10  -6   5    5.20    2.73
  10  14 -12    0.47    2.06
  11  -7   5    2.82    2.87
  11  -3   4   19.46    2.90
  11  11  -6   -0.67    2.25
  11  14 -12   -2.91    2.44
  12 -10   5   -0.81    2.26
  12  -9   5    3.05    3.15
  12  -4   4  143.05    4.28
  12  -1   3    7.28    3.03
  12  10  -5    5.49    3.01
  13  -2   3   -1.45    2.91
  13  12  -8    0.15    2.35
  14  -7   4    4.98    2.94
  14  11  -7   -0.86    2.85
  15  -2   2    9.65    3.37
  -6 -19  -8   20.54    4.50
  -6 -15  -6    6.66    3.67
  -6  -9 -14    3.18    2.95
  -6  -8 -12   -0.91    3.23
  -6  -8 -11    9.78    3.21
  -6  -8 -10  100.55    5.13
  -5 -21  -5    3.85    3.09
  -5 -20  -4    2.20    3.07
  -5 -17  -3   59.66    3.61
  -5 -10  -3   84.12    5.22
  -5  -4 -15    0.09    2.84
  -5  -3 -13    5.27    2.62
  -5  -3 -12   -0.84    2.58
  -5  -3 -11    0.14    2.49
  -5  -3 -10    8.93    2.52
  -4 -21  -2   18.31    2.70
  -4 -18  -1   -0.08    2.70
  -4  -1 -16    4.25    2.73
  -4   0 -14   -0.34    2.34
  -4   0 -13   -0.06    2.61
  -4   0 -12   82.74    3.31
  -4   0 -11   -0.75    2.34
  -4   0 -10   -0.34    2.17
  -3 -20   0   -2.32    2.78
  -3 -16   1    4.44    2.39
  -3 -15   1    5.35    2.34
  -3 -14   1   86.29    3.26
  -3 -13   1  158.10    4.00
  -3 -12   1    9.96    2.48
  -3 -11   1   10.19    2.13
  -3  -2  -3  326.19    8.80
  -3   0  -5   18.52    2.22
  -3   1 -18    2.74    2.12
  -3   2 -16    0.89    1.92
  -3   2 -15   32.71    2.95
  -3   2  -9  239.29    4.36
  -2 -23   0   -1.13    2.30
  -2 -21   1   -2.75    2.77
  -2 -18   2   16.14    2.37
  -2 -17   2   -4.35    2.55
  -2 -10   2   33.65    2.52
  -2   2  -5    2.87    1.83
  -2   3 -18   22.75    3.10
  -2   4 -16   22.73    2.58
  -2   4 -15   -0.92    2.52
  -2   4  -9   95.20    3.07
  -1 -24   1   -1.88    2.98
  -1 -21   2    1.01    2.15
  -1 -18   3   44.61    2.79
  -1 -17   3   31.09    2.91
  -1 -10   3  467.73    5.66
  -1  -6   2   26.25    2.43
  -1   1  -2   99.53    4.12
  -1   2  -3  109.21    3.73
  -1   5 -18    1.67    2.99
  -1   6 -15    3.60    2.22
  -1   6 -14    4.78    2.57
  -1   6 -13   63.68    2.91
  -1   6 -12    4.19    2.29
  -1   6 -11   18.91    2.33
   0 -24   2    5.11    2.69
   0 -21   3   23.38    2.86
   0 -16   4   52.89    2.94
   0 -15   4   24.42    2.66
   0 -14   4   69.26    2.44
   0 -13   4   40.58    2.22
   0 -12   4  140.30    3.55
   0 -11   4   97.24    3.17
   0   5  -5  553.76    6.24
   0   6  -7    4.54    1.83
   0   7 -17    4.38    2.37
   0   7  -9   10.64    1.81
   1 -23   3   25.06    3.01
   1 -20   4    1.13    2.84
   1  -2   2  518.67    8.50
   1   8 -18    1.97    2.95
   1   8  -9    3.56    2.18
   2 -22   4   17.67    3.16
   2 -18   5    5.40    2.48
   2 -17   5   22.04    2.93
   2 -16   5   18.81    2.10
   2 -11   5   12.78    1.76
   2 -10   5   31.10    2.58
   2   9 -19   -3.14    2.09
   2   9  -9    4.44    2.28
   3 -23   4    3.25    2.36
   3 -20   5   37.28    3.05
   3 -19   5   -0.39    1.99
   3  -8   5   54.63    2.29
   3  -4   4   19.80    2.15
   3   8  -5   -1.42    1.29
   3   9  -7   47.38    2.55
   3  10  -9    4.56    1.57
   4 -21   5    4.95    2.99
   4 -15   6   63.18    2.93
   4 -14   6   49.61    2.91
   4 -13   6   71.39    2.91
   4  -6   5   14.54    2.08
   4  -3   4  177.69    4.09
   4   4   0  139.58    7.54
   4  11 -18    0.00    2.75
   4  11 -11    5.27    2.26
   4  11 -10   67.83    2.34
   5 -17   6    7.36    2.83
   5 -16   6   15.77    2.13
   5 -15   6   40.67    2.38
   5 -14   6    0.50    1.99
   5 -13   6   73.00    2.55
   5 -12   6   14.96    1.87
   5 -11   6   98.22    3.22
   5 -10   6    4.17    2.30
   5   0   3    9.90    2.35
   5  12 -18   -0.65    2.09
   5  12 -17   15.96    2.82
   5  12 -16    0.47    2.45
   5  12 -13    9.53    2.56
   5  12 -12    0.82    1.72
   6 -18   6   43.50    3.17
   6 -17   6    0.73    1.98
   6 -10   6   23.38    2.01
   6  -9   6   48.40    2.82
   6  -5   5  213.69    3.95
   6   8  -3  320.14    5.81
   6  12 -10    0.26    2.10
   7 -19   6    3.14    2.75
   7 -18   6   53.31    3.48
   7 -17   6    3.23    2.15
   7 -10   6    4.36    1.89
   7  -9   6    7.55    2.43
   7  11  -7   20.66    2.52
   7  12  -9   46.01    2.84
   7  13 -13    4.27    2.43
   7  13 -12   13.67    1.85
   8 -18   6   23.38    3.38
   8 -17   6    4.44    2.22
   8 -10   6   57.90    2.54
   8  -9   6   16.61    2.67
   8  13 -11   17.16    2.40
   9 -17   6   12.71    3.14
   9 -16   6    2.26    2.29
   9 -11   6   14.81    2.15
   9 -10   6   19.10    2.66
   9  -5   5   44.65    2.55
   9  12  -8    1.18    2.32
   9  13 -10    7.27    2.04
   9  14 -15   13.90    2.59
   9  14 -14    1.50    1.87
  10 -15   6    2.94    3.20
  10 -14   6    9.31    3.24
  10 -13   6   16.02    3.45
  10 -12   6    1.11    2.93
  10 -11   6  111.87    3.82
  10  -5   5   18.00    2.56
  10  -2   4   -1.03    2.39
  10  11  -6   17.82    2.46
  10  12  -8    2.98    2.43
  10  13 -10   35.20    2.69
  10  14 -14    4.27    2.73
  10  14 -13   -0.32    1.92
  11  -6   5   -2.09    2.77
  11   0   3   -0.09    2.87
  11   2   2    4.36    3.28
  11  13 -10    0.97    2.58
  11  14 -13   -1.38    2.45
  12  -8   5   -1.38    3.05
  12  12  -8    4.88    2.62
  12  13 -10    4.04    2.38
  13  -5   4    6.22    2.97
  14  -3   3   22.87    3.32
  14  10  -6   18.24    3.35
  -6 -18  -7   -0.50    3.58
  -6 -16  -6    9.98    3.96
  -6 -10 -14    3.31    3.59
  -6  -9 -13    0.21    3.10
  -6  -9  -9    1.33    3.65
  -5 -18  -3   23.19    3.08
  -5  -5 -16    4.51    2.75
  -5  -4 -14    2.63    2.83
  -5  -4  -8   36.99    2.98
  -4 -23  -3    2.70    2.98
  -4 -19  -1   12.91    2.74
  -4  -9  -1   20.34    2.49
  -4  -2 -17   -0.01    3.02
  -4  -2  -6    0.84    1.89
  -4  -1 -15   22.14    3.09
  -4  -1  -8   20.00    2.59
  -3 -23  -1    5.34    3.11
  -3 -21   0    0.16    2.83
  -3 -18   1    0.02    2.52
  -3 -17   1   27.05    2.22
  -3  -7   0  215.44    5.72
  -3  -1  -4   10.65    2.22
  -3   0 -18    2.34    3.12
  -3   1 -17    0.10    2.18
  -3   1  -7  638.42    6.97
  -3   2 -14  126.40    3.43
  -3   2 -13   69.42    3.01
  -3   2 -12  123.70    3.40
  -3   2 -11    1.50    2.31
  -3   2 -10   40.64    2.67
  -2 -24   0    8.51    3.16
  -2 -22   1    0.79    2.81
  -2 -19   2    2.04    2.59
  -2  -9   2  106.91    3.36
  -2  -6   1   95.58    3.90
  -2  -1  -2    0.84    1.67
  -2   1  -4   43.51    2.78
  -2   2 -19   -1.12    2.98
  -2   3 -17    7.84    2.66
  -2   3  -7  297.50    4.38
  -2   4 -14   11.54    2.43
  -2   4 -13   35.99    2.78
  -2   4 -12    7.33    2.50
  -2   4 -11   12.32    2.29
  -2   4 -10    2.69    1.74
  -1 -22   2   -1.05    2.01
  -1 -19   3    7.00    2.82
  -1  -9   3    1.08    1.74
  -1   4 -19    6.02    2.93
  -1   4  -6   38.04    2.32
  -1   5 -17    2.56    2.52
  -1   5  -8   -0.24    1.42
   0 -22   3    0.04    2.80
   0 -18   4   69.11    3.17
   0 -17   4    1.26    1.71
   0 -10   4  138.41    3.21
   0  -6   3   14.42    1.63
   0   6 -19    1.46    2.13
   0   6 -18    0.66    2.91
   0   7 -16   26.55    2.07
   0   7 -15    5.16    2.33
   0   7 -14   63.16    2.89
   0   7 -13    6.84    2.36
   0   7 -12  197.11    3.71
   0   7 -11   58.89    2.71
   0   7 -10  108.90    2.73
   1 -24   3    1.64    3.00
   1 -21   4   26.79    2.39
   1 -16   5   36.81    2.70
   1 -15   5   28.23    2.73
   1 -14   5   56.73    2.84
   1 -13   5   17.82    2.48
   1  -7   4  162.17    3.42
   1  -4   3    2.18    1.33
   1   6  -5  105.31    2.82
   1   7 -19    8.33    2.77
   1   7  -7   -0.04    1.76
   1   8 -17    1.00    1.95
   1   8 -16    2.25    2.57
   1   8 -10   -0.80    2.18
   2 -23   4    3.31    3.04
   2 -19   5    7.38    2.91
   2  -9   5    3.69    1.51
   2  -5   4  116.64    3.37
   2   7  -5    0.85    1.20
   2   8  -7  466.52    5.05
   2   9 -18   12.64    2.27
   2   9 -17   -2.26    2.55
   2   9 -10   30.46    2.36
   3 -21   5    1.35    2.25
   3  -7   5    0.86    1.22
   3   7  -4   29.42    2.26
   3  10 -18    1.41    2.12
   3  10 -17   15.55    2.65
   3  10 -11  100.86    3.06
   3  10 -10   14.81    1.64
   4 -22   5    2.39    2.28
   4 -18   6   26.41    2.95
   4 -17   6    2.15    1.86
   4 -16   6    4.72    2.13
   4 -12   6   53.11    2.37
   4 -11   6    4.56    1.64
   4 -10   6   27.86    2.49
   4   7  -3    1.01    1.71
   4   9  -6   68.08    2.72
   4  10  -8    0.48    1.67
   4  11 -17    5.62    2.06
   4  11 -16    1.61    2.58
   4  11 -15   -0.09    2.55
   4  11 -14    3.82    2.47
   4  11 -13   13.03    2.36
   4  11 -12   76.41    2.63
   5 -19   6    3.77    2.71
   5 -18   6    1.12    2.11
   5  -9   6   57.36    2.78
   5  -5   5  187.54    3.70
   5  -2   4  515.07    6.74
   5   9  -5    0.58    1.97
   5  10  -7   -0.47    2.13
   5  11  -9   -0.61    1.60
   5  12 -15   -0.09    1.78
   5  12 -14    6.15    1.77
   6 -20   6   22.92    3.29
   6 -19   6    4.86    2.17
   6  -8   6   91.21    3.11
   6  -4   5    1.90    2.14
   6   6  -1    6.34    2.41
   6   7  -2  194.21    5.20
   6  10  -6   49.01    2.72
   6  11  -8   12.99    2.28
   6  12 -11   36.75    2.57
   7  -8   6   -1.23    2.48
   7  -4   5   56.91    2.84
   7  12 -10    9.78    2.49
   7  13 -17    1.55    2.12
   7  13 -16    8.56    1.95
   7  13 -15    5.60    2.08
   7  13 -14    2.42    1.84
   8  -8   6   22.96    2.80
   8  -4   5   23.91    2.78
   8  12  -9    2.83    2.44
   8  13 -13    3.78    2.48
   8  13 -12   21.54    1.92
   9  -9   6   32.33    2.36
   9  -8   6    6.32    2.77
   9  -4   5   -1.67    2.37
   9  10  -5   56.71    3.02
   9  13 -11   12.21    1.97
  10 -10   6    2.71    2.05
  10  -9   6   22.57    2.93
  10   4   1    6.01    4.36
  10  10  -5   27.34    3.01
  10  13 -11   -2.21    2.51
  11 -13   6   17.21    2.60
  11 -12   6    0.67    3.23
  11 -11   6   10.84    3.24
  11  10  -5   34.43    3.03
  11  13 -11    2.22    2.53
  12  -7   5   14.68    2.30
  12  -3   4   12.80    2.81
  12   7  -2   19.04    4.51
  12   8  -3   89.86    5.15
  12   9  -4    5.77    2.84
  12  13 -11    2.64    2.67
  13  -9   5    0.71    2.27
  13  -8   5    8.20    2.83
  13  -4   4   18.67    3.18
  13   1   2   22.88    3.65
  13  11  -7    3.31    2.57
  13  12  -9    1.95    2.63
  14  -6   4   20.88    3.37
  14   0   2  145.63    5.56
  14   2   1    5.27    3.59
  15  -1   2    4.42    3.33
  15   1   1    3.25    3.65
  -6 -19  -7    7.61    4.17
  -6 -17  -6    2.70    3.87
  -6 -11 -14    0.38    3.40
  -6 -10 -13    0.61    3.70
  -6 -10  -8    0.12    4.16
  -6  -9 -12   26.45    3.95
  -6  -9 -11    1.86    3.42
  -6  -9 -10    0.73    3.52
  -5 -21  -4   -1.38    2.95
  -5 -19  -3   11.71    2.91
  -5 -15  -2   77.98    4.11
  -5 -14  -2   26.47    3.26
  -5  -6 -16   18.80    3.33
  -5  -5 -15   11.47    2.89
  -5  -5  -7  177.96    5.75
  -5  -4 -13   -1.32    2.50
  -5  -4 -12    6.95    2.76
  -5  -4 -10    4.03    2.83
  -5  -4  -9    0.95    2.39
  -4 -22  -2   15.11    3.04
  -4 -20  -1    1.50    2.82
  -4 -16   0   67.61    3.14
  -4 -15   0   29.78    2.92
  -4 -14   0   17.73    2.48
  -4 -13   0   43.18    2.91
  -4  -3  -5    2.52    2.35
  -4  -2 -16    6.27    2.80
  -4  -1 -14    1.73    2.68
  -4  -1 -13   82.01    3.42
  -4  -1  -9  262.58    4.89
  -3 -24  -1    6.81    3.12
  -3 -22   0   -3.25    2.83
  -3 -19   1   76.97    3.44
  -3 -10   1   66.04    2.72
  -3   1 -16   -0.64    2.00
  -3   1 -15    1.77    2.61
  -2 -23   1    3.93    2.95
  -2 -20   2   69.42    3.36
  -2   0  -3   -0.14    1.83
  -2   2 -18    1.54    2.93
  -2   3 -16    1.01    2.55
  -2   3  -8   43.38    2.43
  -1 -23   2    1.07    2.23
  -1 -21   3    8.36    2.53
  -1 -20   3   26.43    2.22
  -1  -8   3   41.45    2.46
  -1   4 -18    0.74    2.84
  -1   5 -16    0.31    1.99
  -1   5 -15    8.65    2.62
  -1   5  -9  252.40    3.87
   0 -23   3    1.39    2.26
   0 -20   4   24.38    2.78
   0 -19   4    3.15    1.90
   0  -9   4  141.74    3.33
   0   4  -4   37.84    2.11
   0   6 -17   -2.98    2.73
   0   6  -8   26.48    2.14
   1 -22   4    2.75    2.31
   1 -18   5   21.85    3.01
   1 -17   5   68.63    2.56
   1 -12   5   49.69    2.28
   1 -11   5   33.66    2.64
   1   7 -18    5.88    2.98
   1   8 -15   14.96    2.12
   1   8 -14   -0.80    2.21
   1   8 -13    0.20    2.31
   1   8 -12   13.49    2.27
   1   8 -11   40.75    1.97
   2 -21   5   -4.95    2.96
   2 -20   5   11.82    2.17
   2  -8   5  655.70    5.98
   2   6  -4   17.17    2.06
   2   8 -19    0.91    2.60
   2   9 -16   42.41    2.22
   2   9 -15   -0.11    2.17
   2   9 -14    0.01    2.35
   2   9 -13    1.58    2.30
   2   9 -12  117.62    3.02
   2   9 -11   10.25    1.63
   3 -23   5   -1.85    2.81
   3 -22   5   -1.88    2.25
   3 -18   6   17.08    3.19
   3 -17   6   23.99    2.75
   3 -16   6    0.82    2.02
   3 -15   6   11.92    1.89
   3 -14   6   -2.32    1.71
   3 -13   6    9.08    1.95
   3 -12   6    8.91    1.76
   3 -11   6   53.04    2.79
   3  -6   5   27.93    2.19
   3   8  -6    0.06    1.69
   3   9 -19    9.47    2.96
   3   9  -8    1.32    2.11
   3  10 -16    0.78    1.77
   3  10 -15   14.28    1.91
   3  10 -14   -2.44    2.35
   3  10 -13    2.18    2.14
   3  10 -12   33.91    1.86
   4 -20   6   -3.51    2.96
   4 -19   6    2.77    2.07
   4  -9   6  105.57    3.16
   4  -5   5   22.23    2.25
   4   5  -1  192.02    6.11
   4  10 -19    3.62    2.75
   4  10  -9   21.47    2.28
   5 -21   6    4.79    3.05
   5 -20   6    5.91    2.28
   5  -8   6    0.91    2.28
   5  11 -18    4.92    2.75
   5  11 -10   25.79    1.75
   6  -7   6    1.79    2.27
   6  11  -9   13.85    2.35
   6  12 -17    3.13    2.09
   6  12 -16   13.27    2.73
   6  12 -15    0.94    2.54
   6  12 -14    5.05    2.47
   6  12 -13   58.73    2.68
   6  12 -12    6.04    1.73
   7  -7   6   21.20    2.61
   7  -1   4   11.91    2.51
   7   1   3    1.72    2.45
   7  11  -8   37.94    2.63
   7  12 -11    3.17    2.31
   8  -7   6   68.04    3.13
   8  -1   4   12.20    2.41
   8   1   3  123.36    4.42
   8   9  -4   12.08    2.53
   8  11  -7    4.20    1.67
   8  13 -16    9.59    2.42
   8  13 -15    2.39    2.48
   8  13 -14    0.92    1.76
   9  -7   6   29.85    2.80
   9  -1   4   50.93    3.17
   9   1   3   79.83    4.00
   9  11  -7   17.44    2.56
   9  12  -9   18.92    2.66
   9  13 -13    3.58    2.43
   9  13 -12   10.60    1.90
  10  -8   6   -0.56    2.60
  10  -4   5    0.55    2.75
  10  12  -9   49.87    2.98
  10  13 -12   28.88    2.70
  11 -10   6   49.59    2.75
  11  -9   6    1.23    2.84
  11  -5   5   37.45    3.10
  11  -2   4   27.32    2.92
  11   9  -4   28.63    3.34
  11  12  -9   -0.08    2.51
  11  13 -12    4.63    2.62
  12 -11   6   17.41    2.99
  12  -6   5    0.81    2.84
  12  11  -7    7.06    2.56
  12  13 -12    0.12    2.71
  13  -7   5   28.22    3.15
  13  -1   3   31.45    3.41
  14  -5   4    5.92    3.18
  14  -2   3    1.80    2.88
  14   9  -5    1.31    3.06
  14  11  -8    1.59    2.70
  -6 -18  -6   37.07    4.56
  -6 -10 -12   -0.72    3.61
  -5 -22  -4   28.65    3.77
  -5 -20  -3    6.39    2.79
  -5 -17  -2   15.82    2.89
  -5 -16  -2   16.46    2.78
  -5 -13  -2  164.65    4.97
  -5  -5 -14    0.02    2.82
  -5  -4 -11    1.36    2.30
  -4 -23  -2   -0.07    3.06
  -4 -21  -1    5.96    2.86
  -4 -18   0    2.41    2.36
  -4 -17   0   68.87    3.28
  -4 -12   0   17.98    2.65
  -4  -4  -4  432.08   10.57
  -4  -3 -17    0.31    2.63
  -4  -2 -15    1.17    2.76
  -4  -2  -7   11.50    2.61
  -4  -1 -12   -0.71    2.50
  -4  -1 -11   -0.63    2.34
  -4  -1 -10   10.93    2.48
  -3 -23   0    0.40    2.90
  -3 -20   1    3.76    2.08
  -3  -9   1  354.47    5.98
  -3  -1 -18   -1.99    2.98
  -3   0 -17    3.52    2.22
  -3   0  -6    0.51    1.94
  -3   1 -14    6.26    2.54
  -3   1  -8    9.85    1.72
  -2 -24   1    4.62    3.07
  -2 -22   2   16.11    2.68
  -2 -21   2   14.27    2.17
  -2 -17   3   96.94    3.49
  -2 -16   3   38.89    2.75
  -2 -15   3   43.33    2.20
  -2 -14   3   -0.77    1.68
  -2 -13   3   11.24    2.36
  -2 -12   3   22.02    2.36
  -2  -8   2    6.53    2.03
  -2   1 -19    1.53    2.72
  -2   2 -17   -4.02    2.78
  -2   2  -6    0.68    1.74
  -2   3 -15   21.93    2.19
  -2   3 -14   49.78    3.00
  -2   3  -9   30.36    2.67
  -1 -24   2    5.71    2.23
  -1 -22   3    4.14    2.92
  -1 -17   4   10.55    2.50
  -1 -16   4    2.10    2.43
  -1 -15   4    3.50    1.61
  -1 -14   4   -0.84    2.24
  -1 -13   4   11.16    2.41
  -1 -12   4    3.93    2.16
  -1  -5   2  223.82    5.14
  -1   3 -19   -0.15    2.96
  -1   3  -5   99.71    3.19
  -1   4 -17    1.50    2.81
  -1   4  -7   14.14    1.99
  -1   5 -14    6.84    1.88
  -1   5 -13    8.94    2.21
  -1   5 -12   -0.25    2.33
  -1   5 -11  109.44    2.99
  -1   5 -10    5.60    1.83
   0 -24   3   -0.13    2.27
   0 -21   4    8.32    2.04
   0  -8   4  119.47    3.24
   0  -3   2   10.59    1.65
   0   3  -3  118.83    3.67
   0   5 -19    0.09    2.11
   0   5  -6   62.51    2.23
   0   6 -16    8.84    1.83
   0   6 -15   -0.29    2.67
   0   6  -9   28.42    2.38
   1 -23   4    1.52    2.21
   1 -20   5   24.85    2.86
   1 -19   5    7.05    1.84
   1 -10   5   98.75    2.65
   1  -6   4   42.21    2.10
   1   5  -4   32.64    1.97
   1   6  -6  255.35    4.16
   1   7 -17    8.73    2.40
   1   7  -8  221.49    3.55
   2 -22   5    1.31    2.32
   2 -17   6   37.98    2.96
   2 -16   6   73.48    3.02
   2 -15   6    9.53    2.47
   2 -14   6    7.64    2.55
   2 -13   6   13.45    2.46
   2  -7   5    6.81    1.84
   2  -2   3   22.01    2.34
   2   7  -6  300.42    4.32
   2   8 -18   29.48    2.31
   2   8 -17   51.48    3.01
   2   8  -8    2.88    1.58
   3 -20   6    1.68    2.86
   3 -19   6   14.74    2.03
   3 -10   6    5.91    1.83
   3  -3   4  117.28    3.54
   3  -1   3 1017.46   11.17
   3   6  -3  144.25    3.85
   3   9 -18    5.32    2.50
   3   9  -9  202.73    3.68
   4 -22   6    3.04    2.75
   4 -21   6    9.36    2.29
   4  -8   6   31.15    2.46
   4   8  -5  425.92    5.41
   4   9  -7    3.76    2.26
   4  10 -18   12.04    2.08
   4  10 -17    0.95    2.62
   4  10 -10   64.97    2.83
   5 -17   7   28.47    2.78
   5 -16   7    5.53    2.68
   5 -15   7   32.27    2.78
   5 -14   7   14.20    2.77
   5 -13   7   36.24    2.57
   5  -7   6   -3.10    2.29
   5  -4   5   19.70    1.91
   5   2   2   41.33    3.91
   5   8  -4   35.96    2.34
   5  10  -8   32.38    2.49
   5  11 -17    5.61    2.06
   5  11 -16    2.10    2.61
   5  11 -15   10.23    2.59
   5  11 -14   16.46    2.38
   5  11 -13    2.86    2.64
   5  11 -12   17.72    2.43
   5  11 -11    0.48    1.71
   6 -18   7    0.33    3.08
   6 -17   7    2.62    2.83
   6 -16   7   29.62    2.36
   6 -15   7   13.03    2.20
   6 -14   7    0.77    1.92
   6 -13   7    3.89    2.60
   6 -12   7   46.06    2.74
   6  -1   4  163.39    4.29
   6   9  -5   20.87    2.56
   6  10  -7   11.13    2.24
   7 -19   7    0.41    2.78
   7 -18   7   -1.31    2.99
   7 -17   7   21.52    2.49
   7 -16   7   26.07    2.30
   7 -15   7   37.77    2.51
   7 -14   7   -1.72    2.12
   7 -13   7   12.49    2.16
   7 -12   7   29.64    2.76
   7 -11   7    6.78    2.42
   7  -6   6   61.49    2.93
   7  -3   5   16.49    2.43
   7   8  -3   10.53    2.37
   7  10  -6   21.30    2.43
   7  12 -17    9.99    2.81
   7  12 -13   24.40    2.64
   7  12 -12   -0.04    2.22
   8 -17   7   47.79    3.30
   8 -16   7    1.25    2.37
   8 -15   7   35.65    2.55
   8 -14   7   -1.84    2.19
   8 -13   7    9.97    2.17
   8 -12   7   -4.32    2.79
   8 -11   7   13.68    2.26
   8  -6   6   11.05    2.44
   8  -3   5   38.15    2.70
   8  12 -11   50.43    2.76
   8  12 -10    3.69    1.73
   9 -16   7   10.31    3.26
   9 -15   7   -5.06    3.35
   9 -14   7   -2.85    3.08
   9 -13   7   -2.35    2.84
   9 -12   7   31.76    2.90
   9   9  -4    2.88    2.28
   9  12 -10    7.23    2.43
   9  13 -16    3.30    1.99
   9  13 -15   -0.50    1.98
   9  13 -14    2.23    2.05
  10  -7   6   12.91    2.70
  10  -1   4    6.44    2.91
  10   1   3   21.84    3.00
  10   9  -4   98.89    4.30
  10  13 -15    1.77    2.66
  10  13 -14   34.94    3.02
  10  13 -13    0.66    2.45
  11  -8   6   24.82    3.07
  11  -4   5    6.01    2.35
  11  11  -7   -0.13    2.15
  11  13 -13    5.88    2.84
  12 -10   6    0.86    3.02
  12  -9   6    2.19    2.82
  12  -5   5    0.07    2.88
  12   0   3    0.24    2.48
  13  -3   4    0.24    2.44
  13  10  -6    2.38    2.55
  14   6  -2   -0.60    4.81
  14   8  -4    4.77    3.53
  15   3   0    1.22    4.10
  -6 -16  -5    3.72    3.79
  -6 -15  -5    1.89    3.53
  -6 -11 -13    7.27    3.51
  -6 -10 -11    8.80    3.60
  -5 -21  -3   -1.04    2.97
  -5 -18  -2    2.72    2.55
  -5 -12  -2   -0.76    2.60
  -5  -7 -16    5.79    2.80
  -5  -6 -15   -3.91    2.66
  -5  -6  -6   75.90    4.98
  -5  -5 -13   -1.26    2.64
  -5  -5  -8    0.07    2.55
  -4 -22  -1    1.56    2.92
  -4 -19   0   31.66    3.04
  -4 -11   0  588.13    8.01
  -4  -8  -1  534.57    9.82
  -4  -4 -17    0.07    3.11
  -4  -3 -16    4.45    2.76
  -4  -2 -14    2.02    2.55
  -3 -24   0    3.10    3.05
  -3 -22   1    0.80    2.51
  -3 -21   1   21.46    2.27
  -3 -18   2  145.23    3.84
  -3 -17   2   29.26    2.81
  -3 -16   2    1.19    1.85
  -3 -15   2   43.54    2.29
  -3 -14   2    0.52    1.67
  -3 -13   2   58.46    2.90
  -3  -1 -17    2.20    2.84
  -3   0 -16   -3.11    2.04
  -3   1 -13    8.95    1.85
  -3   1 -12    0.13    2.36
  -3   1 -11  125.39    3.34
  -3   1 -10    6.57    2.21
  -3   1  -9   33.75    2.10
  -2 -23   2    5.25    2.69
  -2 -19   3   -0.02    2.76
  -2 -18   3   -2.58    2.03
  -2 -11   3   63.70    2.94
  -2   1 -18    4.72    2.85
  -2   2 -16    1.57    2.55
  -2   3 -13   23.04    1.97
  -2   3 -12    1.15    2.36
  -2   3 -11   67.48    2.83
  -2   3 -10  149.36    3.12
  -1 -23   3   20.36    3.29
  -1 -19   4   16.56    2.91
  -1 -18   4   86.17    2.80
  -1 -11   4   11.60    2.29
  -1  -7   3    4.00    1.77
  -1  -3   1   63.98    3.48
  -1   3 -18   -3.06    2.90
  -1   4 -16    0.26    1.86
  -1   4  -8    3.40    1.74
   0 -23   4    0.62    2.61
   0 -22   4    3.65    2.13
   0 -18   5   -0.81    2.43
   0 -17   5   74.85    2.51
   0 -16   5   12.32    2.01
   0 -15   5    1.65    1.76
   0 -14   5    3.87    1.72
   0 -13   5    4.44    1.78
   0 -12   5   96.48    3.15
   0  -5   3   20.70    1.92
   0   5 -18    6.21    2.24
   0   5 -17    2.98    2.81
   0   6 -14    5.84    1.83
   0   6 -13    2.77    2.43
   0   6 -12    8.59    2.32
   0   6 -11    3.41    2.08
   0   6 -10    8.79    1.72
   1 -22   5   17.97    2.74
   1 -21   5    1.31    2.02
   1  -9   5  319.61    4.19
   1   6 -19   19.15    2.42
   1   6 -18   -2.24    2.78
   1   7 -16    9.99    1.99
   1   7 -15   24.84    2.70
   1   7 -10   61.73    2.63
   1   7  -9   61.72    2.31
   2 -23   5   17.43    2.22
   2 -20   6   59.41    2.99
   2 -19   6   18.57    2.88
   2 -18   6   -0.83    2.01
   2 -12   6    2.15    1.61
   2 -11   6  179.48    3.78
   2  -4   4   96.53    3.00
   2   5  -3    0.88    1.56
   2   7 -19   -0.77    3.05
   2   8 -16    0.07    2.49
   2   8 -10   90.36    2.97
   2   8  -9    3.83    1.61
   3 -22   6   15.15    2.89
   3 -21   6    0.24    2.23
   3  -9   6   96.92    2.87
   3  -5   5   19.24    1.93
   3   8 -19    4.61    2.82
   3   8  -7   44.05    2.60
   3   9 -17    2.68    1.91
   3   9 -16   11.29    2.70
   3   9 -15   38.66    2.78
   3   9 -10   84.00    2.73
   4 -18   7    6.13    2.38
   4 -17   7   10.64    2.90
   4 -16   7    5.53    2.53
   4 -15   7   15.14    2.71
   4 -14   7   10.03    2.50
   4 -13   7    0.97    2.43
   4  -7   6  290.34    4.50
   4  -4   5    1.07    1.77
   4  -2   4    3.62    1.33
   4   9 -19    2.11    2.88
   4  10 -16   -1.59    1.83
   4  10 -15    4.49    2.49
   4  10 -14   37.63    2.75
   4  10 -13    1.25    2.27
   4  10 -12   -1.81    2.29
   4  10 -11    9.37    1.67
   5 -19   7   11.80    3.13
   5 -18   7   18.14    2.31
   5 -12   7    2.49    1.70
   5 -11   7    6.91    2.45
   5   9  -6   10.76    1.74
   5  10 -19    8.17    2.54
   5  10  -9  251.52    4.03
   6 -20   7    7.38    3.19
   6 -19   7    5.44    2.35
   6 -11   7   -0.99    1.83
   6 -10   7   10.69    2.57
   6  -6   6   -2.17    1.61
   6  -3   5  180.41    4.26
   6   1   3  142.74    4.80
   6  11 -18   25.06    2.21
   6  11 -17   -3.60    2.79
   6  11 -11    3.98    2.27
   6  11 -10   39.71    2.10
   7 -10   7   98.59    3.35
   7   7  -2  139.73    4.96
   7  11  -9   10.26    2.38
   7  12 -16    2.78    1.90
   7  12 -15    1.57    1.78
   7  12 -14    2.31    1.75
   8 -10   7    4.40    2.53
   8   8  -3  108.97    4.22
   8  10  -6    0.64    2.29
   8  11  -8   42.53    2.29
   8  12 -17    4.48    2.72
   8  12 -12    0.16    2.36
   9 -11   7    9.04    2.11
   9 -10   7   55.76    3.18
   9  -6   6   12.47    1.99
   9  -3   5    5.98    1.79
   9  12 -11    5.77    2.54
  10 -14   7    6.54    2.35
  10 -13   7    1.23    2.43
  10 -12   7   16.62    3.12
  10 -11   7   17.11    2.60
  10  -6   6   21.26    2.63
  10  -3   5   59.97    3.15
  10  12 -10   22.87    2.43
  11  -7   6    5.93    2.88
  11   8  -3    0.27    2.89
  11  12 -10   -0.99    2.58
  11  13 -14    2.59    2.00
  12  -8   6    0.47    2.69
  12  -2   4   11.24    2.63
  12   2   2   13.28    3.34
  12  10  -6    1.47    2.41
  12  12 -10    3.25    2.40
  13  -6   5   16.87    2.41
  13   3   1   -0.32    3.57
  13  11  -8   24.88    2.97
  14  -4   4   13.36    3.10
  14   7  -3    1.41    3.67
  15   9  -6    4.55    3.26
  -6 -19  -6    1.40    3.59
  -6 -17  -5   10.87    3.50
  -6 -14  -5    7.41    3.86
  -6 -12 -13    7.63    3.76
  -6 -11 -12   46.83    5.23
  -6 -10 -10   29.56    3.94
  -6 -10  -9    4.33    3.37
  -5 -22  -3    3.48    3.35
  -5 -20  -2    3.31    3.34
  -5 -19  -2    1.29    2.83
  -5 -11  -2  130.85    5.25
  -5  -9  -3  122.98    7.39
  -5  -8 -16    0.29    3.01
  -5  -7 -15   11.53    3.12
  -5  -7  -5    9.43    4.27
  -5  -6 -14   20.10    3.24
  -5  -5 -12   15.86    2.54
  -5  -5 -11   21.21    2.77
  -5  -5 -10    1.67    2.69
  -5  -5  -9   68.66    3.46
  -4 -23  -1    0.31    2.94
  -4 -21   0   10.85    2.69
  -4 -20   0   -1.79    2.82
  -4 -10   0   14.60    2.73
  -4  -3 -15    3.78    2.77
  -4  -2 -13    7.59    2.41
  -4  -2 -12   -0.02    2.37
  -4  -2  -8    4.17    2.39
  -3 -23   1    3.24    2.58
  -3 -20   2    0.99    2.46
  -3 -19   2    3.07    2.54
  -3 -12   2    4.32    1.75
  -3 -11   2   38.05    2.62
  -3  -8   1   -0.21    1.75
  -3  -6   0   35.64    3.30
  -3  -2 -18   19.55    2.92
  -3  -1  -5    0.68    1.83
  -3   0 -15    2.94    1.88
  -3   0 -14   -4.73    2.40
  -3   0  -7   23.20    2.31
  -2 -24   2   16.45    2.79
  -2 -21   3   14.76    2.79
  -2 -20   3    0.70    2.06
  -2 -10   3   -1.08    1.94
  -2  -7   2  698.16    8.07
  -2  -5   1    2.53    2.01
  -2   0 -19    1.54    2.10
  -2   1 -17   10.62    2.91
  -2   1  -5  356.97    5.78
  -2   2 -15    0.24    2.50
  -2   2  -7   12.69    1.58
  -1 -24   3    8.68    3.13
  -1 -21   4    8.91    2.78
  -1 -20   4    0.40    1.89
  -1 -10   4    5.24    1.79
  -1   2 -19   23.80    2.85
  -1   3 -17   -1.26    2.67
  -1   4 -15    5.48    1.89
  -1   4 -14    3.59    2.44
  -1   4  -9    8.97    2.12
   0 -24   4   20.61    3.23
   0 -20   5   -4.83    2.82
   0 -19   5   38.54    2.28
   0 -11   5  113.45    2.94
   0  -7   4   33.24    2.31
   0   2  -2    0.30    0.64
   0   4 -19    4.33    2.17
   0   4  -5  278.18    4.65
   0   5 -16    7.14    2.60
   0   5  -7   14.28    1.47
   1 -23   5   58.20    3.33
   1 -18   6   23.04    2.74
   1 -17   6   -2.76    2.60
   1 -16   6    8.47    1.97
   1 -15   6   -0.65    1.69
   1 -14   6    6.86    2.52
   1 -13   6   32.73    2.56
   1  -8   5   23.73    1.71
   1  -5   4   48.91    2.62
   1  -3   3   87.07    3.38
   1   4  -3    6.43    1.38
   1   6 -17   15.20    2.79
   1   6  -7   62.92    2.45
   1   7 -14    2.12    1.71
   1   7 -13   30.10    2.06
   1   7 -12  134.93    2.85
   1   7 -11   20.48    1.85
   2 -21   6    1.30    2.94
   2 -10   6   15.12    1.91
   2  -6   5    3.32    1.71
   2   7 -18    0.22    2.51
   2   7  -7   31.06    2.06
   2   8 -15   10.67    2.06
   2   8 -14   54.33    2.15
   2   8 -13   48.84    2.60
   2   8 -12   12.51    2.34
   2   8 -11  136.54    2.82
   3 -18   7    8.78    2.51
   3 -17   7    6.22    2.57
   3 -16   7    2.78    2.73
   3 -15   7    9.08    2.55
   3 -14   7   81.42    3.07
   3 -13   7  124.06    3.24
   3  -8   6   44.54    2.20
   3   7  -5    9.39    1.42
   3   8 -18   -1.93    2.88
   3   9 -14   20.54    1.92
   3   9 -13    6.66    1.65
   3   9 -12    9.09    1.79
   3   9 -11  152.46    2.94
   4 -20   7   13.33    3.04
   4 -19   7   13.86    2.18
   4 -12   7  296.34    3.98
   4 -11   7   -0.97    2.47
   4   0   3   -0.43    1.73
   4   9 -18    2.41    2.69
   4   9  -8   67.62    2.45
   5 -20   7   -0.52    2.20
   5 -10   7  139.51    3.03
   5  -6   6   78.66    2.64
   5  -3   5  127.61    3.44
   5  -1   4    2.43    1.87
   5  10 -18   13.62    2.02
   5  10 -17    6.57    2.57
   5  10 -10   29.11    2.52
   6  -9   7    9.61    2.38
   6  -5   6    6.86    1.98
   6  10  -8    2.06    2.19
   6  11 -16    7.36    1.80
   6  11 -15    1.98    2.28
   6  11 -14   61.27    2.78
   6  11 -13    2.69    2.40
   6  11 -12    0.45    1.64
   7  -9   7    1.02    1.64
   7  -5   6    6.93    2.31
   7   6  -1    2.22    2.67
   7  10  -7  178.23    3.74
   7  11 -18   12.35    2.86
   7  11 -10   -0.73    2.24
   8  -9   7   21.96    2.16
   8  -5   6    4.44    2.14
   8  11  -9    2.67    2.39
   8  12 -16   13.46    2.01
   8  12 -15    0.66    1.97
   8  12 -14    4.01    1.89
   8  12 -13   29.91    2.09
   9  -9   7    1.67    2.63
   9  -5   6    1.46    2.55
   9   8  -3    1.12    2.44
   9  11  -8    1.75    1.69
   9  12 -13    8.56    2.68
   9  12 -12    0.00    2.52
  10 -10   7    6.03    2.82
  10   8  -3   87.69    4.42
  10  10  -6    5.37    2.43
  10  11  -8   14.97    2.63
  10  12 -11   41.98    2.75
  11 -12   7   12.67    2.46
  11 -11   7   -0.97    3.01
  11  -6   6   14.48    2.55
  11  -1   4   12.85    2.60
  11   1   3   26.82    3.32
  11   7  -2    1.34    3.26
  11  10  -6    0.60    2.41
  11  12 -11   26.73    2.69
  12  -7   6  103.06    3.70
  12  -4   5    4.52    2.80
  12  11  -8   55.41    3.11
  12  12 -11    2.54    2.52
  13  -5   5    6.94    2.95
  13   9  -5   31.14    3.10
  13  12 -11    6.46    2.47
  14  -1   3    1.30    3.17
  14  10  -7    4.26    2.57
  14  11  -9    0.87    2.69
  15   0   2   -0.34    3.24
  -6 -20  -6   29.26    4.00
  -6 -18  -5   -0.12    3.39
  -6 -13 -13    4.09    3.89
  -6 -13  -5    1.09    4.02
  -6 -11 -11    2.06    3.85
  -5 -21  -2   39.05    3.82
  -5 -17  -1   -0.86    2.37
  -5 -16  -1   21.28    2.77
  -5 -15  -1    6.42    2.45
  -5  -6 -13    2.42    2.79
  -4 -22   0   -2.25    2.61
  -4 -18   1    5.77    2.49
  -4 -17   1    9.07    2.52
  -4 -16   1   68.10    3.05
  -4 -15   1    1.52    2.36
  -4 -14   1    4.85    2.36
  -4 -13   1    2.20    2.16
  -4  -5 -17    0.61    3.06
  -4  -4 -16   14.23    2.60
  -4  -3 -14   11.54    2.68
  -4  -3  -6   13.45    2.12
  -4  -2 -11    0.71    2.17
  -4  -2 -10   -0.35    2.29
  -4  -2  -9    0.14    2.12
  -3 -24   1   -2.20    2.62
  -3 -21   2    7.77    2.76
  -3  -2 -17   -0.57    2.98
  -3  -1 -16    2.88    2.07
  -3   0 -13    4.47    2.53
  -3   0  -8    1.17    2.04
  -2 -22   3    0.99    2.70
  -2 -17   4    2.18    2.25
  -2 -16   4   47.27    2.89
  -2 -15   4   75.53    3.02
  -2  -1 -19    4.59    3.09
  -2   0 -18   14.05    2.74
  -2   1 -16    1.16    2.71
  -2   2 -14   -0.15    1.80
  -2   2 -13    0.57    2.48
  -2   2  -8    1.09    1.75
  -1 -22   4   41.87    3.11
  -1 -17   5    1.54    2.11
  -1 -16   5   -0.78    2.52
  -1 -15   5    0.03    2.23
  -1  -9   4   50.11    2.46
  -1   2 -18    6.23    3.04
  -1   2  -4   96.16    3.24
  -1   3 -16    3.10    2.66
  -1   3  -6   77.96    2.59
  -1   4 -13    8.19    1.69
  -1   4 -12    9.67    1.63
  -1   4 -11    1.38    2.10
  -1   4 -10   15.61    1.75
   0 -22   5   -2.55    2.95
   0 -21   5   49.92    2.58
   0 -10   5   39.87    2.08
   0   4 -18   33.01    2.33
   0   5 -15    0.11    1.80
   0   5 -14    0.20    2.28
   0   5  -8   27.21    1.67
   1 -21   6    2.09    2.60
   1 -20   6   12.67    2.75
   1 -19   6    1.49    2.00
   1 -12   6   18.08    1.88
   1 -11   6    3.65    2.19
   1  -7   5    1.21    1.64
   1   4 -20   -1.42    3.07
   1   5 -19    8.68    2.24
   1   5  -5  103.03    3.02
   1   6 -16    8.61    2.43
   2 -23   6    3.45    2.96
   2 -22   6    5.86    2.40
   2 -16   7    0.44    2.25
   2  -9   6   28.13    2.00
   2   6 -19   -2.15    2.79
   2   6  -5   55.57    2.20
   2   7 -17    3.10    1.97
   3 -20   7    5.87    2.87
   3 -19   7   69.14    2.64
   3 -12   7   10.61    1.90
   3 -11   7    3.45    2.01
   3  -7   6  189.95    3.67
   3   8 -17   10.59    2.30
   3   8  -8   21.11    1.84
   4 -21   7    8.68    2.30
   4 -10   7    9.45    1.77
   4  -6   6   17.11    2.25
   4   7  -4   56.23    2.34
   4   8  -6  171.01    3.24
   4   9 -17    3.57    1.99
   4   9 -16    4.38    2.44
   4   9  -9   10.45    1.64
   5  -9   7  153.59    3.14
   5  -5   6    8.71    2.17
   5   8  -5   36.79    2.31
   5   9 -19    4.21    2.83
   5   9  -7  131.70    3.03
   5  10 -16    2.76    1.85
   5  10 -15   46.43    2.83
   5  10 -14    4.97    2.57
   5  10 -13  101.70    3.16
   5  10 -12    1.32    2.21
   5  10 -11  186.22    3.45
   6 -18   8    3.79    2.80
   6 -17   8   19.90    3.18
   6 -16   8   13.89    2.74
   6 -15   8    5.90    2.65
   6 -14   8    4.71    2.47
   6  -8   7  137.60    3.50
   6   9  -6   25.04    2.47
   6  10 -18    0.46    2.83
   6  10  -9    5.86    2.21
   7 -18   8    9.25    3.17
   7 -17   8    5.14    3.04
   7 -16   8   -0.81    2.90
   7 -15   8   29.17    3.04
   7 -14   8   13.40    2.96
   7 -13   8   22.74    2.73
   7  -8   7   10.65    1.95
   7  -2   5   30.41    2.61
   7   5   0    9.51    3.85
   7  11 -17   -0.39    2.05
   7  11 -16    4.84    2.59
   7  11 -12   33.55    2.69
   7  11 -11   50.51    2.22
   8 -16   8    3.99    3.13
   8 -15   8   22.58    3.23
   8 -14   8    2.95    3.02
   8 -13   8   11.82    2.63
   8  -8   7   11.92    1.99
   8  -2   5    4.70    2.21
   8   0   4   84.32    3.78
   8   3   2   45.99    4.64
   8   7  -2   43.63    3.54
   8  10  -7    1.80    2.16
   8  11 -10  103.07    3.26
   9 -15   8   -3.84    2.70
   9  -8   7   37.02    2.88
   9  -2   5   11.06    2.17
   9   3   2    5.16    3.00
   9  11  -9    6.62    2.34
   9  12 -16    2.83    1.88
   9  12 -15   -0.72    1.98
   9  12 -14   -2.86    1.86
  10  -9   7    3.54    1.91
  10  -5   6    4.72    2.64
  10  12 -16    2.81    2.65
  10  12 -15   10.32    2.73
  10  12 -14    2.93    2.66
  10  12 -13   29.64    2.74
  10  12 -12    9.97    2.02
  11 -10   7   12.68    3.12
  11  -3   5   42.72    3.08
  11   4   1   -0.57    4.52
  11   6  -1   11.69    4.60
  11  12 -12    4.47    2.54
  12  12 -12    3.53    2.75
  13  -2   4    9.84    2.81
  13   0   3   13.33    3.43
  13  10  -7    7.81    2.86
  13  12 -12    2.52    2.37
  14  -3   4   19.35    3.39
  14   1   2    1.72    3.13
  15   8  -5    0.21    3.37
  -6 -19  -5   22.62    4.07
  -6 -12 -12    2.28    3.35
  -6 -11 -10    3.48    3.61
  -6 -11  -8  146.42    8.38
  -5 -22  -2    0.12    3.46
  -5 -19  -1    8.05    2.67
  -5 -18  -1   14.36    2.78
  -5 -14  -1  101.48    4.05
  -5 -13  -1   36.98    3.20
  -5  -8 -15   -4.87    3.00
  -5  -7 -14    5.25    2.69
  -5  -6 -12    5.61    2.77
  -5  -6  -7  189.07    5.94
  -4 -23   0   -2.07    2.67
  -4 -20   1    0.27    2.65
  -4 -19   1   32.33    2.30
  -4 -12   1   -0.20    2.29
  -4  -6 -17   -0.19    3.10
  -4  -5 -16   12.02    3.21
  -4  -4 -15   12.91    2.86
  -4  -3 -13   -0.26    2.65
  -3 -22   2   42.80    3.12
  -3 -18   3   12.29    2.38
  -3 -17   3   17.73    2.62
  -3 -16   3   61.11    3.01
  -3 -15   3   23.44    2.52
  -3 -14   3   -0.17    2.04
  -3 -10   2   -0.50    1.99
  -3  -3 -18    1.69    2.22
  -3  -1 -15    1.82    1.86
  -3   0 -12   -0.21    1.87
  -3   0 -11    0.15    2.17
  -3   0 -10    0.50    2.17
  -3   0  -9    1.31    2.27
  -2 -23   3   33.45    3.24
  -2 -20   4   74.60    3.11
  -2 -19   4   10.24    2.67
  -2 -18   4    7.75    1.90
  -2 -14   4   53.97    2.33
  -2 -13   4   43.40    2.70
  -2  -9   3   17.37    1.64
  -2   0 -17    0.27    2.82
  -2   1 -15   15.78    2.67
  -2   2 -12    2.94    1.67
  -2   2 -11    4.18    2.23
  -2   2 -10   -0.05    2.23
  -2   2  -9    3.70    1.57
  -1 -24   4    3.24    2.71
  -1 -23   4    3.23    2.20
  -1 -20   5    6.27    2.47
  -1 -19   5  114.09    3.51
  -1 -18   5    2.51    1.77
  -1 -14   5   73.73    2.48
  -1 -13   5  153.78    3.60
  -1  -6   3  203.41    4.39
  -1   1 -19   -0.63    2.19
  -1   2 -17   -3.04    2.77
  -1   3 -15   43.09    2.68
  -1   3  -7  342.46    4.82
   0 -23   5    0.82    2.99
   0 -18   6   -2.71    2.64
   0 -17   6   30.02    2.87
   0 -16   6  144.47    3.54
   0 -15   6   10.79    2.34
   0 -14   6    7.87    2.40
   0  -9   5   21.26    1.56
   0  -6   4   76.65    2.93
   0   3 -19    3.33    2.15
   0   4 -17   19.36    2.09
   0   4  -6  277.62    4.48
   0   5 -13   -3.35    1.64
   0   5 -12   34.44    2.54
   0   5 -11    2.60    2.37
   0   5 -10    0.64    2.23
   0   5  -9   43.26    2.04
   1 -22   6   51.95    3.30
   1 -10   6    2.31    2.17
   1   3  -2  171.72    4.76
   1   5 -18    0.38    2.03
   1   6 -15   41.77    2.28
   1   6 -14    1.02    2.21
   1   6  -9    5.62    1.94
   1   6  -8    7.02    1.32
   2 -20   7   -4.47    2.91
   2 -19   7   57.74    3.17
   2 -18   7   -0.09    1.86
   2 -17   7   18.30    2.09
   2 -15   7    3.38    1.67
   2 -14   7    5.96    1.65
   2 -13   7   -1.30    2.33
   2 -12   7   89.10    2.82
   2  -8   6    3.48    2.07
   2  -5   5    9.21    1.74
   2  -3   4   28.51    2.34
   2   0   2  263.10    7.26
   2   4  -2  954.07   11.00
   2   5 -20   -2.34    2.98
   2   6 -18   11.17    2.79
   2   7 -16    5.41    1.98
   2   7 -15    7.77    2.56
   2   7  -9   40.48    2.49
   2   7  -8   45.63    2.02
   3 -22   7    2.17    3.05
   3 -21   7   11.64    2.43
   3 -10   7   34.55    2.59
   3  -4   5    0.50    1.78
   3  -2   4  313.26    5.49
   3   7 -19    3.91    2.20
   3   7  -6    3.13    1.65
   3   8 -16    3.61    1.84
   3   8 -15    2.11    2.54
   3   8  -9    1.17    1.63
   4 -17   8    2.63    2.37
   4 -16   8   24.01    2.58
   4 -15   8   67.54    2.82
   4  -9   7   11.44    1.68
   4   8 -19   23.05    2.25
   4   8 -18   -0.12    2.72
   4   9 -15    7.94    1.73
   4   9 -14   51.99    2.78
   4   9 -13   23.10    2.28
   4   9 -12   27.46    2.34
   4   9 -11   43.88    2.54
   4   9 -10  108.63    2.65
   5 -20   8    1.74    2.67
   5 -19   8    3.34    2.91
   5 -18   8    0.46    2.53
   5 -17   8    5.02    2.04
   5 -16   8    3.86    2.00
   5 -15   8   35.81    2.23
   5 -14   8   40.00    2.30
   5 -13   8   35.24    2.88
   5  -8   7   10.23    1.71
   5   6  -2   27.12    2.43
   5   9 -18   -4.95    2.53
   5   9  -8   83.43    3.03
   6 -19   8   19.90    2.53
   6 -13   8   28.61    2.18
   6 -12   8    3.32    2.66
   6  -7   7    3.78    2.22
   6  -2   5   49.06    2.89
   6  10 -17    2.52    2.50
   6  10 -16    3.26    2.60
   6  10 -10   11.64    2.35
   7 -12   8    0.50    1.90
   7 -11   8   44.10    2.65
   7  -7   7   -0.21    2.33
   7  -4   6    0.66    2.01
   7   0   4    0.40    2.20
   7  10  -8    0.94    2.07
   7  11 -15    5.31    1.98
   7  11 -14   15.02    2.03
   7  11 -13   13.85    1.87
   8 -12   8    7.02    2.62
   8 -11   8   12.63    2.41
   8  -7   7   37.50    2.82
   8  -4   6  544.52    6.32
   8  11 -17    0.15    2.40
   8  11 -16    3.24    2.68
   8  11 -11    0.32    2.33
   9 -14   8    0.40    2.28
   9 -13   8   -1.27    2.21
   9 -12   8    4.77    2.78
   9  -7   7   30.59    2.88
   9  -4   6   34.34    2.79
   9   0   4   -1.35    2.22
   9   7  -2    3.53    2.45
   9   9  -5    7.92    2.61
   9  10  -7   63.15    2.97
   9  11 -10   29.26    2.66
  10 -13   8   24.03    2.89
  10  -8   7   36.17    2.43
  10  -2   5    3.96    2.37
  10   3   2   52.39    4.99
  10   7  -2  257.33    7.42
  10  11  -9   -0.32    1.67
  11  -9   7   15.56    2.45
  11  -5   6   13.57    2.83
  11  11  -9   25.25    2.61
  11  12 -15    5.26    2.42
  11  12 -14    6.72    2.38
  11  12 -13    1.95    2.00
  12  -6   6    4.03    2.83
  12  -3   5    1.61    3.03
  12  -1   4    0.39    2.46
  12   9  -5    3.37    2.22
  12  10  -7    4.63    2.39
  12  12 -13    4.96    2.09
  13  -7   6    0.00    3.08
  13  -4   5    1.69    3.07
  13   8  -4   10.56    3.39
  14   9  -6   27.44    3.69
  -6 -20  -5    2.06    3.59
  -6 -18  -4    2.40    3.24
  -6 -17  -4   45.85    4.16
  -6 -16  -4   43.11    4.03
  -6 -15  -4   23.60    3.57
  -6 -13 -12    4.19    4.15
  -6 -12 -11    0.12    3.82
  -6 -11  -9   43.13    4.77
  -5 -20  -1   24.47    3.23
  -5  -9 -15   28.44    4.08
  -5  -8 -14   -3.38    3.20
  -5  -7 -13    3.18    2.82
  -5  -6 -11   37.13    3.14
  -5  -6 -10   27.95    3.12
  -5  -6  -9   13.32    3.15
  -5  -6  -8    2.22    2.72
  -4 -21   1   62.07    3.51
  -4  -9   0   67.70    3.36
  -4  -4 -14   92.60    3.64
  -4  -3 -12    4.70    2.58
  -4  -3  -7   36.42    2.82
  -3 -23   2    2.02    2.13
  -3 -20   3   25.05    2.98
  -3 -19   3   25.05    2.18
  -3 -13   3    1.81    2.26
  -3  -4 -18    1.21    3.00
  -3  -3 -17    3.32    2.86
  -3  -2 -16   -1.81    2.03
  -3  -2  -4  326.73    7.45
  -3  -1 -14    4.50    1.77
  -3  -1  -6    1.04    1.94
  -2 -24   3    0.39    2.18
  -2 -21   4    6.64    2.73
  -2 -12   4    1.57    1.66
  -2  -2 -19    1.60    3.01
  -2  -1 -18    1.63    2.50
  -2   0 -16  176.99    3.99
  -2   0  -4  377.12    6.94
  -2   1 -14   45.36    2.82
  -2   1  -6  156.14    3.63
  -1 -22   5    0.55    2.52
  -1 -21   5   29.41    2.37
  -1 -12   5    3.37    1.81
  -1 -11   5   67.76    2.70
  -1  -8   4    3.14    1.84
  -1  -4   2   19.18    2.04
  -1   1 -18    4.91    2.81
  -1   1  -3   22.26    2.11
  -1   2 -16   22.97    2.80
  -1   3 -14    1.75    1.70
  -1   3 -13    0.54    2.43
  -1   3  -8  301.81    4.40
   0 -21   6   21.31    2.86
   0 -20   6   70.41    2.61
   0 -19   6   12.92    2.06
   0 -13   6    3.80    1.68
   0 -12   6   28.58    2.59
   0  -8   5  152.43    3.42
   0  -4   3   10.30    1.71
   0   2 -19    1.41    2.94
   0   3 -18    3.56    1.99
   0   3  -4  114.25    3.54
   0   4 -16   83.48    2.62
   0   4 -15   12.14    2.59
   1 -23   6    0.00    2.18
   1 -18   7    5.09    2.56
   1 -17   7   57.25    3.21
   1 -16   7   16.29    2.48
   1 -15   7    0.78    2.36
   1  -9   6    3.10    2.01
   1  -1   2  101.20    4.14
   1   3 -20    4.77    2.94
   1   4 -19    2.83    2.39
   1   5 -17   28.21    2.23
   1   5 -16   11.03    2.54
   1   5  -6  227.82    4.04
   1   6 -13   30.00    1.82
   1   6 -12    1.91    1.74
   1   6 -11   36.23    2.39
   1   6 -10   15.57    1.84
   2 -22   7    3.53    2.86
   2 -21   7   34.86    2.43
   2 -11   7    2.63    2.35
   2   5 -19    3.32    3.03
   2   6 -17   -4.13    2.64
   2   6  -6   16.08    1.92
   2   7 -14    6.52    1.63
   2   7 -13   30.30    2.21
   2   7 -12    1.28    2.19
   2   7 -11    5.55    2.09
   2   7 -10   98.43    2.58
   3 -17   8    8.31    2.38
   3 -16   8    1.18    2.28
   3  -9   7  204.38    3.85
   3  -6   6   39.03    2.22
   3   1   2  275.86    8.33
   3   6 -20   12.19    2.24
   3   6  -4    0.42    1.21
   3   7 -18   -1.26    1.95
   3   7 -17   -1.94    2.62
   3   8 -14    3.49    1.67
   3   8 -13   10.73    1.64
   3   8 -12   15.94    2.17
   3   8 -11   20.96    1.86
   3   8 -10    1.24    1.68
   4 -20   8   17.04    3.07
   4 -19   8    0.18    2.29
   4 -18   8    4.85    2.08
   4 -14   8   38.24    2.16
   4 -13   8   28.69    2.62
   4 -12   8    2.61    2.15
   4  -8   7    2.95    1.60
   4  -5   6  147.69    3.61
   4  -3   5    1.43    1.40
   4   8 -17    1.42    2.49
   4   8  -7   18.41    1.71
   5 -12   8    7.97    1.85
   5 -11   8   18.56    2.42
   5  -7   7    1.95    2.23
   5   1   3    1.50    2.11
   5   9 -17    3.12    1.78
   5   9 -16   -3.18    2.51
   5   9  -9    1.01    2.06
   6 -11   8  141.71    3.12
   6 -10   8    1.45    2.22
   6  -4   6    4.05    1.60
   6   0   4   31.40    2.89
   6   9 -19    3.40    2.39
   6   9  -7   43.65    2.73
   6  10 -15    7.02    1.87
   6  10 -14    1.66    2.29
   6  10 -13    2.89    2.31
   6  10 -12   -0.30    2.32
   6  10 -11    3.77    1.45
   7 -10   8   65.40    3.07
   7  -6   7   28.04    2.43
   7   9  -6   23.62    2.42
   7  10 -18    0.77    1.98
   7  10 -17    5.93    2.71
   7  10  -9    2.60    2.20
   8 -10   8   -2.81    2.80
   8  -6   7    6.90    2.25
   8  10  -8   31.75    2.38
   8  11 -15   -2.39    1.79
   8  11 -14    6.24    1.96
   8  11 -13    6.99    1.97
   8  11 -12   16.10    1.98
   9 -11   8   -1.76    2.07
   9 -10   8   -1.82    2.56
   9  11 -17    6.64    2.73
   9  11 -16   14.98    2.57
   9  11 -11   12.16    2.40
  10 -12   8    0.69    2.30
  10 -11   8    6.23    2.76
  10  -7   7    3.34    2.52
  10  -4   6   11.38    2.68
  10   0   4  423.19    6.95
  10   9  -5    1.19    2.29
  10  11 -10   -0.55    2.03
  11  -8   7   15.90    2.21
  11   9  -5   89.83    3.64
  11  11 -10    4.56    2.41
  12  -9   7    0.50    3.00
  12   1   3    5.91    2.93
  12  11 -10   11.39    2.58
  13   2   2   16.29    3.73
  14  10  -8    5.29    2.38
  15   2   1   13.44    4.31
  15   9  -7   10.33    3.20
  -6 -21  -5   17.71    3.73
  -6 -19  -4   19.02    3.66
  -6 -14 -12    4.67    4.63
  -6 -14  -4    3.99    3.56
  -5 -22  -1    3.18    3.21
  -5 -21  -1    0.67    2.71
  -5 -18   0   38.40    2.87
  -5 -17   0   16.31    2.59
  -5 -16   0    1.00    2.18
  -5 -12  -1   55.82    3.41
  -5 -10  -2    1.64    2.82
  -5  -7 -12   43.56    3.62
  -4 -23   1    6.10    2.65
  -4 -22   1    4.95    2.13
  -4 -19   2   -1.93    2.27
  -4 -18   2   55.17    3.10
  -4 -17   2   12.32    2.56
  -4 -16   2   97.91    3.41
  -4 -15   2    6.18    2.37
  -4 -11   1    5.04    2.49
  -4  -7 -17    1.52    3.11
  -4  -6 -16    4.40    3.07
  -4  -6  -2   37.00    5.97
  -4  -5 -15    2.28    2.91
  -4  -4 -13   16.91    2.84
  -4  -4  -5    0.41    2.44
  -4  -3 -11    1.67    1.91
  -4  -3 -10   22.45    2.60
  -4  -3  -9    4.20    2.32
  -4  -3  -8   41.49    2.96
  -3 -24   2   -0.14    2.21
  -3 -22   3    0.41    2.86
  -3 -21   3   24.77    2.25
  -3 -12   3  110.22    3.40
  -3  -9   2   15.61    2.19
  -3  -7   1    8.81    2.10
  -3  -2 -15   30.94    2.83
  -3  -1 -13    9.71    1.97
  -3  -1 -12    2.05    2.42
  -2 -23   4   -0.14    2.90
  -2 -22   4   15.96    2.14
  -2 -17   5    4.32    2.24
  -2 -11   4   45.25    2.14
  -2  -8   3  152.39    3.54
  -2  -6   2   16.95    2.13
  -2  -1 -17   21.59    2.98
  -2   1 -13    8.61    2.31
  -2   1  -7  220.27    4.24
  -1 -23   5   -3.06    2.98
  -1   0 -19    0.81    2.23
  -1   1 -17   74.52    3.35
  -1   2 -15   18.02    2.71
  -1   2  -5  101.51    3.08
  -1   3 -12    7.73    1.64
  -1   3 -11  178.94    3.61
  -1   3 -10    2.06    2.18
  -1   3  -9   76.74    2.86
   0 -23   6    0.48    2.65
   0 -22   6   -0.12    2.11
   0 -11   6  383.82    4.90
   0   1 -20   -4.30    2.70
   0   3 -17   11.23    2.05
   0   4 -14   98.70    3.14
   0   4  -7    2.58    1.81
   1 -21   7    1.09    2.88
   1 -20   7   11.10    2.10
   1 -19   7   17.41    2.16
   1 -14   7    8.92    1.93
   1 -13   7   33.00    2.57
   1  -6   5  295.84    4.36
   1  -4   4    9.03    1.56
   1   4 -18    3.85    1.86
   1   4  -4    2.28    1.85
   1   5 -15   30.50    2.72
   2 -10   7   11.96    2.36
   2  -7   6   99.33    2.54
   2   4 -20    3.52    3.19
   2   5  -4   35.41    2.03
   2   6 -16    3.63    2.36
   3 -21   8   -0.39    2.71
   3 -20   8    7.61    2.99
   3 -19   8   -0.42    2.00
   3 -18   8   51.91    2.33
   3 -15   8    2.91    1.92
   3 -14   8    0.48    1.78
   3 -13   8    3.50    2.26
   3  -8   7    0.64    2.08
   3   6 -19   53.62    2.52
   3   7 -16   17.21    2.57
   3   7  -7   40.98    2.24
   4 -11   8   37.94    2.73
   4  -7   7    6.11    2.27
   4  -1   4   43.50    2.35
   4   7 -19    1.26    2.07
   4   7  -5   -0.06    1.29
   4   8 -16    0.49    2.33
   4   8  -8   77.40    2.80
   5 -10   8    9.03    2.35
   5  -4   6    0.52    2.26
   5  -2   5  202.33    4.22
   5   7  -4  185.53    4.10
   5   8 -19    2.27    1.90
   5   8 -18    0.03    2.71
   5   8  -6    6.66    1.95
   5   9 -15   31.11    1.98
   5   9 -14   56.20    2.79
   5   9 -13   19.38    2.50
   5   9 -11   42.53    2.63
   5   9 -10   39.87    2.38
   6 -17   9    8.53    2.80
   6  -9   8   54.47    2.86
   6  -6   7   17.00    2.44
   6   8  -5   21.78    2.48
   6   9 -18   19.69    2.15
   7 -17   9    1.31    2.97
   7 -16   9   13.64    2.87
   7 -15   9   -0.98    2.68
   7  -9   8   26.35    2.85
   7   3   2   61.01    5.26
   7  10 -16   -1.88    2.20
   7  10 -15   -1.01    2.50
   7  10 -11   19.09    2.35
   7  10 -10   49.00    2.57
   8  -9   8    2.80    2.54
   8  -3   6   22.46    2.45
   8   6  -1   11.86    2.99
   8   9  -6   45.42    2.66
   8  10 -18    1.09    2.66
   8  10  -9    6.16    2.35
   9  -9   8    2.20    2.39
   9  -6   7   19.51    2.24
   9  10  -8    3.51    2.33
   9  11 -15   -0.21    1.86
   9  11 -14    2.81    2.32
   9  11 -13   12.03    2.05
   9  11 -12    9.72    1.92
  10 -10   8    4.82    3.04
  10  -6   7    5.19    2.30
  10  11 -16    8.60    2.77
  10  11 -15   -2.12    2.61
  10  11 -12    0.29    2.49
  10  11 -11   13.12    1.87
  11 -11   8    2.05    3.17
  11  -7   7    2.14    2.78
  11  -4   6    0.04    2.55
  11  -2   5   44.88    2.97
  11   0   4    0.87    2.61
  11  11 -11    0.02    2.40
  12  -8   7    9.90    3.12
  12  -5   6   11.69    2.69
  12   8  -4    6.80    3.00
  12  11 -11    3.31    2.39
  13  -6   6    8.75    2.99
  13   9  -6   -0.94    2.85
  13  10  -8    0.96    2.53
  13  11 -12    3.54    2.70
  13  11 -11    1.03    2.39
  14  -4   5    1.07    3.33
  14  -2   4    1.03    3.02
  15  -1   3    1.14    3.26
  15   7  -4    2.12    3.56
  -6 -20  -4   41.43    3.79
  -6 -17  -3   18.76    3.23
  -6 -13 -11    2.43    4.00
  -6 -12 -10   -0.75    3.57
  -5 -23  -1    5.87    2.76
  -5 -20   0   21.55    3.12
  -5 -19   0    0.76    2.55
  -5 -15   0    2.80    2.43
  -5 -14   0   45.99    3.04
  -5 -10 -15   -0.94    2.99
  -5  -9 -14    6.46    3.26
  -5  -8 -13   18.64    3.14
  -5  -7 -11   28.78    3.55
  -4 -21   2    6.67    2.81
  -4 -20   2   35.62    3.05
  -4 -14   2   71.91    2.71
  -4 -13   2    8.69    2.30
  -4  -7  -1   24.28    3.36
  -4  -5 -14   13.28    2.99
  -3 -23   3   51.98    3.40
  -3 -19   4    2.60    2.48
  -3 -18   4   44.66    2.92
  -3 -17   4   58.77    3.05
  -3 -16   4    5.49    2.49
  -3 -11   3   -1.08    2.20
  -3  -5 -18    2.93    3.13
  -3  -4 -17    9.25    3.07
  -3  -3 -16   14.90    2.21
  -3  -2 -14  134.53    3.86
  -3  -1 -11  116.00    3.39
  -3  -1 -10    4.04    2.38
  -3  -1  -8   10.58    2.30
  -3  -1  -7  618.99    7.21
  -2 -24   4   46.17    3.34
  -2 -20   5    4.72    2.75
  -2 -19   5   11.85    2.05
  -2 -18   5    2.84    1.81
  -2 -16   5    0.41    1.67
  -2 -15   5    8.20    1.89
  -2 -14   5    8.00    2.42
  -2 -10   4   64.33    2.60
  -2  -3 -19    4.15    2.87
  -2  -2 -18    6.14    2.18
  -2   0 -15   -0.09    1.92
  -2   1 -12    7.88    1.74
  -2   1 -11   11.82    2.30
  -2   1 -10   15.62    2.48
  -2   1  -9   -0.16    2.13
  -2   1  -8    4.06    1.91
  -1 -20   6    0.46    2.66
  -1 -19   6    2.91    1.95
  -1 -18   6    9.98    2.09
  -1 -17   6   55.48    2.45
  -1 -16   6    1.20    1.79
  -1 -15   6    3.33    1.73
  -1 -14   6   23.20    2.68
  -1 -10   5    0.22    1.21
  -1  -7   4   36.82    2.41
  -1  -1 -19    0.48    2.92
  -1   0 -18    0.21    2.78
  -1   2 -14    1.96    2.31
   0 -19   7   -0.07    2.45
   0 -18   7   -1.27    2.52
   0 -17   7   14.30    2.79
   0 -16   7   65.53    2.97
   0 -15   7    2.21    2.12
   0 -10   6   19.67    2.30
   0  -7   5    2.94    1.66
   0   1 -19    3.39    2.86
   0   2 -18    0.41    1.97
   0   3 -16    3.97    1.94
   0   4 -13  127.13    2.97
   0   4 -12  218.32    3.83
   0   4 -11   24.02    2.46
   0   4  -9  239.38    3.94
   0   4  -8    3.40    1.71
   1 -22   7    2.88    2.12
   1 -12   7   46.97    2.17
   1 -11   7    7.64    2.28
   1  -8   6   64.74    2.12
   1   2 -20    0.02    2.96
   1   3 -19    8.65    2.37
   1   4 -17    0.54    2.48
   1   5 -14    7.68    2.19
   1   5  -7    4.70    1.23
   2 -20   8   51.26    3.29
   2 -19   8    0.49    1.96
   2 -18   8   68.99    2.55
   2 -17   8    1.31    2.08
   2 -16   8    1.11    1.95
   2 -15   8   51.84    2.33
   2 -14   8   76.71    2.94
   2  -9   7    2.47    2.13
   2  -1   3  110.61    4.00
   2   5 -18    0.98    2.04
   2   6 -15    0.27    1.67
   2   6 -14   12.73    2.42
   2   6  -7    3.14    1.23
   3 -12   8   22.27    1.79
   3 -11   8    9.99    2.45
   3  -5   6  156.95    3.51
   3  -3   5    3.59    1.75
   3   3   0  111.85    7.16
   3   5 -20   -2.29    2.19
   3   6 -18    2.17    1.89
   3   7 -15   13.40    1.80
   3   7 -14    9.21    2.31
   3   7  -8   15.41    2.04
   4 -10   8   40.65    2.66
   4   6 -20    1.05    2.56
   4   7 -18    3.15    2.01
   4   8 -15    9.18    2.02
   4   8 -14   -2.06    2.13
   4   8 -13    5.55    2.27
   4   8 -10  134.45    3.19
   4   8  -9  135.27    2.93
   5 -19   9   18.09    3.24
   5 -18   9    7.97    3.06
   5 -17   9   25.42    2.46
   5 -16   9   25.44    2.89
   5 -15   9    1.35    2.73
   5 -14   9    5.36    2.39
   5  -9   8   42.55    2.69
   5  -6   7  184.14    3.40
   5   5  -1  294.40    7.45
   5   8 -17   18.59    2.73
   5   9 -12   35.34    2.01
   6 -18   9    1.13    2.25
   6 -16   9   35.33    2.49
   6 -15   9    6.65    2.10
   6 -14   9   11.40    2.85
   6 -13   9   14.74    2.69
   6  -3   6  135.73    3.59
   6   8 -19   16.15    2.75
   6   9 -17   -0.04    1.95
   6   9 -16    1.53    2.54
   6   9  -9    2.23    2.08
   6   9  -8   64.08    2.34
   7 -14   9   46.61    2.51
   7 -13   9   72.56    3.43
   7  -8   8   31.18    2.73
   7  -5   7   42.51    2.83
   7  -3   6    2.37    2.17
   7  -1   5  222.73    4.80
   7   9 -19   -0.79    2.01
   7   9 -18    3.22    2.84
   7   9  -7   94.88    3.14
   7  10 -14   11.26    1.83
   7  10 -13    6.81    1.78
   7  10 -12    2.72    1.71
   8 -15   9    5.83    2.24
   8 -14   9   -1.10    2.20
   8 -13   9    0.45    3.01
   8  -8   8    0.22    2.56
   8  -5   7   10.80    2.46
   8  -1   5    9.24    2.44
   8   2   3    4.83    2.56
   8   8  -4  165.77    4.38
   8  10 -17    0.06    2.00
   8  10 -16   17.74    2.70
   8  10 -10   -0.83    2.27
   9 -14   9   18.92    3.20
   9 -13   9    4.43    2.82
   9  -8   8   -0.05    2.46
   9  -3   6    3.63    2.42
   9  -1   5   47.56    3.02
   9   2   3  132.45    5.13
   9   6  -1  225.42    7.77
   9  10  -9    1.55    2.28
  10  -9   8   -1.27    2.77
  10   6  -1   28.48    4.57
  10  10  -8   44.62    2.67
  10  11 -14   -2.61    1.89
  10  11 -13    0.35    1.95
  11 -10   8    0.62    3.03
  11  -6   7   73.34    3.48
  11   3   2    8.87    3.84
  11  11 -15    6.25    2.37
  11  11 -14    1.26    2.68
  11  11 -13   10.26    2.44
  11  11 -12    0.03    1.73
  12  -7   7    5.36    3.08
  12  -2   5    3.31    2.89
  12   9  -6    4.86    2.70
  12  11 -14    8.70    2.71
  12  11 -13   -1.35    2.68
  12  11 -12   18.20    2.20
  13  -5   6   -1.28    2.67
  13  -3   5    1.09    2.81
  13  -1   4    3.26    2.65
  13   7  -3    7.13    3.20
  13  11 -13   -1.14    2.39
  14   0   3    1.31    3.29
  14   8  -5   23.85    3.35
  14  10  -9   -1.04    2.40
  -6 -21  -4    2.02    3.11
  -6 -20  -3    7.46    3.48
  -6 -19  -3    4.07    2.89
  -6 -18  -3   -0.69    2.81
  -6 -16  -3    8.39    3.00
  -6 -15 -12   -0.17    4.10
  -6 -15  -3    4.59    3.22
  -6 -13  -4    0.49    3.83
  -5 -21   0    6.97    2.87
  -5 -13   0   -0.01    2.68
  -5 -11 -15   -0.14    3.59
  -5 -11  -1   30.47    3.29
  -5  -7 -10    2.64    3.14
  -5  -7  -6    0.43    2.91
  -4 -22   2    2.63    2.83
  -4 -12   2   -0.38    2.04
  -4 -10   1   20.68    2.56
  -4  -7 -16    5.44    3.21
  -4  -6 -15    0.21    2.88
  -4  -4 -12  128.99    3.74
  -4  -4 -11   77.61    3.26
  -3 -24   3    0.46    3.17
  -3 -21   4    3.23    2.84
  -3 -20   4    0.73    2.04
  -3 -15   4   22.46    2.11
  -3 -14   4   31.95    2.60
  -3  -8   2    4.13    1.93
  -3  -3 -15    2.78    2.69
  -3  -2 -13   69.34    3.12
  -3  -1  -9   29.37    2.10
  -2 -22   5    4.58    3.01
  -2 -21   5   27.22    2.35
  -2 -13   5    1.05    1.64
  -2  -3 -18   17.33    3.21
  -2  -2 -17    0.54    2.84
  -2  -1 -16   -1.70    2.07
  -2   0 -14    3.66    1.82
  -2   0  -5    0.71    1.70
  -1 -23   6    1.97    2.67
  -1 -22   6   10.97    3.08
  -1 -21   6    3.78    2.03
  -1 -13   6    0.65    1.66
  -1 -12   6   22.78    2.51
  -1  -9   5  304.39    4.42
  -1  -5   3   34.66    2.55
  -1   1 -16   -2.18    1.76
  -1   2 -13   20.98    2.51
  -1   2  -6  458.77    5.90
   0 -22   7   -0.02    2.72
   0 -21   7    2.47    2.99
   0 -20   7   -0.10    2.14
   0 -14   7    2.21    1.65
   0 -13   7    2.44    2.29
   0  -9   6   95.73    2.78
   0  -5   4   71.44    2.65
   0  -2   2    0.40    0.95
   0   0 -20    1.48    2.27
   0   2 -17    2.77    2.69
   0   3 -15   13.89    2.42
   0   3  -5  131.04    3.58
   0   4 -10  314.12    4.20
   1 -19   8   -0.34    2.47
   1 -18   8    4.41    2.83
   1 -17   8   43.31    3.07
   1 -16   8    9.04    2.43
   1 -10   7   18.94    2.37
   1  -5   5  771.12    7.28
   1  -2   3  110.22    3.77
   1   3 -18    4.74    2.53
   1   4 -16    1.18    2.31
   1   5 -13   15.38    1.86
   1   5 -12   28.40    2.37
   1   5 -11   12.29    2.45
   1   5 -10   23.73    2.42
   1   5  -9   80.32    2.82
   1   5  -8   70.40    2.20
   2 -22   8    5.84    2.37
   2 -21   8    3.05    2.27
   2 -13   8   51.43    2.14
   2 -12   8   37.37    2.75
   2  -6   6    1.59    1.17
   2  -4   5   35.05    1.98
   2   3 -20   20.70    3.09
   2   4 -19    8.62    2.17
   2   5 -17   -1.17    1.96
   2   6 -13    1.94    2.00
   2   6 -12    1.50    2.23
   2   6  -9   34.59    2.32
   2   6  -8   12.79    1.45
   3 -10   8    0.55    2.37
   3  -7   7   26.19    2.34
   3   0   3    1.30    1.81
   3   5 -19   -0.89    2.64
   3   5  -3  150.55    4.03
   3   6 -17    4.34    1.98
   3   6  -5  646.33    6.52
   3   7 -13    7.68    1.66
   3   7 -12   27.62    2.41
   3   7 -11    9.56    2.27
   3   7 -10    4.82    2.04
   3   7  -9    8.33    1.69
   4 -20   9    3.79    3.08
   4 -19   9    1.93    2.26
   4 -18   9    1.87    2.22
   4 -17   9   37.63    2.41
   4 -16   9    4.43    2.00
   4 -15   9   38.75    2.31
   4 -14   9    3.32    2.61
   4  -9   8    8.74    2.37
   4  -6   7   25.73    2.47
   4  -4   6   27.04    1.75
   4  -2   5    5.21    1.83
   4   6 -19    1.45    2.67
   4   7 -17   11.30    1.94
   4   7  -6    2.43    1.84
   4   8 -12    5.93    1.72
   4   8 -11   12.94    1.62
   5 -13   9    1.86    1.97
   5 -12   9   36.45    2.82
   5  -8   8    7.58    2.34
   5   0   4    0.33    1.75
   5   7 -19   11.37    2.03
   5   8 -16    3.12    2.52
   5   8  -7    9.42    1.71
   6 -12   9   10.27    1.79
   6  -8   8    7.06    1.85
   6  -5   7    1.56    2.18
   6  -1   5   80.88    3.55
   6   8 -18    2.61    2.86
   6   8  -6    3.64    2.19
   6   9 -15    0.51    1.92
   6   9 -14   27.64    2.78
   6   9 -13   18.34    2.52
   6   9 -11    3.89    2.29
   6   9 -10    9.24    2.24
   7 -12   9   18.59    2.17
   7 -11   9   11.28    2.60
   7   7  -3    1.85    2.13
   7   9 -17   11.24    2.63
   7   9  -8   37.02    2.50
   8 -12   9   77.75    2.81
   8 -11   9   -1.66    2.86
   8   9  -7    3.01    2.05
   8  10 -15    0.91    1.77
   8  10 -14    1.76    2.19
   8  10 -13    5.61    2.38
   8  10 -12   30.81    2.67
   8  10 -11    8.81    1.73
   9 -12   9   -1.28    3.09
   9  -5   7    8.48    1.93
   9   8  -4   11.39    2.32
   9  10 -17   39.06    2.27
   9  10 -16    4.51    2.77
   9  10 -10    9.73    2.42
  10  -8   8   28.14    3.09
  10  -5   7   25.93    2.95
  10  -3   6   69.23    3.52
  10  -1   5    0.44    2.56
  10   2   3   16.74    3.16
  10   8  -4   18.77    2.58
  10   9  -6    4.54    2.39
  10  10  -9    5.21    2.45
  11  -9   8   14.98    3.17
  11   8  -4    6.71    2.51
  11   9  -6   10.83    2.44
  11  10  -9   47.15    2.92
  12  -4   6   42.57    3.20
  12   0   4    9.77    2.97
  12  10  -9    3.92    2.43
  14   9  -7    1.13    2.55
  15   1   2    3.65    3.77
  15   8  -6   -0.44    3.27
  15   9  -8    1.70    2.64
  -6 -21  -3   -0.02    3.43
  -6 -12  -9    6.46    3.82
  -5 -23   0    2.47    2.66
  -5 -22   0   32.54    2.66
  -5 -19   1    5.80    2.70
  -5 -18   1    0.34    2.81
  -5 -17   1   39.48    3.15
  -5 -16   1   39.54    2.97
  -5 -10 -14   -0.79    3.12
  -5  -9 -13    2.68    3.40
  -5  -8 -12    0.04    2.54
  -5  -7  -9   37.67    3.52
  -5  -7  -7    3.85    3.01
  -4 -23   2   -0.03    2.24
  -4 -20   3    0.24    2.71
  -4 -19   3   32.07    2.85
  -4 -18   3   -2.11    2.67
  -4 -17   3    0.06    2.48
  -4 -16   3   96.55    3.37
  -4 -15   3    0.88    2.31
  -4  -8   0    2.15    1.89
  -4  -5 -13    4.12    2.65
  -4  -4 -10  236.03    4.88
  -4  -4  -6   25.58    2.52
  -3 -23   4   -3.01    3.21
  -3 -22   4   27.30    2.52
  -3 -13   4   29.33    1.98
  -3 -10   3  220.14    4.02
  -3  -6 -18    1.21    2.30
  -3  -5 -17   18.64    2.86
  -3  -4 -16    0.76    2.21
  -3  -3 -14    4.39    2.91
  -3  -2 -12  121.35    3.57
  -3  -2  -5  644.22    8.90
  -2 -23   5    0.19    2.23
  -2 -18   6   28.22    2.73
  -2 -17   6   22.07    2.44
  -2 -12   5  217.54    3.70
  -2  -9   4    2.45    1.39
  -2  -7   3   25.79    1.93
  -2  -1 -15    2.55    2.44
  -2  -1  -3  113.20    4.98
  -2   0 -13   -1.85    1.70
  -1 -11   6  168.18    3.63
  -1  -2 -19   21.75    3.14
  -1  -1 -18    6.46    2.74
  -1   0 -17    1.39    1.98
  -1   1 -15    6.09    1.77
  -1   2 -12   84.64    2.57
  -1   2 -11  132.76    3.46
  -1   2  -7   73.63    2.76
   0 -23   7   10.27    2.18
   0 -12   7  283.59    4.26
   0   0 -19    1.43    3.03
   0   1 -18    1.87    2.55
   0   2 -16    3.75    2.63
   0   2  -3    0.38    0.89
   0   3 -14   17.19    1.95
   1 -22   8   -0.03    3.09
   1 -21   8   11.77    2.26
   1 -20   8    3.04    1.98
   1 -15   8   87.28    2.58
   1 -14   8    0.31    2.41
   1 -13   8  204.59    3.73
   1  -7   6    9.67    1.44
   1   1 -20    2.85    3.00
   1   2 -19    1.39    2.25
   1   3 -17   15.85    2.70
   1   4 -15    8.92    1.86
   1   4  -5   36.37    1.89
   2 -11   8    8.08    2.39
   2  -8   7   40.49    2.21
   2  -2   4   10.30    1.89
   2   4 -18   -0.18    1.93
   2   5 -16   11.93    1.87
   2   5 -15   29.59    2.70
   2   5  -5    0.97    1.23
   2   6 -11   -0.78    1.57
   2   6 -10   28.94    2.02
   3 -20   9    8.59    2.12
   3 -19   9   11.80    2.23
   3 -18   9    3.39    2.03
   3 -17   9    5.26    2.01
   3 -16   9   31.48    2.17
   3 -15   9   38.98    2.24
   3 -14   9   20.28    2.71
   3  -9   8    3.01    1.98
   3   4 -20   -1.77    2.17
   3   5 -18   -2.21    2.69
   3   6 -16    5.29    1.74
   4 -13   9    1.97    2.02
   4 -12   9    7.44    2.52
   4  -8   8    2.15    2.03
   4   5 -20    3.59    2.87
   4   6 -18    5.03    2.57
   4   6  -4   12.00    2.01
   4   7 -16   34.00    2.19
   4   7 -15   -0.60    2.27
   4   7  -7   13.44    1.87
   5 -11   9   10.38    2.58
   5  -5   7  176.28    3.85
   5  -3   6  198.98    4.22
   5   6 -20    0.10    2.50
   5   7 -18   10.80    2.40
   5   7  -5    4.09    1.83
   5   8 -15   -0.51    1.77
   5   8 -14    1.02    2.28
   5   8  -9   27.68    2.47
   5   8  -8   18.50    1.85
   6 -11   9   37.82    2.29
   6 -10   9    2.10    2.47
   6  -7   8    0.28    2.24
   6   6  -2   23.51    2.41
   6   8 -17   18.02    2.74
   6   9 -12   51.29    2.26
   7 -10   9    5.24    2.63
   7  -7   8   91.19    2.77
   7   2   3  723.36   11.35
   7   8 -19    0.56    2.52
   7   9 -16   10.95    1.70
   7   9 -15   14.82    2.63
   7   9  -9    4.70    2.29
   8 -10   9    3.69    2.65
   8  -7   8  173.56    3.58
   8   5   0  112.25    7.80
   8   9 -18   -0.43    2.04
   8   9 -17    2.33    2.81
   9 -11   9   -0.39    2.21
   9 -10   9    6.97    2.54
   9  -7   8   -1.68    2.55
   9  10 -15   32.78    2.10
   9  10 -14    0.96    2.49
   9  10 -13   43.31    2.69
   9  10 -12    6.27    2.29
   9  10 -11  165.94    3.60
  10 -12   9   -2.25    2.32
  10 -11   9   -1.45    2.97
  10  -7   8   10.04    2.60
  10  10 -17   -1.76    1.89
  10  10 -16    1.44    2.66
  10  10 -10   -0.44    2.24
  11  -8   8   11.97    3.09
  11  -5   7   11.57    2.63
  11  -3   6   -0.33    2.43
  11  -1   5    4.72    2.82
  11  10 -10    2.56    2.39
  12  -6   7   10.60    3.11
  12  10 -10    5.02    2.60
  13   1   3   36.93    4.00
  13   8  -5    9.88    3.09
  13   9  -7    1.03    2.58
  13  10 -10    3.36    2.55
  14  -3   5    3.95    2.98
  14   3   1   12.60    5.09
  14  10 -11   -1.05    2.63
  15   6  -3    2.17    3.53
  -6 -20  -2   12.52    3.21
  -6 -19  -2   -0.41    3.01
  -6 -18  -2   76.79    3.95
  -6 -17  -2    3.33    2.66
  -6 -16  -2    0.62    2.76
  -6 -14 -11   -0.94    3.87
  -6 -14  -3    1.42    3.11
  -6 -13 -10    5.18    4.22
  -6 -12  -8    1.53    4.49
  -5 -21   1    3.09    2.85
  -5 -20   1   28.15    2.37
  -5 -15   1   68.27    3.19
  -5 -12   0   21.54    2.69
  -5  -8 -11   -0.19    2.88
  -5  -7  -8   56.18    3.52
  -4 -22   3    2.59    2.99
  -4 -21   3   19.24    2.23
  -4 -14   3    5.34    2.17
  -4 -11   2    1.85    2.43
  -4  -8 -16   10.13    2.88
  -4  -7 -15    4.83    2.74
  -4  -6 -14    3.39    2.52
  -4  -5 -12    1.98    2.60
  -4  -4  -9    1.48    2.25
  -4  -4  -8  598.87    7.81
  -4  -4  -7   56.57    3.31
  -3 -20   5    1.31    2.87
  -3 -19   5    9.47    2.71
  -3 -18   5   22.56    2.84
  -3 -17   5   26.97    2.84
  -3 -16   5   11.37    2.43
  -3 -12   4   39.69    2.18
  -3  -4 -15    0.65    2.62
  -3  -3  -3  140.48    6.72
  -3  -2 -11    1.90    2.24
  -2 -22   6   10.64    2.85
  -2 -21   6    6.42    2.86
  -2 -20   6    4.73    2.02
  -2 -19   6   -0.07    1.93
  -2 -16   6    3.11    1.75
  -2 -15   6  100.28    3.26
  -2 -14   6   63.29    2.77
  -2 -11   5   16.64    1.78
  -2  -4 -18   22.47    3.27
  -2  -4   1  359.66    7.88
  -2  -3 -17    2.32    2.83
  -2  -2 -16   -0.65    2.47
  -2  -1 -14   42.73    2.87
  -2   0 -12  464.83    5.21
  -2   0 -11    0.28    2.24
  -2   0  -6    4.71    2.01
  -1 -22   7    1.29    2.57
  -1 -21   7   -0.47    2.72
  -1 -20   7   19.13    2.26
  -1 -19   7   -0.97    2.04
  -1 -18   7   45.97    2.31
  -1 -17   7    2.26    1.93
  -1 -16   7   64.26    2.44
  -1 -15   7   38.91    2.80
  -1 -14   7   79.02    2.83
  -1  -8   5   18.54    1.55
  -1  -6   4  216.74    4.27
  -1   0 -16   -1.90    2.27
  -1   0  -2   -0.07    0.92
  -1   1 -14    1.87    2.25
  -1   1  -4  191.47    4.76
  -1   2 -10   12.00    1.83
  -1   2  -9  340.04    4.47
  -1   2  -8   49.22    2.11
   0 -20   8    2.35    2.90
   0 -19   8    2.84    2.91
   0 -18   8   43.89    3.17
   0 -17   8    4.50    2.56
   0 -16   8    2.30    2.55
   0 -11   7    2.92    2.32
   0  -8   6    5.46    1.92
   0  -6   5   36.90    2.32
   0  -3   3  123.44    3.85
   0   1 -17   21.28    2.89
   0   2 -15   -0.06    2.51
   0   3 -13   -0.84    1.66
   0   3 -12   29.30    2.45
   0   3  -6  583.21    6.32
   1 -12   8    3.63    2.35
   1  -9   7   61.93    2.38
   1  -3   4  365.90    5.89
   1   2 -18   -5.43    2.82
   1   3 -16    9.41    2.71
   1   3  -3  167.54    4.32
   1   4 -14    0.55    1.57
   2 -21   9    9.32    3.04
   2 -20   9   13.56    3.09
   2 -19   9   -1.59    2.25
   2 -18   9    1.01    1.95
   2 -17   9    7.48    1.91
   2 -16   9   20.53    2.18
   2 -15   9   -5.13    2.79
   2 -10   8   85.44    2.86
   2  -7   7   35.75    2.40
   2  -5   6   17.03    2.01
   2   2 -20    2.47    2.92
   2   3 -19   12.16    2.12
   2   4 -17    0.89    2.29
   2   4  -3    7.11    1.46
   2   5 -14   10.31    2.19
   2   5  -6  221.47    4.03
   3 -13   9   24.99    2.05
   3 -12   9   36.72    2.74
   3  -6   7    7.25    2.02
   3  -4   6   -1.51    1.85
   3  -1   4   10.96    1.92
   3   4 -19    5.94    3.02
   3   5 -17    2.59    2.65
   3   6 -15  146.64    3.02
   3   6 -14    7.73    2.35
   3   6  -6  239.13    3.86
   4 -11   9    6.37    2.58
   4  -5   7    8.26    2.14
   4   5 -19   19.97    3.02
   4   6 -17    0.49    2.43
   4   7 -14  105.49    2.90
   4   7  -8   71.16    2.74
   5 -18  10    9.70    3.22
[truncated: 2,256,424 more chars]
