# Supplementary material for: Crystal structures of 2-[3,5-bis­(bromo­meth­yl)-2,4,6-tri­ethyl­benz­yl]isoindoline-1,3-dione and 2-{5-(bromo­meth­yl)-3-[(1,3-dioxoisoindolin-2-yl)meth­yl]-2,4,6-tri­ethyl­benz­yl}isoindoline-1,3-dione
Source: Acta Crystallogr E Crystallogr Commun. 2021 Aug 10;77(Pt 9):919–23. doi: 10.1107/S205698902100788X (PMC8423014; doi:10.1107/S205698902100788X)
Supplement: Supplementary file 2 [file e-77-00919-1sup2.hkl]

data_1                                                                          
_shelx_title ' F:\BL02e2u_02_a.res in P2(1)/n'                                  
_shelx_refln_list_code          4                                               
_shelx_F_calc_maximum      882.16                                               
_exptl_crystal_F_000      2048.00                                               
_reflns_d_resolution_high  0.8107                                               
                                                                                
loop_                                                                           
 _space_group_symop_operation_xyz                                               
 'x, y, z'                                                                      
 '-x+1/2, y+1/2, -z+1/2'                                                        
 '-x, -y, -z'                                                                   
 'x-1/2, -y-1/2, z-1/2'                                                         
                                                                                
_cell_length_a    13.3674                                                       
_cell_length_b    19.9658                                                       
_cell_length_c    16.9192                                                       
_cell_angle_alpha  90.000                                                       
_cell_angle_beta  106.099                                                       
_cell_angle_gamma  90.000                                                       
                                                                                
_shelx_F_squared_multiplier     1.000                                           
                                                                                
loop_                                                                           
 _refln_index_h                                                                 
 _refln_index_k                                                                 
 _refln_index_l                                                                 
 _refln_F_squared_calc                                                          
 _refln_F_squared_meas                                                          
 _refln_F_squared_sigma                                                         
 _refln_observed_status                                                         
   2   0   0       6244.24       6703.23       278.31 o                         
   4   0   0     191261.09     195412.05      3300.88 o                         
   6   0   0     121677.66     130843.99      1200.59 o                         
   8   0   0      16650.54      16125.23       218.45 o                         
  10   0   0      33717.50      35611.99       456.11 o                         
  12   0   0       1168.26       1045.75       109.10 o                         
  14   0   0       2662.76       2764.63       159.48 o                         
   2   1   0      19618.01      21153.38       311.03 o                         
   3   1   0      20287.73      21473.22       314.84 o                         
   4   1   0        118.71        109.55        67.03 o                         
   5   1   0       2342.35       2181.00        85.66 o                         
   6   1   0        657.98        553.53        70.48 o                         
   7   1   0      23591.11      23513.45       181.42 o                         
   8   1   0       3299.02       3462.70        97.28 o                         
   9   1   0       4254.90       4404.56       102.04 o                         
  10   1   0        730.41        734.35        76.50 o                         
  11   1   0        961.54        938.45        77.20 o                         
  12   1   0        173.75        201.82        80.00 o                         
  13   1   0        983.86        855.06        86.11 o                         
  14   1   0        777.46        840.15        98.63 o                         
  15   1   0         58.59         61.60        91.88 o                         
   1   2   0       9209.73       9372.81       260.11 o                         
   2   2   0        244.44        225.39        37.08 o                         
   3   2   0       4390.88       4105.63       111.46 o                         
   4   2   0        607.24        633.71        68.98 o                         
   5   2   0      21786.95      19745.54       189.77 o                         
   6   2   0        132.39         85.78        56.95 o                         
   7   2   0      12760.48      12200.10       128.28 o                         
   8   2   0        166.21        163.87        69.31 o                         
   9   2   0        857.93        840.87        71.89 o                         
  10   2   0         58.49         47.89        71.82 o                         
  11   2   0       2475.34       2591.69        84.33 o                         
  12   2   0        711.93        898.30        91.75 o                         
  13   2   0       5803.74       5792.68       122.37 o                         
  14   2   0       1456.11       1235.02       101.25 o                         
  15   2   0         38.01          6.52       103.95 o                         
   1   3   0        868.46        858.26        60.12 o                         
   2   3   0      33885.79      33522.05       261.80 o                         
   3   3   0       8819.02       9666.89       143.58 o                         
   4   3   0      18500.28      17529.95       162.61 o                         
   5   3   0       5239.75       5645.54       105.75 o                         
   6   3   0      11709.07      11752.68       131.27 o                         
   7   3   0       1857.60       1963.80        72.36 o                         
   8   3   0       6702.28       6650.33       105.93 o                         
   9   3   0       4707.03       4708.27        91.63 o                         
  10   3   0       2255.50       2280.70        78.12 o                         
  11   3   0         89.55        133.71        72.37 o                         
  12   3   0       1429.17       1381.31        90.63 o                         
  13   3   0          2.54        130.56        90.71 o                         
  14   3   0        666.37        630.06       102.51 o                         
  15   3   0         66.89         35.67       104.93 o                         
   0   4   0      90285.67      94094.45      1441.99 o                         
   1   4   0        178.79        159.67        45.25 o                         
   2   4   0      72771.70      72473.56       481.83 o                         
   3   4   0       1134.31       1088.22        69.33 o                         
   4   4   0      12068.52      11396.26       138.53 o                         
   5   4   0       1283.29       1197.51        71.42 o                         
   6   4   0      20620.59      18648.84       157.23 o                         
   7   4   0       1112.54       1163.79        62.25 o                         
   8   4   0       1266.02       1324.40        79.03 o                         
   9   4   0         53.70         33.30        68.47 o                         
  10   4   0       3288.02       3401.19        90.50 o                         
  11   4   0        309.32        426.50        80.38 o                         
  12   4   0      17013.32      17056.32       242.20 o                         
  13   4   0       1621.33       1441.48       119.22 o                         
  14   4   0          1.22         80.24       123.73 o                         
  15   4   0         22.24         -4.67       126.69 o                         
   1   5   0       6432.89       6987.61       131.97 o                         
   2   5   0        706.33        599.68        66.22 o                         
   3   5   0       5707.40       5675.99       103.54 o                         
   4   5   0       8189.15       8277.30       116.84 o                         
   5   5   0      10394.32      10064.19       126.71 o                         
   6   5   0        885.14        873.08        73.76 o                         
   7   5   0        819.67        909.20        83.02 o                         
   8   5   0       9128.33       9073.06       138.10 o                         
   9   5   0        775.32        817.23        83.37 o                         
  10   5   0         25.85         92.43        80.41 o                         
  11   5   0       3328.38       3547.10       114.53 o                         
  12   5   0         92.05        182.29        97.20 o                         
  13   5   0          8.46        -21.31       125.97 o                         
  14   5   0        352.46        173.94       131.42 o                         
  15   5   0        732.74        530.01       145.23 o                         
   0   6   0       2394.92       2101.76       116.16 o                         
   1   6   0      35004.77      34767.06       243.58 o                         
   2   6   0       1687.58       1604.37        76.76 o                         
   3   6   0       3240.89       2948.41        85.84 o                         
   4   6   0       2294.86       2100.74        71.66 o                         
   5   6   0       1285.27       1479.57        67.76 o                         
   6   6   0        586.71        582.66        71.41 o                         
   7   6   0      15056.18      15010.89       167.06 o                         
   8   6   0        616.84        660.92        73.58 o                         
   9   6   0        132.75        143.34        79.08 o                         
  10   6   0          0.75         44.87        86.28 o                         
  11   6   0       4861.32       5106.90       124.51 o                         
  12   6   0       1831.42       1841.23       120.44 o                         
  13   6   0          6.65         46.16       147.34 o                         
  14   6   0       1151.04       1344.33       135.07 o                         
  15   6   0        255.98         66.10       139.08 o                         
   1   7   0        179.39        167.36        56.78 o                         
   2   7   0      44152.01      43159.40       632.81 o                         
   3   7   0      17053.78      16665.37       272.73 o                         
   4   7   0       5272.50       5131.05        87.74 o                         
   5   7   0      10125.24      10463.77       117.36 o                         
   6   7   0      34988.60      34680.67       455.14 o                         
   7   7   0       3246.15       3287.89       112.59 o                         
   8   7   0      14970.99      14834.38       159.52 o                         
   9   7   0        929.29        979.67        97.73 o                         
  10   7   0        327.04        310.05        90.21 o                         
  11   7   0        417.28        635.68        93.64 o                         
  12   7   0        750.51        758.27       102.69 o                         
  13   7   0        816.88        705.41        92.88 o                         
  14   7   0        889.95        966.23       143.75 o                         
  15   7   0        352.68        174.11       143.95 o                         
   0   8   0      16388.25      15220.45       194.69 o                         
   1   8   0       1294.85       1280.35        68.26 o                         
   2   8   0        936.34        950.75        67.90 o                         
   3   8   0       2666.87       2689.31        86.13 o                         
   4   8   0        232.46        235.68        47.65 o                         
   5   8   0       7189.78       6979.76        96.87 o                         
   6   8   0       2327.59       2113.75        85.39 o                         
   7   8   0       2931.22       2948.04        99.89 o                         
   8   8   0       8348.33       8799.41       169.30 o                         
   9   8   0        505.02        429.12        98.78 o                         
  10   8   0       6089.10       6517.03       167.79 o                         
  11   8   0        100.55         26.60        88.49 o                         
  12   8   0        118.47         40.17       105.70 o                         
  13   8   0       1132.10        949.92       185.28 o                         
  14   8   0        480.35        605.75       135.06 o                         
   1   9   0        520.83        453.90        57.36 o                         
   2   9   0      14582.78      14351.82       237.21 o                         
   3   9   0      10514.45       9974.72       152.05 o                         
   4   9   0       6076.88       5809.12       110.20 o                         
   5   9   0       1936.54       1822.36        76.66 o                         
   6   9   0         32.92         55.69        65.10 o                         
   7   9   0        211.25        328.74        76.98 o                         
   8   9   0        557.19        520.60        85.93 o                         
   9   9   0       2231.96       2247.94       100.59 o                         
  10   9   0       6796.95       6946.40       133.70 o                         
  11   9   0       2245.17       2222.27       100.52 o                         
  12   9   0         17.82         77.43        83.35 o                         
  13   9   0        115.72        129.44       105.64 o                         
  14   9   0         41.96        126.96       126.05 o                         
   0  10   0      10352.53       9742.86       209.34 o                         
   1  10   0         28.11        112.21        54.12 o                         
   2  10   0       5767.52       5466.92        97.22 o                         
   3  10   0       7541.32       7316.57       150.08 o                         
   4  10   0       1070.28       1098.83        70.36 o                         
   5  10   0       1618.56       1517.38        77.77 o                         
   6  10   0         12.97         17.00        67.62 o                         
   7  10   0        377.84        426.09        77.35 o                         
   8  10   0        610.49        544.07       136.69 o                         
   9  10   0          0.11          2.84        80.03 o                         
  10  10   0       1915.27       1965.87       113.83 o                         
  11  10   0       1296.70       1312.77       104.42 o                         
  12  10   0       2297.44       2231.38       121.11 o                         
  13  10   0        322.49        205.13       103.65 o                         
  14  10   0        129.01         29.75       119.53 o                         
   1  11   0       5465.93       5744.82        88.24 o                         
   2  11   0        505.09        611.56        65.49 o                         
   3  11   0      23164.05      23311.30       191.18 o                         
   4  11   0      48457.76      48277.23       491.11 o                         
   5  11   0       2618.19       2561.33        78.85 o                         
   6  11   0      10241.38      10014.53       174.37 o                         
   7  11   0       3081.90       3145.91        92.16 o                         
   8  11   0          0.39        151.32        85.25 o                         
   9  11   0       5774.74       5997.20       195.18 o                         
  10  11   0       3837.48       3690.73       110.34 o                         
  11  11   0        609.96        608.79        89.89 o                         
  12  11   0       2853.31       3002.36       123.96 o                         
  13  11   0        192.94        261.01       105.94 o                         
  14  11   0       3097.16       2732.29       111.07 o                         
   0  12   0        121.58        128.73        86.80 o                         
   1  12   0        710.35        706.95        63.11 o                         
   2  12   0        394.69        372.70        78.65 o                         
   3  12   0       5815.95       5928.41       115.77 o                         
   4  12   0       1327.92       1475.23        75.47 o                         
   5  12   0       1602.70       1718.62        74.97 o                         
   6  12   0         32.37         42.39        63.67 o                         
   7  12   0         26.13         -0.06        88.11 o                         
   8  12   0       1434.05       1618.99        92.46 o                         
   9  12   0        690.80        667.06       120.79 o                         
  10  12   0        159.00        194.18        88.29 o                         
  11  12   0       1142.06       1078.24       124.51 o                         
  12  12   0        252.00        171.42        81.22 o                         
  13  12   0        990.92        892.02       196.12 o                         
   1  13   0       7928.14       7473.22       101.81 o                         
   2  13   0       4458.03       4358.55       104.16 o                         
   3  13   0        195.41        176.64        69.48 o                         
   4  13   0       3447.96       3458.25       179.04 o                         
   5  13   0        137.01        254.74        74.86 o                         
   6  13   0        806.41        866.53        80.87 o                         
   7  13   0        144.21         93.59        73.65 o                         
   8  13   0       3493.49       3563.92       102.88 o                         
   9  13   0       3684.98       3837.97       137.04 o                         
  10  13   0        473.82        408.64        90.31 o                         
  11  13   0        747.20        705.15       105.02 o                         
  12  13   0       1429.31       1374.98       105.85 o                         
  13  13   0         99.88        -36.76       112.85 o                         
   0  14   0       8831.02       8084.55       250.79 o                         
   1  14   0       5486.96       5320.31       155.68 o                         
   2  14   0       6898.89       6826.37       153.83 o                         
   3  14   0       2211.59       2352.29        93.81 o                         
   4  14   0       1342.89       1408.89       101.38 o                         
   5  14   0       3382.83       3723.92        87.00 o                         
   6  14   0       1546.63       1457.61        80.35 o                         
   7  14   0        222.15        220.51        82.84 o                         
   8  14   0       1622.04       1823.70        99.21 o                         
   9  14   0        669.04        687.60       104.77 o                         
  10  14   0       1167.68       1141.12        96.18 o                         
  11  14   0       1179.32        858.16       189.60 o                         
  12  14   0       2642.94       2723.70       164.31 o                         
  13  14   0        788.80        389.25       156.57 o                         
   1  15   0       5885.61       5479.93       128.77 o                         
   2  15   0       7106.04       7069.61       192.64 o                         
   3  15   0       2654.53       2711.24        86.18 o                         
   4  15   0       2396.37       2350.56       126.48 o                         
   5  15   0        256.93        210.55        76.34 o                         
   6  15   0       1817.81       1931.21       113.61 o                         
   7  15   0          5.33        228.98        80.73 o                         
   8  15   0       1408.52       1596.35        97.21 o                         
   9  15   0       1955.27       2028.82       129.84 o                         
  10  15   0        314.20        128.16        93.75 o                         
  11  15   0        137.76        195.50        97.78 o                         
  12  15   0        489.53        387.57       120.62 o                         
   0  16   0       7452.78       7336.91       375.66 o                         
   1  16   0         42.80        134.43        73.94 o                         
   2  16   0       2151.99       2170.65        79.88 o                         
   3  16   0        102.70        158.13        67.02 o                         
   4  16   0       5167.07       5096.47       107.29 o                         
   5  16   0         96.04        177.87        76.98 o                         
   6  16   0       3345.74       3499.92       149.59 o                         
   7  16   0         11.60        120.40        99.78 o                         
   8  16   0        339.91        387.51        84.49 o                         
   9  16   0        386.77        367.80       100.26 o                         
  10  16   0        232.32        112.96        93.40 o                         
  11  16   0         76.64        -30.95       109.97 o                         
  12  16   0       1428.16        881.29       249.53 o                         
   1  17   0       1292.22       1594.54        81.68 o                         
   2  17   0        324.05        280.11        79.04 o                         
   3  17   0       4883.31       5023.74       116.78 o                         
   4  17   0       5640.68       5696.42       147.42 o                         
   5  17   0       1494.77       1450.27        81.17 o                         
   6  17   0        267.14        311.39       100.26 o                         
   7  17   0        875.80        835.29        99.33 o                         
   8  17   0        681.10        882.08       250.92 o                         
   9  17   0         15.56         66.16       158.22 o                         
  10  17   0       1693.40       1542.87       272.44 o                         
  11  17   0       1013.97        790.68       228.71 o                         
   0  18   0       6659.46       6843.39       132.15 o                         
   1  18   0       5830.92       5930.03       100.18 o                         
   2  18   0       2054.67       2115.71        78.28 o                         
   3  18   0        135.62        135.83        77.92 o                         
   4  18   0         17.42         14.04        86.62 o                         
   5  18   0       3385.75       3353.08       166.65 o                         
   6  18   0        238.18        322.12        81.07 o                         
   7  18   0       3884.59       4137.05       116.98 o                         
   8  18   0       1487.57       1460.44       144.66 o                         
   9  18   0        109.10        134.23       128.91 o                         
  10  18   0       2715.09       2720.89       354.61 o                         
   1  19   0          1.32         55.74        67.14 o                         
   2  19   0        931.26       1073.14        91.65 o                         
   3  19   0       2579.67       2554.05        92.56 o                         
   4  19   0       2623.16       2816.58       170.80 o                         
   5  19   0        111.18        120.47        92.63 o                         
   6  19   0       2440.01       2589.40       106.28 o                         
   7  19   0       1683.55       1945.72       113.02 o                         
   8  19   0        334.26        264.04       127.23 o                         
   9  19   0          7.75        111.32       112.80 o                         
  10  19   0          5.30        -32.79       123.14 o                         
   0  20   0       4747.44       5197.67       149.77 o                         
   1  20   0         37.71        -37.55        73.32 o                         
   2  20   0       2048.01       2024.84        94.67 o                         
   3  20   0         65.51        -47.80       104.29 o                         
   4  20   0         25.84       -101.31       101.31 o                         
   5  20   0       1471.25       1593.94       175.76 o                         
   6  20   0       8185.67       8211.53       283.11 o                         
   7  20   0         71.39         14.66       111.97 o                         
   8  20   0       2535.66       2761.01       214.85 o                         
   9  20   0         87.69        257.62       105.43 o                         
   1  21   0       1377.19       1551.50        96.31 o                         
   2  21   0        580.21        569.61       128.68 o                         
   3  21   0        141.06        -17.36        92.21 o                         
   4  21   0        979.44       1125.80       195.73 o                         
   5  21   0        503.13        590.13       105.17 o                         
   6  21   0        317.32        319.32       103.08 o                         
   7  21   0         25.15        -11.25       101.37 o                         
   8  21   0        906.49        856.47       127.29 o                         
   0  22   0        313.20        307.08       133.98 o                         
   1  22   0       4629.27       4338.33       140.29 o                         
   2  22   0       1049.17       1142.78       147.83 o                         
   3  22   0         19.23       -116.15       116.15 o                         
   4  22   0          6.00         77.59       121.14 o                         
   5  22   0       2873.61       2938.83       113.67 o                         
   6  22   0        636.33        397.36        96.68 o                         
   7  22   0       1848.56       1797.33       106.24 o                         
   1  23   0          0.61       -100.83       100.83 o                         
   2  23   0        241.74         60.35        92.27 o                         
   3  23   0         10.98        -73.44       119.52 o                         
   4  23   0         36.88         10.53       127.41 o                         
   5  23   0         32.93         34.90        98.85 o                         
   0  24   0       1039.06       1440.50       165.82 o                         
   1  24   0        127.18         85.00       103.49 o                         
   2  24   0        861.98        787.92       108.53 o                         
   3  24   0        209.21        352.24       102.84 o                         
 -15   0   1        439.64        492.34       115.73 o                         
 -13   0   1        783.27        812.90       106.55 o                         
 -11   0   1        493.77        436.22        99.46 o                         
  -9   0   1       2800.27       2939.66       131.72 o                         
  -7   0   1        355.91        268.28        93.56 o                         
  -5   0   1       4841.73       4806.27       161.07 o                         
  -3   0   1        124.11         97.48        51.99 o                         
   3   0   1         63.74         31.79        90.03 o                         
   5   0   1       1171.36       1128.70       132.25 o                         
   7   0   1        374.63        443.99       114.08 o                         
   9   0   1        994.02        894.77       142.68 o                         
  11   0   1        291.15        159.60       146.65 o                         
  13   0   1        767.81        848.77       133.70 o                         
  15   0   1         26.36        -24.51       124.20 o                         
 -16   1   1       1481.63       1263.31       108.83 o                         
 -15   1   1        237.10        160.20        75.09 o                         
 -14   1   1       5061.23       4991.66       139.82 o                         
 -13   1   1        182.56        151.78        67.36 o                         
 -12   1   1        865.52       1071.85        81.56 o                         
 -11   1   1       8184.82       8692.92       109.20 o                         
 -10   1   1        378.07        344.22        63.57 o                         
  -9   1   1        650.64        720.97        64.88 o                         
  -8   1   1         51.71        -15.76        62.23 o                         
  -7   1   1       6866.54       6607.72        98.74 o                         
  -6   1   1      27155.25      26493.51       196.90 o                         
  -5   1   1       3586.47       4009.65        97.59 o                         
  -4   1   1       5535.77       5974.40       125.93 o                         
  -3   1   1      13143.33      13019.76       187.20 o                         
  -2   1   1         85.69         60.89        32.94 o                         
   2   1   1      44792.64      45708.66       428.77 o                         
   3   1   1       7350.36       7724.35       166.64 o                         
   4   1   1        282.74        370.34        79.68 o                         
   5   1   1         95.15        130.26        79.25 o                         
   6   1   1         44.61        186.97        81.84 o                         
   7   1   1      44061.48      43018.91       313.12 o                         
   8   1   1       4549.50       4581.18       136.11 o                         
   9   1   1       1167.83       1117.97       103.43 o                         
  10   1   1       7323.77       7556.02       149.96 o                         
  11   1   1        221.81        240.16        95.90 o                         
  12   1   1       6469.22       6737.00       147.46 o                         
  13   1   1       2722.21       2877.95       123.67 o                         
  14   1   1        513.82        364.08        89.94 o                         
  15   1   1        194.04        114.77        87.79 o                         
 -15   2   1        944.69        894.83        88.98 o                         
 -14   2   1        372.39        157.21        78.68 o                         
 -13   2   1         17.14        -38.86        71.57 o                         
 -12   2   1        230.77        225.32        78.89 o                         
 -11   2   1        561.20        594.78        70.52 o                         
 -10   2   1        526.26        546.20        71.37 o                         
  -9   2   1       5793.58       5725.41        92.88 o                         
  -8   2   1       2544.42       2542.38        76.95 o                         
  -7   2   1      83447.28      83474.73       630.60 o                         
  -6   2   1        631.51        742.45        61.78 o                         
  -5   2   1       2641.24       2625.94        78.92 o                         
  -4   2   1       3542.34       3742.91        89.22 o                         
  -3   2   1     104339.10     108200.17       689.86 o                         
  -2   2   1        890.02        745.25        54.77 o                         
  -1   2   1       8555.24       8970.11       167.65 o                         
   1   2   1      16810.94      17684.37       313.44 o                         
   2   2   1        312.42        307.92        57.26 o                         
   3   2   1     156142.82     161407.78      1000.81 o                         
   4   2   1       1272.21       1338.39        90.60 o                         
   5   2   1      45267.14      47411.24       319.09 o                         
   6   2   1       1670.44       1535.09        99.80 o                         
   7   2   1        337.02        500.90        86.59 o                         
   8   2   1         58.05         73.92        98.13 o                         
   9   2   1       3429.44       3341.47       114.79 o                         
  10   2   1        225.97        200.85        91.48 o                         
  11   2   1      18808.54      18786.22       226.27 o                         
  12   2   1         54.16         45.81        96.47 o                         
  13   2   1       2179.29       2390.42       106.77 o                         
  14   2   1        340.63        313.03        97.79 o                         
  15   2   1       1148.45       1002.42       107.05 o                         
 -15   3   1       1709.98       1449.88       142.74 o                         
 -14   3   1       1606.79       1409.17        95.47 o                         
 -13   3   1       1444.45       1432.41        81.01 o                         
 -12   3   1       2083.37       2190.40        93.94 o                         
 -11   3   1       4854.93       4934.63        99.54 o                         
 -10   3   1       4297.54       4429.45       129.61 o                         
  -9   3   1       1566.53       1720.53        77.09 o                         
  -8   3   1        173.46        117.14        66.00 o                         
  -7   3   1       4029.26       3963.85        85.94 o                         
  -6   3   1       1280.97       1243.06        65.84 o                         
  -5   3   1      41348.02      40923.36       319.86 o                         
  -4   3   1      30019.96      30108.97       206.91 o                         
  -3   3   1        659.06        833.45        63.35 o                         
  -2   3   1        381.92        483.58        45.65 o                         
  -1   3   1       5077.65       5108.76       131.62 o                         
   0   3   1      39708.57      42091.24       625.96 o                         
   1   3   1      43076.99      45821.22       413.49 o                         
   2   3   1       5754.93       6040.49       157.15 o                         
   3   3   1       6001.69       5984.10       139.25 o                         
   4   3   1       1988.47       1944.80        93.66 o                         
   5   3   1       5084.03       5111.62       104.06 o                         
   6   3   1       8892.02       8719.39       124.47 o                         
   7   3   1       5672.02       5370.82       129.90 o                         
   8   3   1       8343.38       8048.36       134.57 o                         
   9   3   1       4162.49       4228.91       106.40 o                         
  10   3   1       2491.33       2638.79       112.58 o                         
  11   3   1       2180.84       2125.15       116.81 o                         
  12   3   1        198.55        129.26       106.96 o                         
  13   3   1         55.80         89.07       105.23 o                         
  14   3   1       1163.86       1224.28       119.58 o                         
  15   3   1        455.99        406.73       141.33 o                         
 -15   4   1          2.20        -51.33       102.14 o                         
 -14   4   1         22.33         25.89        80.37 o                         
 -13   4   1        370.88        397.92        81.15 o                         
 -12   4   1       1160.09       1386.14        79.02 o                         
 -11   4   1       4676.26       4953.28        96.82 o                         
 -10   4   1       2937.73       2892.39        87.71 o                         
  -9   4   1        197.61        215.30        66.52 o                         
  -8   4   1       2750.52       2725.91        92.21 o                         
  -7   4   1         78.39         74.50        55.19 o                         
  -6   4   1       5085.98       5474.10        97.69 o                         
  -5   4   1       3119.23       3089.71        78.08 o                         
  -4   4   1        250.28        278.38        51.95 o                         
  -3   4   1        776.57        707.61        65.87 o                         
  -2   4   1      27746.16      28854.11       255.41 o                         
  -1   4   1        452.59        462.38        53.32 o                         
   0   4   1      23473.46      24681.29       223.07 o                         
   1   4   1       2235.40       2163.31        93.52 o                         
   2   4   1         15.83         38.62        60.30 o                         
   3   4   1        610.81        521.56        66.17 o                         
   4   4   1       3156.72       3311.07       104.82 o                         
   5   4   1       1045.39       1085.10        82.49 o                         
   6   4   1      15402.44      15403.08       180.57 o                         
   7   4   1       5176.89       4952.55       170.82 o                         
   8   4   1       1140.86       1077.73       106.84 o                         
   9   4   1        117.65        119.80        89.71 o                         
  10   4   1        477.75        364.50       105.37 o                         
  11   4   1          0.74         52.90       101.85 o                         
  12   4   1        347.45        237.47       124.10 o                         
  13   4   1         30.77         91.58       124.09 o                         
  14   4   1        332.42        419.80       129.97 o                         
  15   4   1       1047.40        934.51       144.08 o                         
 -15   5   1       2319.15       1963.04       415.10 o                         
 -14   5   1          8.32         86.20       108.94 o                         
 -13   5   1       4018.56       4000.80       129.59 o                         
 -12   5   1       3885.61       3565.67       126.16 o                         
 -11   5   1         12.31          6.18        72.04 o                         
 -10   5   1       4802.42       5075.20        99.97 o                         
  -9   5   1       7057.26       6994.98       105.92 o                         
  -8   5   1       6199.26       6150.55       107.75 o                         
  -7   5   1        162.65        196.21        69.52 o                         
  -6   5   1       1118.21       1259.99        65.71 o                         
  -5   5   1      24737.28      23645.11       228.66 o                         
  -4   5   1      15989.03      15647.23       156.07 o                         
  -3   5   1       8580.66       8318.48       129.99 o                         
  -2   5   1        128.45        174.26        55.84 o                         
  -1   5   1      29542.11      28955.58       248.85 o                         
   0   5   1       6505.86       6850.94       133.59 o                         
   1   5   1      14379.94      14248.93       196.51 o                         
   2   5   1         21.79         19.70        54.52 o                         
   3   5   1       9398.66       9275.67       139.37 o                         
   4   5   1      10996.39      10764.45       152.13 o                         
   5   5   1      27689.84      27422.00       229.98 o                         
   6   5   1       9833.61      10094.86       176.74 o                         
   7   5   1       3955.62       4123.12       135.77 o                         
   8   5   1       3336.13       3333.07       130.36 o                         
   9   5   1      13212.06      12965.54       420.65 o                         
  10   5   1        224.13        228.80        95.63 o                         
  11   5   1       5080.64       5735.89       169.60 o                         
  12   5   1       1172.47       1005.43       123.58 o                         
  13   5   1        307.63        236.55       107.44 o                         
  14   5   1        929.13        861.34       139.47 o                         
  15   5   1        252.92        113.51       142.75 o                         
 -15   6   1         16.67         16.60       114.41 o                         
 -14   6   1         93.65        101.70       109.40 o                         
 -13   6   1        980.91        885.62       190.04 o                         
 -12   6   1        575.66        663.05       113.45 o                         
 -11   6   1        895.08       1020.50       111.38 o                         
 -10   6   1       2410.67       2395.52       102.29 o                         
  -9   6   1      18185.21      18628.86       180.01 o                         
  -8   6   1       1039.28        994.52        83.40 o                         
  -7   6   1         99.80        222.26        61.99 o                         
  -6   6   1        445.78        397.07        65.05 o                         
  -5   6   1      17721.26      18205.15       158.74 o                         
  -4   6   1       1829.11       1671.29        69.47 o                         
  -3   6   1      36008.07      35392.53       257.26 o                         
  -2   6   1       7177.74       7416.01       126.07 o                         
  -1   6   1      82167.84      81855.82       976.80 o                         
   0   6   1       1836.19       1694.13        76.19 o                         
   1   6   1       9762.30       9444.30       154.06 o                         
   2   6   1        442.57        493.84        60.40 o                         
   3   6   1       1836.90       1996.83        77.18 o                         
   4   6   1       1879.98       1851.56        79.10 o                         
   5   6   1      51917.89      51406.82       393.31 o                         
   6   6   1       5931.64       6158.33       106.70 o                         
   7   6   1        352.51        342.75        72.58 o                         
   8   6   1       4353.36       4394.34       163.87 o                         
   9   6   1       6488.88       7033.65       154.32 o                         
  10   6   1        149.08        253.91       129.58 o                         
  11   6   1        207.61        205.08       115.07 o                         
  12   6   1        292.73        119.31       117.62 o                         
  13   6   1       3461.33       3450.75       136.76 o                         
  14   6   1         52.37         13.26       115.53 o                         
  15   6   1       1630.53       1308.75       144.00 o                         
 -15   7   1        894.42        533.30       124.62 o                         
 -14   7   1          0.13        -44.66       103.95 o                         
 -13   7   1        100.96         81.43        92.83 o                         
 -12   7   1        193.42        147.84        97.90 o                         
 -11   7   1         16.97         52.26        90.83 o                         
 -10   7   1        488.99        411.76        80.14 o                         
  -9   7   1       1067.84       1069.57        79.90 o                         
  -8   7   1       1208.49       1339.09        95.75 o                         
  -7   7   1       4426.50       4161.28        99.83 o                         
  -6   7   1       1645.27       1720.44        75.09 o                         
  -5   7   1       2620.36       2708.90        77.27 o                         
  -4   7   1       1847.00       1693.04        71.93 o                         
  -3   7   1        707.83        708.61        69.00 o                         
  -2   7   1         62.97        100.68        59.80 o                         
  -1   7   1       3833.09       3709.84        80.65 o                         
   0   7   1       3201.88       2965.96        86.08 o                         
   1   7   1       2455.06       2162.17        73.31 o                         
   2   7   1        999.86        997.27        87.58 o                         
   3   7   1       1258.54       1251.67        69.53 o                         
   4   7   1       1859.21       1950.71        72.62 o                         
   5   7   1         20.61         28.57        59.46 o                         
   6   7   1        182.43        179.02        62.77 o                         
   7   7   1        125.46         60.24        76.77 o                         
   8   7   1          7.95         49.26        90.80 o                         
   9   7   1       1281.45       1251.68       108.38 o                         
  10   7   1        105.91        147.55       115.46 o                         
  11   7   1        960.20       1041.72       109.37 o                         
  12   7   1        298.60        243.71       114.50 o                         
  13   7   1       1867.93       1914.54       131.28 o                         
  14   7   1         37.70         76.80       103.05 o                         
 -15   8   1         33.66        -68.88       107.10 o                         
 -14   8   1       4488.62       4177.57       152.82 o                         
 -13   8   1        843.79        822.95       124.27 o                         
 -12   8   1        224.90        184.91        91.82 o                         
 -11   8   1         76.34         49.50        83.04 o                         
 -10   8   1         91.35         35.08        81.76 o                         
  -9   8   1       4037.19       3883.34       129.31 o                         
  -8   8   1      21509.38      21473.99       173.68 o                         
  -7   8   1       4693.90       4749.22       108.29 o                         
  -6   8   1       6447.62       6287.63        99.64 o                         
  -5   8   1       1529.25       1450.21        69.72 o                         
  -4   8   1      36605.76      36710.21       403.14 o                         
  -3   8   1          0.49         62.11        52.60 o                         
  -2   8   1      30628.99      32539.57       193.16 o                         
  -1   8   1        679.07        593.83        60.80 o                         
   0   8   1      31466.44      31242.99       271.62 o                         
   1   8   1       5978.92       5820.11        97.16 o                         
   2   8   1      31144.01      33043.76       441.17 o                         
   3   8   1       7543.69       7459.72       109.00 o                         
   4   8   1      43234.85      42806.35       312.78 o                         
   5   8   1       6339.55       6048.91        96.53 o                         
   6   8   1        310.67        342.26        71.94 o                         
   7   8   1       1706.04       1787.97        80.38 o                         
   8   8   1        190.78        160.54        74.73 o                         
   9   8   1        313.40        288.53        96.87 o                         
  10   8   1      12300.66      12771.47       291.32 o                         
  11   8   1        375.42          6.85       123.65 o                         
  12   8   1       2106.98       2333.77       306.59 o                         
  13   8   1        570.74        528.02       117.94 o                         
  14   8   1       1375.78       1282.20       161.41 o                         
 -14   9   1          6.06         88.43       101.80 o                         
 -13   9   1       6042.65       5911.52       375.26 o                         
 -12   9   1         47.80        170.85        95.04 o                         
 -11   9   1       1367.82       1459.75       109.89 o                         
 -10   9   1        307.66        196.92       100.72 o                         
  -9   9   1        393.98        238.38        88.79 o                         
  -8   9   1        656.78        748.32        73.99 o                         
  -7   9   1         32.21         49.69        70.88 o                         
  -6   9   1       6024.25       6423.65       105.28 o                         
  -5   9   1       2889.29       2693.32        79.35 o                         
  -4   9   1       1078.93       1008.57        73.26 o                         
  -3   9   1      30022.30      28548.49       500.26 o                         
  -2   9   1        836.98        934.52        57.37 o                         
  -1   9   1      39486.19      38935.63       421.78 o                         
   0   9   1       3990.68       4009.25        93.90 o                         
   1   9   1        344.16        286.53        49.26 o                         
   2   9   1       3290.45       3234.10       119.85 o                         
   3   9   1       1795.61       1914.23        83.80 o                         
   4   9   1       1489.20       1744.39        72.37 o                         
   5   9   1       4499.93       4338.20        88.42 o                         
   6   9   1        365.35        336.19        81.78 o                         
   7   9   1      20548.85      20991.10       306.77 o                         
   8   9   1        991.77       1069.20       114.18 o                         
   9   9   1      11377.58      11916.78       307.35 o                         
  10   9   1        304.58        423.33        90.47 o                         
  11   9   1         84.80         30.12       103.07 o                         
  12   9   1          3.76        -82.55       120.46 o                         
  13   9   1        110.11        -27.15       154.47 o                         
  14   9   1        412.42        235.32       116.62 o                         
 -14  10   1        232.45        128.57       114.57 o                         
 -13  10   1       2298.61       2274.55       144.93 o                         
 -12  10   1        215.00        253.87       106.80 o                         
 -11  10   1       2414.72       2452.07       110.34 o                         
 -10  10   1       1073.00       1172.32       123.41 o                         
  -9  10   1       2885.02       3110.14       112.19 o                         
  -8  10   1       1612.65       1581.81        84.40 o                         
  -7  10   1      15277.75      15390.93       143.93 o                         
  -6  10   1        228.82        248.38        69.60 o                         
  -5  10   1       4235.80       4370.10        92.37 o                         
  -4  10   1       1899.63       1877.89        80.28 o                         
  -3  10   1       6587.25       5956.80       214.86 o                         
  -2  10   1       2301.30       2306.40        67.44 o                         
  -1  10   1      11824.52      11103.43       121.22 o                         
   0  10   1       3017.25       3229.08        77.47 o                         
   1  10   1      15217.57      15777.14       243.94 o                         
   2  10   1          8.20         41.97        52.80 o                         
   3  10   1      29534.60      28286.79       289.97 o                         
   4  10   1       4917.32       4953.65       168.51 o                         
   5  10   1      12921.90      12649.97       194.20 o                         
   6  10   1       2212.63       2105.42        83.11 o                         
   7  10   1       2670.27       2637.95        95.40 o                         
   8  10   1       1044.36       1136.36        94.03 o                         
   9  10   1       5239.59       5464.21       127.91 o                         
  10  10   1        762.16        844.59        94.89 o                         
  11  10   1       8631.13       8607.02       140.19 o                         
  12  10   1         76.99         10.51       155.17 o                         
  13  10   1        121.37        161.42       116.67 o                         
  14  10   1        778.52        496.34       141.32 o                         
 -14  11   1         45.43        159.00       103.71 o                         
 -13  11   1       1400.36       1393.09       161.61 o                         
 -12  11   1         28.42         61.19       109.11 o                         
 -11  11   1        480.41        477.02       123.55 o                         
 -10  11   1        164.89        152.24        88.88 o                         
  -9  11   1       1996.32       2095.81       105.01 o                         
  -8  11   1       1820.98       1880.81        90.04 o                         
  -7  11   1         22.13         -9.52        68.48 o                         
  -6  11   1         98.27        135.89        69.16 o                         
  -5  11   1        818.42        749.64        71.54 o                         
  -4  11   1        295.73        397.53        79.12 o                         
  -3  11   1        861.91        748.73        62.87 o                         
  -2  11   1         20.75         20.38        55.18 o                         
  -1  11   1         63.63         28.13        68.49 o                         
   0  11   1        403.39        429.89        61.61 o                         
   1  11   1         43.36         37.28        48.80 o                         
   2  11   1        922.18        937.36        61.48 o                         
   3  11   1          1.83        -79.78        79.78 o                         
   4  11   1        576.89        294.27        77.29 o                         
   5  11   1       2405.72       2413.54        80.04 o                         
   6  11   1          7.68         30.63        56.65 o                         
   7  11   1         50.92         -3.45        73.33 o                         
   8  11   1          1.10        -31.94        83.62 o                         
   9  11   1       1709.88       1729.30       314.46 o                         
  10  11   1        185.51         39.95       106.23 o                         
  11  11   1        220.66        281.48       103.32 o                         
  12  11   1       1088.44       1151.75       101.16 o                         
  13  11   1        423.69        246.78       130.35 o                         
 -14  12   1        300.47         36.56       132.48 o                         
 -13  12   1        146.10          9.94        96.51 o                         
 -12  12   1       4660.06       4846.41       124.47 o                         
 -11  12   1         47.28         20.42       106.40 o                         
 -10  12   1       3152.33       2958.43       104.00 o                         
  -9  12   1       4998.89       5227.23       123.97 o                         
  -8  12   1       9038.55       9080.41       150.74 o                         
  -7  12   1       5775.59       5659.39       106.79 o                         
  -6  12   1       7321.32       7107.88       106.75 o                         
  -5  12   1       2387.04       2215.08        81.50 o                         
  -4  12   1         16.26         -8.02        78.89 o                         
  -3  12   1        843.16        773.26        74.33 o                         
  -2  12   1      70531.14      68418.30       682.91 o                         
  -1  12   1       2285.35       2300.96        77.80 o                         
   0  12   1        169.57        128.25        56.95 o                         
   1  12   1       7795.13       7662.49       103.18 o                         
   2  12   1       3947.88       3923.94       121.16 o                         
   3  12   1       9525.19       8865.44       237.64 o                         
   4  12   1      23041.79      22313.25       250.07 o                         
   5  12   1       4818.80       4615.67        94.42 o                         
   6  12   1      11596.27      11799.17       197.08 o                         
   7  12   1        949.49        967.81        75.01 o                         
   8  12   1       7226.57       7418.96       157.34 o                         
   9  12   1          8.01        -50.81       103.74 o                         
  10  12   1       3554.62       3358.88       113.84 o                         
  11  12   1       1784.56       1610.07       234.04 o                         
  12  12   1       2163.07       2112.57       123.00 o                         
  13  12   1        919.90        868.77       211.15 o                         
 -13  13   1       1087.67        956.35       108.95 o                         
 -12  13   1        135.26        190.41       145.71 o                         
 -11  13   1       2013.96       1913.63       297.75 o                         
 -10  13   1         10.92        -78.97       124.39 o                         
  -9  13   1       2266.03       2207.99       113.39 o                         
  -8  13   1          6.75          0.09        85.71 o                         
  -7  13   1        761.14        813.82        69.24 o                         
  -6  13   1          3.78         17.47        74.66 o                         
  -5  13   1       2906.54       3070.93        83.71 o                         
  -4  13   1        318.57        243.38        90.66 o                         
  -3  13   1      12856.80      12999.46       168.41 o                         
  -2  13   1        406.58        410.99        73.30 o                         
  -1  13   1      12335.73      12167.35       218.64 o                         
   0  13   1        844.17        823.23        71.70 o                         
   1  13   1        298.45        317.13        71.32 o                         
   2  13   1       1820.00       1919.54        79.85 o                         
   3  13   1       1089.86       1016.05        80.03 o                         
   4  13   1        113.55         26.88        84.37 o                         
   5  13   1       2758.50       2952.48        96.38 o                         
   6  13   1       1765.95       1894.76        83.51 o                         
   7  13   1      11581.41      12601.99       179.73 o                         
   8  13   1       1097.32       1247.90        98.02 o                         
   9  13   1       1841.24       1869.50       100.72 o                         
  10  13   1       1129.96       1151.99       109.07 o                         
  11  13   1        352.01        182.19       103.87 o                         
  12  13   1         56.58        -33.45       103.16 o                         
  13  13   1          0.10        -44.67       106.14 o                         
 -13  14   1        182.30         14.35       113.49 o                         
 -12  14   1        176.90        104.01       107.56 o                         
 -11  14   1        718.29        325.00       122.36 o                         
 -10  14   1        377.29        297.47        99.99 o                         
  -9  14   1       4606.18       4605.17       112.90 o                         
  -8  14   1        165.36        217.79        77.33 o                         
  -7  14   1       4220.68       4340.80       104.81 o                         
  -6  14   1         23.97         12.32        73.26 o                         
  -5  14   1         52.96         25.59        67.37 o                         
  -4  14   1        413.26        386.01        96.90 o                         
  -3  14   1       7334.00       7211.54       107.21 o                         
  -2  14   1       1886.02       1871.15        70.73 o                         
  -1  14   1      15523.72      15338.38       189.89 o                         
   0  14   1         18.46         72.77        67.42 o                         
   1  14   1         19.06          0.20        68.54 o                         
   2  14   1         24.78        -23.16        63.90 o                         
   3  14   1       5804.01       5500.61       104.66 o                         
   4  14   1        137.95        -10.56        92.49 o                         
   5  14   1       8162.73       8262.59       198.19 o                         
   6  14   1       1523.11       1414.74        84.93 o                         
   7  14   1        111.71        138.34        67.82 o                         
   8  14   1       1078.78       1041.66        98.80 o                         
   9  14   1        993.82       1153.93        86.41 o                         
  10  14   1        170.81          6.26        98.53 o                         
  11  14   1       1152.81       1098.36        97.33 o                         
  12  14   1         72.25         77.50       137.27 o                         
 -12  15   1        700.47        347.41       106.50 o                         
 -11  15   1          5.82         30.67        91.68 o                         
 -10  15   1        101.11        -95.72        95.72 o                         
  -9  15   1         74.65        119.78        82.77 o                         
  -8  15   1         50.94         -0.52        87.58 o                         
  -7  15   1        106.39        129.50        75.45 o                         
  -6  15   1       5598.90       5708.36       167.96 o                         
  -5  15   1       5542.32       5517.20       114.26 o                         
  -4  15   1        106.05         86.87        88.09 o                         
  -3  15   1        106.61         42.42       110.29 o                         
  -2  15   1       1078.98        997.77        70.73 o                         
  -1  15   1         34.54         14.79        75.13 o                         
   0  15   1        634.21        747.96        67.09 o                         
   1  15   1       3129.51       2893.07       111.51 o                         
   2  15   1       1938.18       1928.66        76.25 o                         
   3  15   1        105.91         82.43        77.40 o                         
   4  15   1        840.45        867.41        95.42 o                         
   5  15   1         28.07        145.76       120.68 o                         
   6  15   1       2169.53       2171.26        84.39 o                         
   7  15   1        409.86        232.02        90.18 o                         
   8  15   1         18.90        -87.25       104.68 o                         
   9  15   1        851.48       1034.04       101.14 o                         
  10  15   1       2965.25       2734.42       164.04 o                         
  11  15   1       1120.06       1178.15       221.63 o                         
  12  15   1         72.42        134.98       108.90 o                         
 -12  16   1         87.38        -28.05        93.60 o                         
 -11  16   1        663.60        751.12       217.18 o                         
 -10  16   1        129.06        124.04       146.09 o                         
  -9  16   1       2034.23       2079.23        97.09 o                         
  -8  16   1       5128.66       5274.58       139.55 o                         
  -7  16   1       4395.26       4353.66        98.09 o                         
  -6  16   1       3257.16       3590.28       125.49 o                         
  -5  16   1       3165.08       3179.15       115.12 o                         
  -4  16   1       5155.85       5375.22       124.78 o                         
  -3  16   1        367.42        264.61        81.52 o                         
  -2  16   1       5703.96       5809.90       143.98 o                         
  -1  16   1       1392.35       1314.76        82.42 o                         
   0  16   1      16743.75      17628.21       284.26 o                         
   1  16   1       5370.51       5046.48        91.83 o                         
   2  16   1       2652.38       2554.45        77.80 o                         
   3  16   1       5696.20       5722.70       104.60 o                         
   4  16   1      10893.44      10906.80       472.12 o                         
   5  16   1       1948.50       1858.32       120.96 o                         
   6  16   1        659.76        591.34        80.81 o                         
   7  16   1       1315.23       1223.69       103.16 o                         
   8  16   1        339.81        384.98       119.78 o                         
   9  16   1        592.64        816.66       104.37 o                         
  10  16   1        815.35        397.68       229.34 o                         
  11  16   1       2105.81       2163.34       236.67 o                         
 -11  17   1        125.82        -33.94        99.48 o                         
 -10  17   1        433.45        402.86       100.30 o                         
  -9  17   1         10.40        -85.71        94.83 o                         
  -8  17   1          7.20        -71.17        88.54 o                         
  -7  17   1        247.84        139.47        95.94 o                         
  -6  17   1       2556.08       2729.13       112.33 o                         
  -5  17   1       2997.45       3160.13       113.20 o                         
  -4  17   1        467.09        506.48        96.70 o                         
  -3  17   1       2196.13       2484.70        92.95 o                         
  -2  17   1          1.02        -49.07        78.34 o                         
  -1  17   1       2829.50       2839.64       107.86 o                         
   0  17   1        106.00        165.39        81.71 o                         
   1  17   1       3183.30       2954.60        91.98 o                         
   2  17   1       4428.79       4421.85       123.19 o                         
   3  17   1       1301.82       1317.86        84.07 o                         
   4  17   1         89.92        113.49        75.59 o                         
   5  17   1         22.40         12.11        85.30 o                         
   6  17   1        431.78        318.20        85.17 o                         
   7  17   1         31.01         81.65       100.56 o                         
   8  17   1       1089.67       1508.01       228.55 o                         
   9  17   1       4687.22       5069.95       142.81 o                         
  10  17   1       1859.93       1986.32       386.59 o                         
  11  17   1         28.28        -48.03       134.20 o                         
 -11  18   1       1066.38        680.92       237.96 o                         
 -10  18   1         69.77       -122.82       136.11 o                         
  -9  18   1         48.93         -8.44       113.33 o                         
  -8  18   1        227.70        279.48       133.99 o                         
  -7  18   1        705.55        538.11        84.92 o                         
  -6  18   1        226.92         67.96       118.45 o                         
  -5  18   1        166.39        192.42       100.95 o                         
  -4  18   1        299.27        242.12        89.29 o                         
  -3  18   1        200.13         15.85        86.47 o                         
  -2  18   1         86.77        205.08        81.03 o                         
  -1  18   1        556.92        418.86        87.63 o                         
   0  18   1        218.33        119.78        90.28 o                         
   1  18   1        219.43        135.35        90.63 o                         
   2  18   1          0.98        -82.38        82.38 o                         
   3  18   1        355.96        540.15        81.03 o                         
   4  18   1         44.29         36.24        86.64 o                         
   5  18   1        893.99       1061.93        97.67 o                         
   6  18   1         59.67        -17.88        97.46 o                         
   7  18   1         33.84        -87.21        87.21 o                         
   8  18   1         46.64         67.24       115.84 o                         
   9  18   1       2374.38       2333.49       144.26 o                         
  10  18   1        271.13        -62.12       160.74 o                         
 -10  19   1       1426.64       1229.15       243.45 o                         
  -9  19   1        450.68        435.57       117.15 o                         
  -8  19   1        814.90        817.39       107.35 o                         
  -7  19   1        309.15        266.92       106.19 o                         
  -6  19   1        304.94        221.07        94.38 o                         
  -5  19   1        623.68        587.69        87.50 o                         
  -4  19   1       2323.98       2256.83        94.56 o                         
  -3  19   1       6448.19       6203.85       142.54 o                         
  -2  19   1         20.16         48.55       108.42 o                         
  -1  19   1       5908.31       5606.43        99.86 o                         
   0  19   1       4129.90       4498.79        98.31 o                         
   1  19   1       2174.29       2207.79       112.65 o                         
   2  19   1         46.94         48.93        81.99 o                         
   3  19   1       1018.75       1040.78        79.84 o                         
   4  19   1        860.79        979.47       113.00 o                         
   5  19   1        772.77        853.28        90.17 o                         
   6  19   1       4773.88       4747.26       314.88 o                         
   7  19   1       6718.02       6739.16       187.39 o                         
   8  19   1       1314.00       1527.45       169.06 o                         
   9  19   1         17.40         84.37       108.70 o                         
  -9  20   1        783.59        911.26       104.31 o                         
  -8  20   1        208.04        135.80       116.69 o                         
  -7  20   1       3124.12       3402.49       220.47 o                         
  -6  20   1          8.10        190.59        86.82 o                         
  -5  20   1       1989.86       1803.16       153.71 o                         
  -4  20   1         72.18        105.61        92.06 o                         
  -3  20   1        172.05        371.24        92.19 o                         
  -2  20   1        606.29        702.38        91.27 o                         
  -1  20   1        381.49        346.92        84.23 o                         
   0  20   1         75.05        106.16        84.15 o                         
   1  20   1       1663.61       1724.47        98.97 o                         
   2  20   1        554.56        638.36        80.46 o                         
   3  20   1       2496.86       2589.32        92.97 o                         
   4  20   1        185.71        265.58        98.73 o                         
   5  20   1       1641.93       1995.01       142.75 o                         
   6  20   1         47.90         45.14        84.37 o                         
   7  20   1         51.66        -91.64       103.78 o                         
   8  20   1         99.49         39.79       124.49 o                         
  -8  21   1         41.51       -143.75       143.75 o                         
  -7  21   1        753.70       1096.59        98.93 o                         
  -6  21   1       1692.20       1552.08       194.26 o                         
  -5  21   1        521.16        458.90        88.75 o                         
  -4  21   1       5268.21       5572.16       192.20 o                         
  -3  21   1       1490.21       1625.70        85.23 o                         
  -2  21   1          3.13         29.51        88.37 o                         
  -1  21   1       1702.30       1879.12       142.00 o                         
   0  21   1       5030.99       4890.45       129.53 o                         
   1  21   1        833.09        871.92        93.90 o                         
   2  21   1       1506.54       1463.06        95.43 o                         
   3  21   1        468.88        414.70       100.90 o                         
   4  21   1        367.19        384.77       103.46 o                         
   5  21   1         28.13        -81.54        94.85 o                         
   6  21   1        585.44        539.27       105.93 o                         
   7  21   1        868.86        911.19        97.97 o                         
   8  21   1       1767.11       1430.79       333.63 o                         
  -7  22   1        644.10        671.11       212.59 o                         
  -6  22   1         20.42        120.12        93.45 o                         
  -5  22   1        782.68       1058.69       136.10 o                         
  -4  22   1        526.92        684.12       125.65 o                         
  -3  22   1         46.71         -5.59        90.53 o                         
  -2  22   1        332.01        194.69        92.64 o                         
  -1  22   1        417.69        319.15       102.58 o                         
   0  22   1         15.30        109.97        92.23 o                         
   1  22   1         20.65         25.91        99.35 o                         
   2  22   1          0.04         61.07        91.56 o                         
   3  22   1         86.66         78.98       107.33 o                         
   4  22   1         77.61         63.52       115.34 o                         
   5  22   1        182.20        391.26        99.98 o                         
   6  22   1         79.56        137.38        91.16 o                         
  -5  23   1       5313.75       5655.81       181.10 o                         
  -4  23   1        483.36        457.86        92.27 o                         
  -3  23   1        113.39         92.92        98.45 o                         
  -2  23   1          6.27        144.86       119.42 o                         
  -1  23   1         16.32        -24.33        87.60 o                         
   0  23   1        314.94        283.59        86.66 o                         
   1  23   1       4737.45       4641.26       213.44 o                         
   2  23   1       2535.57       2852.85       119.86 o                         
   3  23   1        501.51        500.43       104.69 o                         
   4  23   1        196.46        216.57       176.26 o                         
   5  23   1        506.11        319.07       100.56 o                         
  -3  24   1         32.20        -85.87       103.72 o                         
  -2  24   1         67.35        237.32       121.14 o                         
  -1  24   1         88.53         49.17       119.13 o                         
   0  24   1        325.21        214.37       106.23 o                         
   1  24   1        502.91        200.81       109.36 o                         
   2  24   1         18.29         74.64       104.54 o                         
   3  24   1        402.84        372.30       108.24 o                         
 -16   0   2        774.24        567.64       116.09 o                         
 -14   0   2      20323.97      20684.87       218.17 o                         
 -12   0   2       2278.96       2398.41       115.98 o                         
 -10   0   2      33234.26      35848.50       643.16 o                         
  -8   0   2      34907.67      36620.77      1223.96 o                         
  -6   0   2         60.79         -9.25        98.34 o                         
  -4   0   2     778205.26     788112.20      7727.02 o                         
  -2   0   2        268.24        335.86        43.06 o                         
   2   0   2      21016.20      21030.96       385.57 o                         
   4   0   2     140355.64     141321.17       762.12 o                         
   6   0   2       6941.78       5532.50       156.64 o                         
   8   0   2       2034.43       1955.54       126.31 o                         
  10   0   2       8334.06       8375.03       307.01 o                         
  12   0   2         56.49         16.09       117.54 o                         
  14   0   2      11222.44      11169.88       236.83 o                         
 -16   1   2         84.15        119.48        81.23 o                         
 -15   1   2        384.07        232.42        78.21 o                         
 -14   1   2        116.10         19.42        77.73 o                         
 -13   1   2       1192.09       1265.71        91.92 o                         
 -12   1   2       4295.61       4418.79        96.08 o                         
 -11   1   2       9505.46       9383.32       126.97 o                         
 -10   1   2       2515.31       2530.82        81.54 o                         
  -9   1   2        619.03        752.85        68.24 o                         
  -8   1   2       1714.89       1860.47        83.76 o                         
  -7   1   2       6450.08       6933.10       120.52 o                         
  -6   1   2       2743.22       3036.29        88.29 o                         
  -5   1   2       2891.40       2760.40        96.62 o                         
  -4   1   2       2754.99       2718.55        93.51 o                         
  -3   1   2       2759.90       2517.57        77.47 o                         
  -2   1   2      20498.53      21605.29       204.63 o                         
  -1   1   2       4956.31       5087.86        96.03 o                         
   0   1   2      14390.83      14973.95       186.72 o                         
   1   1   2       8022.26       8092.42       167.22 o                         
   2   1   2         58.94         57.11        45.34 o                         
   3   1   2      21425.12      22463.36       241.05 o                         
   4   1   2         45.97        119.50        52.17 o                         
   5   1   2      12589.43      12669.05       146.68 o                         
   6   1   2        809.94        814.07        66.06 o                         
   7   1   2        475.22        580.56        72.37 o                         
   8   1   2         27.04         52.84        76.16 o                         
   9   1   2        106.18         67.80        77.60 o                         
  10   1   2       5646.67       5930.10       117.00 o                         
  11   1   2        693.57        664.49        85.62 o                         
  12   1   2        481.86        648.35        86.29 o                         
  13   1   2       1985.26       2218.47       101.86 o                         
  14   1   2         74.06         49.88        92.42 o                         
  15   1   2        439.45        205.12        98.01 o                         
 -16   2   2        383.58        210.61        82.39 o                         
 -15   2   2        748.74        638.50        80.88 o                         
 -14   2   2         41.64          8.73        72.99 o                         
 -13   2   2         15.24        -36.55        72.92 o                         
 -12   2   2        833.66        987.53        71.69 o                         
 -11   2   2       4067.31       4083.11        89.86 o                         
 -10   2   2       1351.23       1428.81        69.71 o                         
  -9   2   2      14361.33      14481.35       131.57 o                         
  -8   2   2        796.26        816.82        65.75 o                         
  -7   2   2        857.54        820.44        61.47 o                         
  -6   2   2        332.13        289.70        64.10 o                         
  -5   2   2      12926.32      12852.82       153.35 o                         
  -4   2   2        173.67        204.44        53.07 o                         
  -3   2   2      34320.52      33786.80       289.59 o                         
  -2   2   2         58.40         15.37        34.42 o                         
  -1   2   2       1576.70       1719.55        62.57 o                         
   0   2   2         39.19         23.89        26.59 o                         
   1   2   2      42838.29      42093.14       363.45 o                         
   2   2   2         93.70         86.43        53.77 o                         
   3   2   2      45585.61      46868.43       493.74 o                         
   4   2   2          7.02          7.96        69.87 o                         
   5   2   2       3339.61       3176.90        98.81 o                         
   6   2   2        499.29        454.56        69.27 o                         
   7   2   2       9216.63       8900.22       134.12 o                         
   8   2   2       1200.00       1205.86        95.39 o                         
   9   2   2      18725.72      19215.00       192.77 o                         
  10   2   2       1172.59       1199.09        98.85 o                         
  11   2   2        250.16        198.73        84.94 o                         
  12   2   2       1031.51       1190.22        95.00 o                         
  13   2   2       1169.28       1028.16       105.65 o                         
  14   2   2         30.54         11.86        97.49 o                         
  15   2   2        973.97        742.99       122.70 o                         
 -16   3   2         97.93         88.83        83.22 o                         
 -15   3   2        155.88        103.91        87.76 o                         
 -14   3   2       2268.35       2000.02       242.70 o                         
 -13   3   2        949.50        900.74        76.00 o                         
 -12   3   2       1997.29       2075.23        81.16 o                         
 -11   3   2         76.81         83.73        65.31 o                         
 -10   3   2       2770.33       2804.56        82.17 o                         
  -9   3   2        138.71        143.81        61.85 o                         
  -8   3   2      13459.79      13224.17       128.28 o                         
  -7   3   2       4032.17       4477.91        88.31 o                         
  -6   3   2       8760.12       8836.00       123.76 o                         
  -5   3   2       5007.76       4643.67        95.54 o                         
  -4   3   2       9212.78       9126.71       130.22 o                         
  -3   3   2       9542.68       9688.12       137.08 o                         
  -2   3   2      20034.60      20352.26       184.72 o                         
  -1   3   2      13702.66      13589.43       172.05 o                         
   0   3   2        808.91        775.61        63.13 o                         
   1   3   2      24273.84      25481.67       546.31 o                         
   2   3   2      43506.93      44868.75       386.50 o                         
   3   3   2       5707.46       5954.01       144.62 o                         
   4   3   2       4311.17       4478.61       127.51 o                         
   5   3   2      19183.19      19087.89       209.74 o                         
   6   3   2        473.51        692.68        79.42 o                         
   7   3   2       4915.92       4973.61       115.18 o                         
   8   3   2       3853.79       3733.05       125.19 o                         
   9   3   2        363.15        386.97        93.32 o                         
  10   3   2       4294.16       4384.62       131.38 o                         
  11   3   2        837.63        653.18       107.16 o                         
  12   3   2        513.39        548.08        93.19 o                         
  13   3   2        533.33        560.25       108.33 o                         
  14   3   2       1599.14       1658.27       132.65 o                         
  15   3   2        891.76        734.43       131.63 o                         
 -15   4   2        828.54        526.18        89.35 o                         
 -14   4   2       2171.43       2074.48       115.50 o                         
 -13   4   2          3.34         83.07        67.85 o                         
 -12   4   2          2.65         10.10        75.96 o                         
 -11   4   2       3307.27       3355.27        97.68 o                         
 -10   4   2       9374.13       9391.74       114.37 o                         
  -9   4   2        731.06        857.01        72.49 o                         
  -8   4   2       9965.22       9796.73       137.40 o                         
  -7   4   2       1432.48       1337.31        64.33 o                         
  -6   4   2      54382.36      54237.88       362.64 o                         
  -5   4   2        540.94        466.42        53.77 o                         
  -4   4   2         26.46         91.17        54.81 o                         
  -3   4   2         23.99         25.45        51.96 o                         
  -2   4   2      78603.23      78026.48       731.96 o                         
  -1   4   2       1576.22       1547.51        77.07 o                         
   0   4   2      66364.69      72052.37       914.13 o                         
   1   4   2       1629.76       1605.88       107.13 o                         
   2   4   2     151757.43     151968.47      1556.81 o                         
   3   4   2          6.13          5.00        63.24 o                         
   4   4   2       5698.37       6003.18       140.10 o                         
   5   4   2         53.45         64.29        76.63 o                         
   6   4   2        447.67        389.41        82.44 o                         
   7   4   2       1630.40       1641.09        97.55 o                         
   8   4   2      30297.43      30771.92       302.89 o                         
   9   4   2       2717.46       2916.76       131.01 o                         
  10   4   2       1493.81       1384.12       120.28 o                         
  11   4   2         75.35        148.11       116.74 o                         
  12   4   2        622.40        756.57       129.35 o                         
  13   4   2        155.66        219.18       106.64 o                         
  14   4   2        534.11        573.52       116.84 o                         
  15   4   2          2.54         86.56       124.58 o                         
 -15   5   2        641.78        465.45        91.22 o                         
 -14   5   2         18.10         42.94        81.59 o                         
 -13   5   2         21.32        -30.74        78.50 o                         
 -12   5   2       2687.32       2756.60        88.54 o                         
 -11   5   2       1023.95       1011.64        74.62 o                         
 -10   5   2        121.16        136.12        72.35 o                         
  -9   5   2       2917.45       2785.64        84.55 o                         
  -8   5   2        858.06        974.64        72.16 o                         
  -7   5   2       3652.08       3774.23        81.31 o                         
  -6   5   2        443.00        535.28        55.99 o                         
  -5   5   2        101.26         79.63        42.35 o                         
  -4   5   2       7274.80       7236.91       103.41 o                         
  -3   5   2       2844.01       3063.92        88.81 o                         
  -2   5   2       1037.37        942.06        65.46 o                         
  -1   5   2      18570.77      18882.37       310.78 o                         
   0   5   2      23699.87      24134.69       211.45 o                         
   1   5   2      15489.88      15715.36       242.50 o                         
   2   5   2       2158.18       2286.99        98.09 o                         
   3   5   2       2319.51       2257.19       102.81 o                         
   4   5   2      14140.11      14278.77       202.95 o                         
   5   5   2       2984.83       2999.59       104.26 o                         
   6   5   2       1283.20       1162.43        81.61 o                         
   7   5   2       5857.81       5901.65       133.62 o                         
   8   5   2          1.58         85.55        82.34 o                         
   9   5   2        371.24        389.62       105.95 o                         
  10   5   2        644.54        637.25       106.50 o                         
  11   5   2       1658.17       1684.70       132.42 o                         
  12   5   2       1676.78       1867.27       137.23 o                         
  13   5   2        106.61          2.79       130.05 o                         
  14   5   2        484.52        294.56       138.01 o                         
  15   5   2        582.68        416.61       223.07 o                         
 -15   6   2        630.86        417.67       172.31 o                         
 -14   6   2          0.13        -70.93        88.78 o                         
 -13   6   2          4.48        -19.77        79.52 o                         
 -12   6   2        367.91        425.05        75.70 o                         
 -11   6   2       2414.37       2431.32        84.81 o                         
 -10   6   2       2898.81       3012.79        88.10 o                         
  -9   6   2         26.31        117.35        69.02 o                         
  -8   6   2       4990.66       4797.67        95.39 o                         
  -7   6   2       8309.03       8071.88        97.64 o                         
  -6   6   2       1851.00       1858.38        62.12 o                         
  -5   6   2       2598.74       2059.74        69.12 o                         
  -4   6   2       2374.39       2260.40        76.20 o                         
  -3   6   2      18602.74      18195.31       260.25 o                         
  -2   6   2       1334.54       1305.08        67.40 o                         
  -1   6   2       1640.26       1998.10        80.45 o                         
   0   6   2        150.75        155.83        64.42 o                         
   1   6   2       2109.28       2246.11        82.65 o                         
   2   6   2       1666.38       1596.48        82.96 o                         
   3   6   2      26320.64      25247.36       451.84 o                         
   4   6   2       3147.09       2999.00       111.00 o                         
   5   6   2       2914.40       3018.35       100.97 o                         
   6   6   2       1106.82       1106.20        88.94 o                         
   7   6   2      10434.56      10491.07       164.19 o                         
   8   6   2       2876.23       2887.26       111.07 o                         
   9   6   2        534.52        553.96        93.76 o                         
  10   6   2       1901.11       2264.17       106.87 o                         
  11   6   2       1195.41       1191.58       128.33 o                         
  12   6   2         13.93        103.57       122.32 o                         
  13   6   2       1590.67       1475.35       149.67 o                         
  14   6   2          4.48         48.42       150.63 o                         
 -15   7   2        217.02        106.35       102.80 o                         
 -14   7   2        239.93        249.05       109.98 o                         
 -13   7   2         64.25        203.72       109.09 o                         
 -12   7   2       1646.18       1666.48        96.16 o                         
 -11   7   2         30.71         -7.09        86.11 o                         
 -10   7   2      20873.76      21561.65       320.34 o                         
  -9   7   2        251.16        101.84        81.27 o                         
  -8   7   2       3325.17       3379.67       153.23 o                         
  -7   7   2      11344.08      11051.82       196.30 o                         
  -6   7   2      15907.78      15276.00       134.66 o                         
  -5   7   2       1991.77       2028.44        68.63 o                         
  -4   7   2       1569.35       1649.71        70.42 o                         
  -3   7   2        135.38        188.79        54.60 o                         
  -2   7   2      56850.36      54660.19       855.58 o                         
  -1   7   2      46207.89      46601.53       761.40 o                         
   0   7   2        259.72        382.47        60.51 o                         
   1   7   2      31917.28      33131.96       484.67 o                         
   2   7   2      42141.06      42440.17       602.96 o                         
   3   7   2      19279.85      19027.75       423.76 o                         
   4   7   2      18068.74      17429.20       195.73 o                         
   5   7   2         88.75         40.68        57.51 o                         
   6   7   2       5556.76       5314.01       117.00 o                         
   7   7   2       4715.35       4945.94       156.76 o                         
   8   7   2       1268.21       1336.74       101.76 o                         
   9   7   2        966.07        817.43       119.07 o                         
  10   7   2       4429.89       4710.15       174.98 o                         
  11   7   2       1005.33       1062.51       111.77 o                         
  12   7   2       7074.60       6866.73       366.00 o                         
  13   7   2         19.41         42.13       112.17 o                         
  14   7   2          8.68        -38.13       137.24 o                         
 -15   8   2        115.55         34.24       100.03 o                         
 -14   8   2        909.07        947.30       108.05 o                         
 -13   8   2       1086.32       1033.19       190.53 o                         
 -12   8   2       1025.71        915.14        99.84 o                         
 -11   8   2       2808.33       2972.23        95.57 o                         
 -10   8   2         91.11        124.31        83.65 o                         
  -9   8   2       4419.07       4432.26        97.61 o                         
  -8   8   2        685.24        739.77        69.94 o                         
  -7   8   2       1210.10       1235.28        74.47 o                         
  -6   8   2       9961.82      10590.03       118.18 o                         
  -5   8   2       1895.88       1776.58        84.19 o                         
  -4   8   2      14056.55      13367.52       133.76 o                         
  -3   8   2        508.97        450.85        53.56 o                         
  -2   8   2        558.77        541.01        60.30 o                         
  -1   8   2       2274.37       2058.84        84.09 o                         
   0   8   2       1075.90        990.24        69.50 o                         
   1   8   2       3445.77       3377.69        87.19 o                         
   2   8   2       1476.87       1276.84        74.52 o                         
   3   8   2       3827.49       3587.53       103.12 o                         
   4   8   2      13618.77      13324.89       143.22 o                         
   5   8   2        133.55        102.12        65.95 o                         
   6   8   2      14614.76      14292.89       178.55 o                         
   7   8   2       1959.85       2024.23        96.48 o                         
   8   8   2        156.54        214.39        85.15 o                         
   9   8   2       2553.28       2747.26       117.57 o                         
  10   8   2        254.30        269.52       112.30 o                         
  11   8   2       1085.31        951.90       245.88 o                         
  12   8   2         16.32         43.24       102.19 o                         
  13   8   2        159.26        164.45       109.93 o                         
  14   8   2       1527.02       1293.35       146.15 o                         
 -15   9   2        492.63        209.08       110.23 o                         
 -14   9   2       2723.38       2667.21       113.12 o                         
 -13   9   2       1029.97       1109.69       114.86 o                         
 -12   9   2        798.93       1017.68        90.18 o                         
 -11   9   2        510.63        586.95        80.66 o                         
 -10   9   2        128.32         26.87        85.13 o                         
  -9   9   2        759.64        749.58        80.72 o                         
  -8   9   2       2975.40       3146.07        93.88 o                         
  -7   9   2       5702.17       5579.37        93.94 o                         
  -6   9   2      12463.09      12361.68       150.10 o                         
  -5   9   2        321.11        421.07        60.77 o                         
  -4   9   2       1376.71       1401.13        67.12 o                         
  -3   9   2       1180.40       1374.01        59.63 o                         
  -2   9   2       8637.88       8643.21       116.80 o                         
  -1   9   2       6849.91       6350.86       101.37 o                         
   0   9   2       6231.64       5823.66       113.80 o                         
   1   9   2         71.68         27.77        57.35 o                         
   2   9   2          8.42         72.27        53.05 o                         
   3   9   2        721.04        561.81        81.76 o                         
   4   9   2       1673.32       1431.50        89.59 o                         
   5   9   2       3735.98       3648.98        94.38 o                         
   6   9   2      12031.65      11955.82       200.17 o                         
   7   9   2       1860.02       1922.90        86.33 o                         
   8   9   2        111.97         50.44        88.34 o                         
   9   9   2        155.76        114.53        86.72 o                         
  10   9   2        444.52        436.32       109.33 o                         
  11   9   2        362.26        278.18       103.91 o                         
  12   9   2        413.38        195.46       108.45 o                         
  13   9   2        551.61        437.46       120.64 o                         
  14   9   2       1413.17       1270.69       120.03 o                         
 -14  10   2        964.60        826.93       161.41 o                         
 -13  10   2          0.09         59.97        87.98 o                         
 -12  10   2        337.81         77.94        98.07 o                         
 -11  10   2         62.09         16.74        97.09 o                         
 -10  10   2       1975.00       1997.07        92.19 o                         
  -9  10   2       2289.03       2352.56        96.84 o                         
  -8  10   2       1536.93       1580.21        73.23 o                         
  -7  10   2       3465.72       3636.75        94.57 o                         
  -6  10   2       6966.74       6766.29       100.11 o                         
  -5  10   2        861.89        953.87        73.55 o                         
  -4  10   2       7074.70       6684.33       108.52 o                         
  -3  10   2         71.88         26.60        67.74 o                         
  -2  10   2       2912.94       2636.20        79.45 o                         
  -1  10   2      15425.85      15566.23       158.92 o                         
   0  10   2        117.92        148.54        53.19 o                         
   1  10   2      10419.57       9585.36       127.93 o                         
   2  10   2       2170.03       1923.56        75.51 o                         
   3  10   2        153.35        206.36        72.37 o                         
   4  10   2       4785.93       4638.09       116.88 o                         
   5  10   2        138.47        180.51        77.88 o                         
   6  10   2       8015.13       7500.94       115.97 o                         
   7  10   2       2016.86       1921.45        74.74 o                         
   8  10   2       2505.05       2536.45       104.76 o                         
   9  10   2       1240.78       1349.76       121.39 o                         
  10  10   2         47.16         72.47       112.10 o                         
  11  10   2       2127.87       2138.75       153.75 o                         
  12  10   2        121.40        186.90        99.61 o                         
  13  10   2        186.72        190.02       114.12 o                         
 -14  11   2        762.00        875.01       117.86 o                         
 -13  11   2       1430.55       1381.23       135.21 o                         
 -12  11   2        255.78        172.73        95.66 o                         
 -11  11   2       4109.04       3860.23       218.15 o                         
 -10  11   2       9728.59      10164.31       131.39 o                         
  -9  11   2       1377.70       1440.66       105.94 o                         
  -8  11   2      20934.38      20897.45       156.99 o                         
  -7  11   2       8271.33       8088.47       111.66 o                         
  -6  11   2       2428.73       2427.43        84.19 o                         
  -5  11   2       4154.34       4376.74        97.61 o                         
  -4  11   2        260.68        303.47        81.99 o                         
  -3  11   2       2897.10       3074.09       103.21 o                         
  -2  11   2         14.64         16.79        53.35 o                         
  -1  11   2      18385.39      17905.98       161.29 o                         
   0  11   2      45411.35      43029.61       214.44 o                         
   1  11   2        782.65        576.97        59.32 o                         
   2  11   2      15885.45      16082.75       150.61 o                         
   3  11   2       2180.27       2148.60        81.77 o                         
   4  11   2        243.61        197.69        98.57 o                         
   5  11   2      10669.85      10966.08       304.78 o                         
   6  11   2       1167.97       1043.53        84.62 o                         
   7  11   2        460.80        530.04        90.02 o                         
   8  11   2       5316.04       5539.68       115.99 o                         
   9  11   2        126.17        107.55       104.19 o                         
  10  11   2       8016.98       8354.52       545.96 o                         
  11  11   2       3926.29       3783.12       131.35 o                         
  12  11   2        570.45        744.51       127.50 o                         
  13  11   2        239.44        148.25       101.55 o                         
 -14  12   2          1.82        -56.84        99.12 o                         
 -13  12   2        194.76         27.36       103.50 o                         
 -12  12   2         84.79        156.27        92.52 o                         
 -11  12   2         93.80        128.73        87.84 o                         
 -10  12   2         13.40         34.32        84.69 o                         
  -9  12   2        862.59        797.07        81.74 o                         
  -8  12   2       1444.70       1528.03        99.47 o                         
  -7  12   2       4660.63       4716.00       126.73 o                         
  -6  12   2       1258.10       1463.03        72.09 o                         
  -5  12   2        120.16        136.38        78.39 o                         
  -4  12   2         56.18         20.41        71.91 o                         
  -3  12   2        487.76        475.85        69.19 o                         
  -2  12   2        234.10        328.41       128.80 o                         
  -1  12   2        934.50        985.99        90.39 o                         
   0  12   2       1593.90       1895.37        81.55 o                         
   1  12   2       2844.52       2822.55        77.98 o                         
   2  12   2          2.63        -58.29        73.94 o                         
   3  12   2       1190.16       1213.50        80.93 o                         
   4  12   2       6416.82       6779.41       126.96 o                         
   5  12   2         76.15       -107.03       107.03 o                         
   6  12   2        820.13        890.59        86.96 o                         
   7  12   2       2866.31       3166.52       133.58 o                         
   8  12   2          5.59        145.21        86.63 o                         
   9  12   2        819.83        816.25       103.39 o                         
  10  12   2        328.95        330.47       107.06 o                         
  11  12   2         48.20        113.28       112.99 o                         
  12  12   2        114.73        107.52       125.96 o                         
  13  12   2        214.66         74.43       117.94 o                         
 -13  13   2       1043.75        969.43       160.48 o                         
 -12  13   2       1515.49       1482.39       147.83 o                         
 -11  13   2        161.85         -7.28        96.54 o                         
 -10  13   2        834.12        831.63        89.90 o                         
  -9  13   2        583.97        545.15        84.81 o                         
  -8  13   2       4008.43       4003.15        96.66 o                         
  -7  13   2        154.62        106.08        62.16 o                         
  -6  13   2       1372.34       1254.86        75.29 o                         
  -5  13   2       2899.96       2755.98        89.46 o                         
  -4  13   2        595.13        607.93        74.17 o                         
  -3  13   2       5096.28       4589.78       151.96 o                         
  -2  13   2       8616.71       8135.56       219.75 o                         
  -1  13   2        663.30        690.41        78.83 o                         
   0  13   2       4287.05       4586.45        99.34 o                         
   1  13   2       3767.32       3823.93       121.74 o                         
   2  13   2       5480.77       5484.33       117.61 o                         
   3  13   2        155.24        161.85        74.16 o                         
   4  13   2       4988.37       5167.22       128.91 o                         
   5  13   2      14104.51      14225.03       274.66 o                         
   6  13   2       7211.33       7379.75       127.80 o                         
   7  13   2        667.85        534.93        88.18 o                         
   8  13   2       2781.68       2854.85        95.27 o                         
   9  13   2        583.94        518.65        87.57 o                         
  10  13   2        302.05        252.83        96.19 o                         
  11  13   2       2995.39       2436.99       312.63 o                         
  12  13   2       3547.65       3327.35       170.90 o                         
 -13  14   2         96.38        -17.44       103.34 o                         
 -12  14   2        526.18        581.95       105.94 o                         
 -11  14   2        226.95        140.12       101.97 o                         
 -10  14   2         33.74         14.00        86.98 o                         
  -9  14   2       2567.40       2891.03        95.36 o                         
  -8  14   2       2100.42       2188.63        78.83 o                         
  -7  14   2       1112.05       1300.34        83.38 o                         
  -6  14   2       5544.88       5397.44       130.93 o                         
  -5  14   2       5767.80       5862.63       124.17 o                         
  -4  14   2       6273.60       5880.47        94.02 o                         
  -3  14   2         65.21        139.08        71.06 o                         
  -2  14   2       4311.51       4221.34       110.57 o                         
  -1  14   2       6023.39       6166.69       106.09 o                         
   0  14   2        333.74        428.76        77.53 o                         
   1  14   2       2153.10       2235.01        80.71 o                         
   2  14   2       2422.98       2209.30        87.19 o                         
   3  14   2         58.64         59.96        71.31 o                         
   4  14   2       5246.63       4806.05        93.41 o                         
   5  14   2       1947.57       1911.50        85.19 o                         
   6  14   2       6578.77       6650.61       122.54 o                         
   7  14   2       2576.81       2712.45       125.58 o                         
   8  14   2       2148.67       2284.92       105.65 o                         
   9  14   2       2123.21       2165.74       123.93 o                         
  10  14   2        121.38        -21.31       115.29 o                         
  11  14   2        139.74        -41.78       114.42 o                         
  12  14   2        135.91         99.61       135.82 o                         
 -12  15   2        530.83        388.74       106.88 o                         
 -11  15   2        292.70        102.89        96.75 o                         
 -10  15   2       1444.83       1523.72        92.31 o                         
  -9  15   2        260.10        324.56        79.48 o                         
  -8  15   2        573.28        630.29        82.54 o                         
  -7  15   2       2013.05       2200.42       118.54 o                         
  -6  15   2       2047.79       2015.67        79.01 o                         
  -5  15   2       1311.62       1233.63        73.24 o                         
  -4  15   2        488.83        536.84        74.42 o                         
  -3  15   2       3800.81       3618.95        99.94 o                         
  -2  15   2      10143.90      10365.41       136.37 o                         
  -1  15   2       1265.81       1333.29        87.18 o                         
   0  15   2       2345.85       2353.87        83.58 o                         
   1  15   2       2316.77       2111.76        82.70 o                         
   2  15   2       6027.82       5478.04       190.27 o                         
   3  15   2        132.06        155.88        78.25 o                         
   4  15   2       3321.93       3228.10        92.26 o                         
   5  15   2       6290.32       6051.64       278.07 o                         
   6  15   2       4946.29       4662.48       256.67 o                         
   7  15   2       2456.06       2399.38       108.51 o                         
   8  15   2       1201.25       1448.13        89.97 o                         
   9  15   2        389.19        471.13       121.07 o                         
  10  15   2        278.37        212.83       154.95 o                         
  11  15   2        453.47        172.96       198.42 o                         
 -12  16   2        210.59        104.69       104.64 o                         
 -11  16   2         28.79         40.52       109.02 o                         
 -10  16   2       1398.28       1460.05       101.41 o                         
  -9  16   2        269.70        306.55       124.05 o                         
  -8  16   2       3654.31       3828.25        97.76 o                         
  -7  16   2        109.00        147.57        75.75 o                         
  -6  16   2       1237.67       1339.73       244.99 o                         
  -5  16   2         31.22         78.12        76.21 o                         
  -4  16   2       7215.49       7521.79       167.25 o                         
  -3  16   2         81.48         67.23        85.77 o                         
  -2  16   2       2011.50       1950.99        83.54 o                         
  -1  16   2        254.40        175.52        75.31 o                         
   0  16   2       2810.58       2790.98       130.82 o                         
   1  16   2        904.42        876.66        78.66 o                         
   2  16   2       5933.98       5924.03       104.59 o                         
   3  16   2         76.52        112.65        73.11 o                         
   4  16   2       2538.21       2505.83       146.31 o                         
   5  16   2       1350.55       1395.97        82.58 o                         
   6  16   2          8.17        -28.76        93.57 o                         
   7  16   2          3.47        174.10        78.21 o                         
   8  16   2       4086.98       4276.76       146.05 o                         
   9  16   2          2.47         15.20       116.63 o                         
  10  16   2       1029.07       1202.75       120.75 o                         
  11  16   2        594.19        804.08       137.13 o                         
 -11  17   2        905.94        539.78       258.86 o                         
 -10  17   2         94.40          0.26        91.53 o                         
  -9  17   2         32.38         14.09        92.71 o                         
  -8  17   2       3014.84       2913.52       117.40 o                         
  -7  17   2       2838.93       2973.69       116.42 o                         
  -6  17   2       2027.15       2009.83       102.67 o                         
  -5  17   2         53.09        172.25        91.36 o                         
  -4  17   2        820.07       1109.76        83.70 o                         
  -3  17   2       2240.14       2367.45        93.83 o                         
  -2  17   2         13.47        124.19       107.85 o                         
  -1  17   2       3333.52       3385.80       138.00 o                         
   0  17   2       5892.04       5671.50       142.76 o                         
   1  17   2       1781.10       1754.05        90.82 o                         
   2  17   2        432.90        419.69        68.04 o                         
   3  17   2       1884.46       1901.39       120.09 o                         
   4  17   2        882.71        803.83       112.14 o                         
   5  17   2       1310.06       1586.42       161.84 o                         
   6  17   2        129.63        169.98       108.40 o                         
   7  17   2        704.95        775.27        77.77 o                         
   8  17   2        908.63        854.83       186.00 o                         
   9  17   2        316.21        309.82       175.39 o                         
  10  17   2        288.31        133.64       171.15 o                         
 -11  18   2       1644.71       1540.94       202.13 o                         
 -10  18   2          4.31         -1.85       103.96 o                         
  -9  18   2       2203.55       2177.73       101.76 o                         
  -8  18   2        668.96        659.32       107.74 o                         
  -7  18   2         25.30         -2.76        95.68 o                         
  -6  18   2       2360.77       2696.90       106.79 o                         
  -5  18   2       4390.56       4747.60       269.60 o                         
  -4  18   2       4141.01       4424.68       105.95 o                         
  -3  18   2      11580.53      11110.67       533.08 o                         
  -2  18   2       1244.23       1287.58        85.10 o                         
  -1  18   2        312.37        170.64        80.01 o                         
   0  18   2         25.95         68.13        70.62 o                         
   1  18   2       7233.18       7039.94       107.30 o                         
   2  18   2        447.40        474.64        95.12 o                         
   3  18   2       9944.23      10201.61       259.47 o                         
   4  18   2       5656.14       5831.55       107.95 o                         
   5  18   2        248.32        193.33        76.89 o                         
   6  18   2       6124.88       5924.54       276.10 o                         
   7  18   2       4030.80       4280.07       107.43 o                         
   8  18   2        187.13        158.34        95.77 o                         
   9  18   2        781.35        649.10       108.52 o                         
  10  18   2          3.47         96.24       179.09 o                         
 -10  19   2       1695.60       1551.32       272.42 o                         
  -9  19   2        636.65        479.81       104.42 o                         
  -8  19   2        461.86        401.41        97.02 o                         
  -7  19   2       1450.96       1465.53       131.92 o                         
  -6  19   2        995.18       1089.98       106.56 o                         
  -5  19   2         89.91        125.27        89.63 o                         
  -4  19   2         23.60        -63.21        74.40 o                         
  -3  19   2        213.41        283.28        83.92 o                         
  -2  19   2         13.41          3.07        80.43 o                         
  -1  19   2       1691.68       1673.15        86.69 o                         
   0  19   2       3567.18       3701.43        99.95 o                         
   1  19   2          7.28        -88.83        88.83 o                         
   2  19   2       1819.03       1963.75       150.79 o                         
   3  19   2       1309.54       1351.74       112.01 o                         
   4  19   2         78.09         48.00       127.32 o                         
   5  19   2         35.16         86.39       107.69 o                         
   6  19   2         19.74        135.08        88.93 o                         
   7  19   2        379.78        431.41       166.81 o                         
   8  19   2        196.08        238.09       110.04 o                         
   9  19   2          0.17        -46.99       108.29 o                         
  -9  20   2        400.76        347.30       115.01 o                         
  -8  20   2         50.87        153.81       100.20 o                         
  -7  20   2         59.03         49.36        93.01 o                         
  -6  20   2        304.45        278.14       107.91 o                         
  -5  20   2         38.05        172.08        77.88 o                         
  -4  20   2       2677.61       2936.64       128.04 o                         
  -3  20   2        326.87        205.69        90.65 o                         
  -2  20   2       5805.84       5922.73       270.73 o                         
  -1  20   2        271.72        242.29        85.95 o                         
   0  20   2         28.59         65.54        90.35 o                         
   1  20   2        574.94        680.55       166.93 o                         
   2  20   2       8510.50       8449.18       229.60 o                         
   3  20   2         58.90        -43.86        83.66 o                         
   4  20   2       2096.20       2225.90       153.58 o                         
   5  20   2        498.69        320.74        82.00 o                         
   6  20   2       1130.84        837.66        98.93 o                         
   7  20   2         48.52         52.59       103.68 o                         
   8  20   2       1026.68       1084.86       110.62 o                         
  -8  21   2        705.20        530.68       118.03 o                         
  -7  21   2        275.21        350.81       103.86 o                         
  -6  21   2         10.72        -87.10       102.64 o                         
  -5  21   2       1290.76       1311.05       155.05 o                         
  -4  21   2        238.28        131.18       117.36 o                         
  -3  21   2        510.53        254.70       129.69 o                         
  -2  21   2       1096.15       1110.77        85.97 o                         
  -1  21   2         67.30        203.91        86.12 o                         
   0  21   2        997.34        963.37        97.31 o                         
   1  21   2        161.42        205.91       102.03 o                         
   2  21   2       1296.55       1242.12        93.93 o                         
   3  21   2        182.30        159.24        87.98 o                         
   4  21   2       1313.48       1259.33       111.70 o                         
   5  21   2       3262.97       3318.83       179.59 o                         
   6  21   2        615.65        440.84       134.85 o                         
   7  21   2        215.31        268.84       143.95 o                         
  -7  22   2         81.14         43.79        93.75 o                         
  -6  22   2       1462.70       1419.67       108.20 o                         
  -5  22   2       2018.43       1909.39        95.99 o                         
  -4  22   2        143.57        192.76       134.22 o                         
  -3  22   2       3364.03       3353.55        92.13 o                         
  -2  22   2       1160.97       1122.64       135.82 o                         
  -1  22   2         57.09         73.10        74.06 o                         
   0  22   2          8.63        -38.34       148.22 o                         
   1  22   2       2412.69       2632.02        94.54 o                         
   2  22   2       2128.28       1912.06        98.01 o                         
   3  22   2       3249.51       3243.58       156.06 o                         
   4  22   2       1476.32       1526.05        99.85 o                         
   5  22   2        128.85         39.78        93.06 o                         
   6  22   2        884.98        560.05       114.96 o                         
  -5  23   2         26.03         -5.22        91.70 o                         
  -4  23   2         22.32        -25.70        84.78 o                         
  -3  23   2         14.57         -3.51       104.88 o                         
  -2  23   2        478.00        521.01       109.18 o                         
  -1  23   2          5.49         31.12        94.37 o                         
   0  23   2          4.44        140.32       101.76 o                         
   1  23   2          9.15        -18.03        90.83 o                         
   2  23   2         15.74        -51.62        92.23 o                         
   3  23   2         65.87         50.39        91.45 o                         
   4  23   2        219.93        138.70        90.88 o                         
   5  23   2         13.65        175.20       130.38 o                         
  -3  24   2         72.30         97.65        87.97 o                         
  -2  24   2       1271.29       1226.95       109.91 o                         
  -1  24   2        249.83        223.48        91.32 o                         
   0  24   2        531.62        376.17        98.23 o                         
   1  24   2        289.10        186.48        94.12 o                         
   2  24   2       3527.10       3851.61       236.04 o                         
 -15   0   3         12.75        106.65       106.66 o                         
 -13   0   3       1077.81        936.67       251.68 o                         
 -11   0   3       2073.22       1807.29       552.75 o                         
  -9   0   3       4953.00       5064.42       137.27 o                         
  -7   0   3       1211.65       1193.88        86.31 o                         
  -5   0   3         44.60         19.24        69.13 o                         
  -3   0   3       1772.26       1608.34        81.59 o                         
  -1   0   3        179.43        111.02        37.48 o                         
   1   0   3        116.01         86.32        56.79 o                         
   3   0   3         42.81         71.38        95.95 o                         
   5   0   3        769.51        813.21        95.34 o                         
   7   0   3        127.47        173.00        88.33 o                         
   9   0   3       2262.62       2328.40       139.23 o                         
  11   0   3         36.53         -0.36       121.65 o                         
  13   0   3        922.13       1032.53       186.83 o                         
  15   0   3       1908.26       1494.12       172.90 o                         
 -16   1   3         50.35         24.10        83.04 o                         
 -15   1   3        879.40        822.88        77.59 o                         
 -14   1   3         22.00         14.80        75.60 o                         
 -13   1   3         58.83        -10.40        77.27 o                         
 -12   1   3        250.70        358.97        78.09 o                         
 -11   1   3       4818.09       4877.11        88.88 o                         
 -10   1   3       9508.02       9861.00       129.97 o                         
  -9   1   3       1593.95       1714.66       119.07 o                         
  -8   1   3        877.17        812.05        62.28 o                         
  -7   1   3      13901.33      13462.16       210.88 o                         
  -6   1   3        351.51        386.98        52.55 o                         
  -5   1   3       6566.73       5788.03       101.11 o                         
  -4   1   3       8375.14       8263.46       104.83 o                         
  -3   1   3      11358.25      11536.82       127.42 o                         
  -2   1   3      67184.67      68626.28       725.85 o                         
  -1   1   3       8719.63       9158.11       115.58 o                         
   0   1   3        420.62        361.25        36.31 o                         
   1   1   3       1607.55       1706.05        71.55 o                         
   2   1   3       9114.65       8933.94       165.91 o                         
   3   1   3      84660.54      83326.15       577.12 o                         
   4   1   3       5373.71       5535.02       121.11 o                         
   5   1   3         19.28          3.58        60.07 o                         
   6   1   3      11775.14      11634.23       138.60 o                         
   7   1   3        174.17        241.62        68.38 o                         
   8   1   3      10215.29      10254.65       146.73 o                         
   9   1   3       6520.72       6554.51       119.15 o                         
  10   1   3       1689.01       1776.19        96.67 o                         
  11   1   3       1891.33       2068.22       111.54 o                         
  12   1   3        437.85        391.82        95.82 o                         
  13   1   3       2871.88       2728.89       115.22 o                         
  14   1   3        290.40        139.15       114.52 o                         
  15   1   3          4.34         25.83       124.39 o                         
 -16   2   3         19.90          8.97        76.85 o                         
 -15   2   3        123.65         90.77        81.30 o                         
 -14   2   3         17.93         69.95        77.22 o                         
 -13   2   3       1400.08       1499.37        73.18 o                         
 -12   2   3        216.01        183.20        63.75 o                         
 -11   2   3      37965.57      38634.55       288.70 o                         
 -10   2   3        164.37        128.84        67.50 o                         
  -9   2   3        596.38        464.72        86.03 o                         
  -8   2   3        422.98        672.28        84.32 o                         
  -7   2   3      22604.77      23829.46       235.44 o                         
  -6   2   3        461.74        464.34        58.99 o                         
  -5   2   3      10323.19       9808.54       186.74 o                         
  -4   2   3        354.53        286.82        49.07 o                         
  -3   2   3      71302.51      72494.10       657.08 o                         
  -2   2   3        106.66        101.68        35.87 o                         
  -1   2   3     108366.67     113773.26       844.66 o                         
   0   2   3         36.35         57.27        27.99 o                         
   1   2   3       9357.57       8917.64       137.54 o                         
   2   2   3       1835.74       1793.83        90.04 o                         
   3   2   3      24560.53      25698.92       271.23 o                         
   4   2   3        206.20        187.36        64.51 o                         
   5   2   3       2994.01       2597.33        88.95 o                         
   6   2   3          5.88         -1.67        61.10 o                         
   7   2   3      57410.52      57464.52       310.17 o                         
   8   2   3        356.92        370.65        80.73 o                         
   9   2   3      10902.66      10953.70       153.81 o                         
  10   2   3       1327.73       1384.79        95.65 o                         
  11   2   3       4798.95       4658.27       129.86 o                         
  12   2   3        180.55        184.89        84.07 o                         
  13   2   3         11.87        -54.20       105.10 o                         
  14   2   3        185.51        119.33       111.32 o                         
 -16   3   3        416.74        171.14        80.24 o                         
 -15   3   3       2131.83       1903.74        88.60 o                         
 -14   3   3       1550.14       1589.06        78.18 o                         
 -13   3   3         70.90         40.81        69.37 o                         
 -12   3   3        264.08        266.32        74.39 o                         
 -11   3   3        414.40        375.87        67.76 o                         
 -10   3   3        286.31        243.81        72.90 o                         
  -9   3   3      16631.70      17098.49       138.67 o                         
  -8   3   3      13192.06      13165.64       165.54 o                         
  -7   3   3        116.36        130.00        61.65 o                         
  -6   3   3        403.80        471.40        64.60 o                         
  -5   3   3       1519.53       1416.02        65.14 o                         
  -4   3   3      25687.86      26008.56       353.06 o                         
  -3   3   3      20950.20      21772.02       173.54 o                         
  -2   3   3       3209.01       3337.10        82.15 o                         
  -1   3   3      12980.27      13623.02       148.63 o                         
   0   3   3       9060.39       9516.17       135.06 o                         
   1   3   3       6618.98       6744.55       131.97 o                         
   2   3   3      14309.64      14259.88       176.79 o                         
   3   3   3      10912.86      11083.55       167.29 o                         
   4   3   3      12478.80      11803.33       168.18 o                         
   5   3   3       7247.11       6988.27       118.41 o                         
   6   3   3        773.11        767.33        67.39 o                         
   7   3   3       1200.56       1171.41        90.35 o                         
   8   3   3        905.23        968.09        85.51 o                         
   9   3   3       1906.35       1901.29       102.66 o                         
  10   3   3       6073.69       6039.21       129.89 o                         
  11   3   3       1413.06       1540.15       109.61 o                         
  12   3   3       1602.90       1323.00       192.27 o                         
  13   3   3        207.29        171.15       114.74 o                         
  14   3   3       1491.62       1664.13       135.23 o                         
 -16   4   3        403.11        242.17        81.96 o                         
 -15   4   3       2216.95       2017.62        92.10 o                         
 -14   4   3        909.03        885.72        83.10 o                         
 -13   4   3         13.12          9.60        73.24 o                         
 -12   4   3        611.96        629.27        88.34 o                         
 -11   4   3         12.86        -19.27        65.06 o                         
 -10   4   3        115.79        141.39        62.40 o                         
  -9   4   3        534.86        448.01        66.86 o                         
  -8   4   3          1.17        -14.24        67.52 o                         
  -7   4   3       3600.07       3534.10        72.54 o                         
  -6   4   3       7888.46       7301.32       147.85 o                         
  -5   4   3       2507.43       2353.73        74.71 o                         
  -4   4   3        123.88        170.88        58.74 o                         
  -3   4   3        239.28        188.66        56.93 o                         
  -2   4   3        474.41        615.78        58.61 o                         
  -1   4   3        556.53        534.89        57.02 o                         
   0   4   3        782.19        791.98        71.73 o                         
   1   4   3        194.31        233.60        61.03 o                         
   2   4   3      12604.94      11671.69       207.37 o                         
   3   4   3        427.47        474.82        87.25 o                         
   4   4   3       1940.39       1871.01        95.60 o                         
   5   4   3        140.11        150.85        81.67 o                         
   6   4   3        529.61        421.00        76.71 o                         
   7   4   3          3.81         25.53        92.87 o                         
   8   4   3        594.00        533.96        88.48 o                         
   9   4   3        119.18         82.77        92.51 o                         
  10   4   3        589.23        450.37        94.67 o                         
  11   4   3       2302.74       2491.35       126.32 o                         
  12   4   3       2479.12       2423.82       361.45 o                         
  13   4   3        420.80        379.74       114.03 o                         
  14   4   3          0.22         27.14       118.28 o                         
 -16   5   3        838.20        519.56       186.98 o                         
 -15   5   3        387.04        364.88        82.66 o                         
 -14   5   3        647.31        628.60        88.27 o                         
 -13   5   3       1169.37       1326.42       155.09 o                         
 -12   5   3        413.81        533.98        70.68 o                         
 -11   5   3       7594.77       7940.57       135.04 o                         
 -10   5   3          5.35          5.58        68.74 o                         
  -9   5   3      12667.07      12616.54       123.22 o                         
  -8   5   3       8183.56       8026.18       113.81 o                         
  -7   5   3       3644.57       3568.01        76.74 o                         
  -6   5   3        182.61        129.91        49.40 o                         
  -5   5   3      13733.29      13614.81       135.39 o                         
  -4   5   3      15427.72      14724.97       178.11 o                         
  -3   5   3      12542.75      11992.71       122.28 o                         
  -2   5   3         15.97         27.74        59.81 o                         
  -1   5   3       3034.14       2718.27        86.51 o                         
   0   5   3       1474.80       1583.65        72.56 o                         
   1   5   3      80117.02      81827.06      1188.94 o                         
   2   5   3       3259.26       3162.15        94.67 o                         
   3   5   3      17117.20      17180.24       209.14 o                         
   4   5   3       7457.68       7161.88       134.42 o                         
   5   5   3      25141.36      24040.51       321.77 o                         
   6   5   3         42.25         79.29        76.56 o                         
   7   5   3      11886.63      12442.79       170.52 o                         
   8   5   3       1007.83       1052.53        91.19 o                         
   9   5   3       2554.32       2514.19       136.37 o                         
  10   5   3       3421.42       3547.52       151.16 o                         
  11   5   3        460.14        508.68       102.65 o                         
  12   5   3       1102.83       1084.65       115.60 o                         
  13   5   3       1807.89       1426.49       152.35 o                         
  14   5   3        703.87        365.83       139.11 o                         
 -15   6   3        212.33        166.62        88.60 o                         
 -14   6   3        145.02        118.82        79.72 o                         
 -13   6   3       7107.54       7360.58       111.71 o                         
 -12   6   3         24.37        -49.52        70.87 o                         
 -11   6   3       1100.33        986.71        86.22 o                         
 -10   6   3        587.84        553.90        71.32 o                         
  -9   6   3        467.23        484.21        64.22 o                         
  -8   6   3       1585.06       1612.39        75.97 o                         
  -7   6   3       3212.09       3093.04        70.94 o                         
  -6   6   3       3955.85       3967.72        79.37 o                         
  -5   6   3      18472.38      17165.58       132.93 o                         
  -4   6   3       1879.50       1779.74        73.21 o                         
  -3   6   3      11320.38      11213.74       128.21 o                         
  -2   6   3        474.13        433.42        55.47 o                         
  -1   6   3      15477.98      15975.67       261.54 o                         
   0   6   3       1225.84       1210.91        74.09 o                         
   1   6   3      65261.59      64701.05       819.48 o                         
   2   6   3      11487.56      11187.00       237.33 o                         
   3   6   3       7328.55       8047.51       138.73 o                         
   4   6   3       5269.09       4913.73       124.40 o                         
   5   6   3      19928.62      19756.57       207.76 o                         
   6   6   3          4.07         31.50        70.57 o                         
   7   6   3          2.67        -81.57        81.57 o                         
   8   6   3        116.98        247.68        92.04 o                         
   9   6   3      10849.97      11331.41       297.86 o                         
  10   6   3        280.19        293.55       118.37 o                         
  11   6   3       5138.92       5010.79       189.67 o                         
  12   6   3       1011.52       1056.25       117.49 o                         
  13   6   3       1162.51       1192.85       113.86 o                         
  14   6   3        243.98         -6.78       121.16 o                         
 -15   7   3          6.02         59.68       105.73 o                         
 -14   7   3        166.88         99.48        82.01 o                         
 -13   7   3        690.49        837.71       102.70 o                         
 -12   7   3        419.23        435.63        80.21 o                         
 -11   7   3       4504.49       4616.23       176.19 o                         
 -10   7   3        554.11        629.44        80.23 o                         
  -9   7   3        608.05        541.02        75.12 o                         
  -8   7   3        482.05        352.87        73.79 o                         
  -7   7   3         17.09         61.57        67.48 o                         
  -6   7   3        401.05        437.78        63.43 o                         
  -5   7   3       1632.72       1620.08        84.35 o                         
  -4   7   3         98.73         89.25        50.53 o                         
  -3   7   3       2097.03       1836.88        65.50 o                         
  -2   7   3       2254.60       2185.02        68.38 o                         
  -1   7   3        206.26        322.82        66.88 o                         
   0   7   3         34.97         42.50        61.64 o                         
   1   7   3        339.85        348.57        74.57 o                         
   2   7   3         24.69         21.37        63.10 o                         
   3   7   3        722.12        682.27        66.34 o                         
   4   7   3        655.42        528.25        73.36 o                         
   5   7   3       1545.19       1651.59        97.36 o                         
   6   7   3        508.81        450.75        87.50 o                         
   7   7   3        497.72        636.32        83.06 o                         
   8   7   3        982.32       1074.40        88.79 o                         
   9   7   3       1703.17       1748.93       117.08 o                         
  10   7   3        149.68         83.13        99.08 o                         
  11   7   3        159.78        202.23       123.75 o                         
  12   7   3        287.05        148.04       114.75 o                         
  13   7   3        119.97          2.03       127.96 o                         
  14   7   3          5.35         50.55       113.05 o                         
 -15   8   3        405.66        196.29       104.37 o                         
 -14   8   3        127.65        214.25       104.92 o                         
 -13   8   3       1271.10       1258.08       131.04 o                         
 -12   8   3       7110.01       7546.67       118.77 o                         
 -11   8   3         52.22        110.78        80.69 o                         
 -10   8   3       6983.41       7386.02       120.80 o                         
  -9   8   3          1.32         75.06        77.57 o                         
  -8   8   3       8728.02       8674.80       116.90 o                         
  -7   8   3        583.53        667.45        73.58 o                         
  -6   8   3      24852.47      26170.87       165.54 o                         
  -5   8   3       1672.94       1473.07        68.63 o                         
  -4   8   3      44901.90      45979.58       207.36 o                         
  -3   8   3       6237.57       5971.13        90.28 o                         
  -2   8   3      12479.39      12407.32       118.08 o                         
  -1   8   3       3705.82       3527.81        80.11 o                         
   0   8   3      92521.63      93807.55       841.37 o                         
   1   8   3       3447.78       3341.63        88.04 o                         
   2   8   3      12481.33      13190.01       145.85 o                         
   3   8   3        306.88        418.62        57.49 o                         
   4   8   3        721.89        713.20        64.23 o                         
   5   8   3        477.32        414.61        74.76 o                         
   6   8   3      31811.72      32900.68       224.51 o                         
   7   8   3        822.45        821.75        90.35 o                         
   8   8   3      11406.08      11680.00       136.07 o                         
   9   8   3       1943.44       1866.71       102.93 o                         
  10   8   3       3988.94       3917.94       130.54 o                         
  11   8   3        704.31        676.27       107.12 o                         
  12   8   3        495.57        197.72       135.25 o                         
  13   8   3        390.88        155.39       139.59 o                         
  14   8   3       1571.92       1144.53       133.65 o                         
 -15   9   3       1158.14        826.44       129.38 o                         
 -14   9   3         18.60       -100.62       100.62 o                         
 -13   9   3         16.15         52.24       109.24 o                         
 -12   9   3        531.37        378.70        84.51 o                         
 -11   9   3       2941.45       2959.73       141.70 o                         
 -10   9   3       3847.70       3900.96       100.76 o                         
  -9   9   3       2174.60       2197.87        88.39 o                         
  -8   9   3         52.43        104.65        65.20 o                         
  -7   9   3      14159.74      14182.79       163.46 o                         
  -6   9   3        921.62        905.96        76.23 o                         
  -5   9   3      16653.14      16296.20       192.06 o                         
  -4   9   3         37.83         23.67        49.81 o                         
  -3   9   3       1527.17       1418.92        58.61 o                         
  -2   9   3       1305.14       1357.36        63.89 o                         
  -1   9   3         56.24         20.68        50.34 o                         
   0   9   3       5565.59       5924.91       105.69 o                         
   1   9   3      42228.88      42418.10       835.29 o                         
   2   9   3        915.02       1197.62        76.07 o                         
   3   9   3      36277.34      35380.87       412.78 o                         
   4   9   3       1811.29       1868.50        94.50 o                         
   5   9   3      10429.18      10602.44       179.71 o                         
   6   9   3       6067.00       6156.06       129.68 o                         
   7   9   3        576.67        551.31        93.11 o                         
   8   9   3         80.28         14.43        87.96 o                         
   9   9   3         32.14         31.07        86.73 o                         
  10   9   3        265.05        231.59       104.02 o                         
  11   9   3       2122.55       1934.21       112.28 o                         
  12   9   3         62.20         23.97       111.57 o                         
  13   9   3       4463.41       4282.13       324.89 o                         
 -14  10   3        604.26        429.48        97.71 o                         
 -13  10   3        222.09        101.30       112.16 o                         
 -12  10   3         90.34        202.94       100.35 o                         
 -11  10   3       7789.90       7880.46       127.48 o                         
 -10  10   3        221.97        301.09        90.10 o                         
  -9  10   3         45.67         75.39        66.83 o                         
  -8  10   3        880.21        999.33        82.11 o                         
  -7  10   3       5614.04       5376.72        99.36 o                         
  -6  10   3       2800.10       2756.21       119.90 o                         
  -5  10   3      16413.27      16599.96       310.22 o                         
  -4  10   3       3430.17       3433.26        77.16 o                         
  -3  10   3      17731.27      18141.57       164.90 o                         
  -2  10   3         51.74         -5.57        56.73 o                         
  -1  10   3      38715.32      36861.92       503.10 o                         
   0  10   3       6986.64       7270.33       126.48 o                         
   1  10   3      24512.65      23936.67       167.77 o                         
   2  10   3       4574.90       4632.02        89.20 o                         
   3  10   3        907.03        940.23        76.25 o                         
   4  10   3       1209.89       1200.39        86.11 o                         
   5  10   3       6992.73       7169.94       155.06 o                         
   6  10   3       1355.90       1334.74        86.74 o                         
   7  10   3      19804.92      20177.33       419.47 o                         
   8  10   3          8.01         14.30        95.03 o                         
   9  10   3        336.44        291.79        87.67 o                         
  10  10   3       1334.57       1405.87       107.74 o                         
  11  10   3        300.45        273.12       105.72 o                         
  12  10   3        884.05        468.19       169.99 o                         
  13  10   3       1748.01       1703.43       147.71 o                         
 -14  11   3         27.45        190.07       107.95 o                         
 -13  11   3        627.54        880.61       125.29 o                         
 -12  11   3       1782.61       2063.11       166.52 o                         
 -11  11   3        306.11        380.20        84.97 o                         
 -10  11   3        252.76        220.62        75.88 o                         
  -9  11   3        724.21        654.02        74.05 o                         
  -8  11   3          1.85         -2.67        76.73 o                         
  -7  11   3        483.55        490.48        70.48 o                         
  -6  11   3        265.28        377.62        75.61 o                         
  -5  11   3        665.53        677.09        70.14 o                         
  -4  11   3       2588.66       2495.39        83.77 o                         
  -3  11   3         34.80         -5.22        59.24 o                         
  -2  11   3       4981.76       5135.49        99.11 o                         
  -1  11   3        739.56        688.26        80.78 o                         
   0  11   3        272.12        134.26        63.92 o                         
   1  11   3        137.38        164.80        63.27 o                         
   2  11   3       2507.90       2764.46        87.31 o                         
   3  11   3       1435.47       1587.44        84.89 o                         
   4  11   3       2486.67       2624.77        90.64 o                         
   5  11   3        994.56        938.96        93.58 o                         
   6  11   3          0.18         28.78        79.70 o                         
   7  11   3       1776.63       1709.88       128.68 o                         
   8  11   3       7981.50       7997.34       201.90 o                         
   9  11   3        101.33        153.33        94.13 o                         
  10  11   3        242.97        151.95       104.37 o                         
  11  11   3        122.19         59.36        97.89 o                         
  12  11   3        573.05        666.48       121.37 o                         
  13  11   3          2.23        -46.07       115.39 o                         
 -14  12   3       1402.36       1110.78       122.18 o                         
 -13  12   3       2132.77       2109.71       354.14 o                         
 -12  12   3       2829.51       2639.05       112.61 o                         
 -11  12   3        298.98        192.31        81.40 o                         
 -10  12   3       1745.37       1712.61        87.30 o                         
  -9  12   3        595.65        599.54        77.58 o                         
  -8  12   3         72.91         23.24        68.82 o                         
  -7  12   3         43.18         47.50        65.46 o                         
  -6  12   3      19470.19      18627.83       194.25 o                         
  -5  12   3       5598.23       5771.56       111.85 o                         
  -4  12   3        932.69        827.71        66.86 o                         
  -3  12   3       8521.77       8512.42       151.52 o                         
  -2  12   3       1530.85       1503.28        78.26 o                         
  -1  12   3       5833.13       5745.62       122.85 o                         
   0  12   3      18501.52      17958.29       260.42 o                         
   1  12   3       4995.07       4600.68        98.60 o                         
   2  12   3      22763.54      22887.12       382.55 o                         
   3  12   3         21.03         14.70        66.90 o                         
   4  12   3       6361.94       6336.42       138.59 o                         
   5  12   3       2531.52       2347.75        87.12 o                         
   6  12   3       9483.62       9044.45       130.80 o                         
   7  12   3       1923.74       1890.33       105.48 o                         
   8  12   3       4161.00       4480.39       156.65 o                         
   9  12   3       3296.79       3744.13       134.83 o                         
  10  12   3       1302.98       1232.59       133.47 o                         
  11  12   3       1898.93       1550.56       228.36 o                         
  12  12   3       3671.45       3751.69       164.54 o                         
 -13  13   3        357.99        468.20       139.59 o                         
 -12  13   3         14.31         98.46        89.40 o                         
 -11  13   3       1610.24       1723.31        97.73 o                         
 -10  13   3         17.90         45.65        80.61 o                         
  -9  13   3        877.07        847.54        89.48 o                         
  -8  13   3        733.16        709.35        74.30 o                         
  -7  13   3       6533.63       6880.46        99.69 o                         
  -6  13   3        606.83        604.98       116.13 o                         
  -5  13   3       7182.20       6892.71       159.70 o                         
  -4  13   3        453.67        488.53        70.75 o                         
  -3  13   3          0.88        -45.92        81.33 o                         
  -2  13   3        884.55        987.66        87.95 o                         
  -1  13   3        526.99        571.55        78.16 o                         
   0  13   3       3063.90       2950.95        87.37 o                         
   1  13   3      11468.08      11779.84       229.36 o                         
   2  13   3        193.90        125.10        72.81 o                         
   3  13   3      14309.29      14283.12       392.79 o                         
   4  13   3        840.30        912.63        82.18 o                         
   5  13   3        236.63        258.11        84.52 o                         
   6  13   3        498.56        389.58        78.35 o                         
   7  13   3       2144.91       2187.06       104.04 o                         
   8  13   3        346.62        405.48        87.95 o                         
   9  13   3        191.62        155.19        89.12 o                         
  10  13   3        276.66        411.11       121.01 o                         
  11  13   3       4753.72       4949.57      1259.73 o                         
  12  13   3         27.74        -34.93       186.16 o                         
 -13  14   3       1153.02       1080.84       139.82 o                         
 -12  14   3        209.28        139.21       112.78 o                         
 -11  14   3       1420.55       1200.51       212.29 o                         
 -10  14   3        199.30         67.53        86.59 o                         
  -9  14   3         96.15         22.03        80.12 o                         
  -8  14   3         32.76        -15.56        78.51 o                         
  -7  14   3       3203.88       3253.79        87.40 o                         
  -6  14   3       1305.50       1272.43        84.67 o                         
  -5  14   3      13927.85      13849.48       272.70 o                         
  -4  14   3        387.71        464.49        64.95 o                         
  -3  14   3         64.75         71.00        68.15 o                         
  -2  14   3          8.58          3.04        75.66 o                         
  -1  14   3       4175.12       3900.51       113.97 o                         
   0  14   3         41.18         38.81        67.61 o                         
   1  14   3       8068.39       7951.30       109.23 o                         
   2  14   3       1885.57       1905.48       135.96 o                         
   3  14   3        460.55        427.37        72.71 o                         
   4  14   3        288.84        206.30        82.98 o                         
   5  14   3       2762.40       2817.16       108.39 o                         
   6  14   3          1.37        -72.09        72.09 o                         
   7  14   3       3958.04       3994.91       103.48 o                         
   8  14   3          8.28        -10.38        82.10 o                         
   9  14   3        952.52        971.47       116.47 o                         
  10  14   3        948.84        910.56       157.59 o                         
  11  14   3       3261.40       3289.91       748.97 o                         
  12  14   3        317.59        441.77       137.21 o                         
 -13  15   3         13.36         21.34       139.65 o                         
 -12  15   3         25.32          5.56       115.73 o                         
 -11  15   3        860.82        824.57       107.54 o                         
 -10  15   3       2536.86       2829.63        95.53 o                         
  -9  15   3       1742.24       1649.94        82.10 o                         
  -8  15   3         31.22        -89.11        89.11 o                         
  -7  15   3         15.24         -1.85        70.88 o                         
  -6  15   3       2133.86       2055.59        91.48 o                         
  -5  15   3        102.88         31.20        62.29 o                         
  -4  15   3         47.25        101.13        72.96 o                         
  -3  15   3       1406.17       1632.05        83.65 o                         
  -2  15   3       3327.11       3474.11        90.15 o                         
  -1  15   3        890.42        974.24        79.90 o                         
   0  15   3       5590.12       5412.97       119.04 o                         
   1  15   3       2541.13       2345.73        92.46 o                         
   2  15   3        213.42        274.17        89.63 o                         
   3  15   3        255.99        229.88        80.87 o                         
   4  15   3         85.21         24.60        83.39 o                         
   5  15   3        176.13        258.44        78.48 o                         
   6  15   3        256.20        223.21        88.76 o                         
   7  15   3       3607.85       3831.78       161.67 o                         
   8  15   3       2584.31       2620.15       111.05 o                         
   9  15   3          4.05        -75.39        94.68 o                         
  10  15   3       1171.58        930.95       184.55 o                         
  11  15   3          9.41        -53.95       143.97 o                         
 -12  16   3        800.90        850.67       176.95 o                         
 -11  16   3       1023.61       1192.08       251.19 o                         
 -10  16   3       1171.58       1364.49       101.09 o                         
  -9  16   3       1013.26       1143.24        85.05 o                         
  -8  16   3        786.71        915.90        77.38 o                         
  -7  16   3          4.18          1.80        80.23 o                         
  -6  16   3       5309.00       5448.50       115.25 o                         
  -5  16   3       1613.35       1622.89       147.10 o                         
  -4  16   3       7747.89       7695.04       136.26 o                         
  -3  16   3       4938.56       4716.25       107.91 o                         
  -2  16   3       2763.78       2643.86       127.69 o                         
  -1  16   3       7326.63       6507.37       443.14 o                         
   0  16   3      11785.49      11488.96       179.77 o                         
   1  16   3       1613.15       1490.62       103.05 o                         
   2  16   3          7.99        183.94        82.11 o                         
   3  16   3          5.07         94.75        74.79 o                         
   4  16   3        369.31        272.58        72.45 o                         
   5  16   3       2704.88       2693.76        97.02 o                         
   6  16   3        694.27        732.31        79.01 o                         
   7  16   3       2459.60       2697.37       116.36 o                         
   8  16   3        149.08        231.16        91.68 o                         
   9  16   3       1266.45       1448.70       185.20 o                         
  10  16   3        504.77        257.41       139.01 o                         
  11  16   3       2300.93       2071.03       227.43 o                         
 -11  17   3         65.06        -97.94        97.94 o                         
 -10  17   3        853.96        784.65        90.95 o                         
  -9  17   3       1260.97       1457.30       109.15 o                         
  -8  17   3        253.95        206.80        82.00 o                         
  -7  17   3       1023.55       1141.28        80.10 o                         
  -6  17   3        418.56        291.90       126.95 o                         
  -5  17   3        619.50        508.00        86.39 o                         
  -4  17   3         12.37         48.24        77.23 o                         
  -3  17   3       1641.24       1620.31       167.33 o                         
  -2  17   3       7631.18       7766.46       117.24 o                         
  -1  17   3       2754.46       2512.84        92.79 o                         
   0  17   3        124.76        223.00        80.84 o                         
   1  17   3        711.61        828.44        79.74 o                         
   2  17   3        888.23       1007.87        98.54 o                         
   3  17   3         13.32        -13.21        83.08 o                         
   4  17   3       4076.45       4176.75       101.33 o                         
   5  17   3       4534.65       4719.34       113.97 o                         
   6  17   3       1615.50       1683.87        77.97 o                         
   7  17   3          6.97         52.54        83.36 o                         
   8  17   3       2693.56       2995.70       103.71 o                         
   9  17   3       1370.65       1311.41       111.68 o                         
  10  17   3        323.95        273.19       112.68 o                         
 -11  18   3         12.05         96.33       102.93 o                         
 -10  18   3        171.22        201.95        94.67 o                         
  -9  18   3        286.98        203.30        76.39 o                         
  -8  18   3          3.04        -40.87        78.44 o                         
  -7  18   3        415.34        430.59        78.50 o                         
  -6  18   3        217.44         56.67       104.55 o                         
  -5  18   3        313.24        312.69        80.53 o                         
  -4  18   3        127.19        -47.22        76.62 o                         
  -3  18   3        656.18        583.79        98.04 o                         
  -2  18   3         44.77        169.26        98.76 o                         
  -1  18   3       3702.42       3681.05       134.16 o                         
   0  18   3         12.43          4.02       101.13 o                         
   1  18   3       2464.73       2581.43       103.87 o                         
   2  18   3        373.30        556.64       135.43 o                         
   3  18   3        118.98         45.00        77.95 o                         
   4  18   3        229.81        166.42       142.53 o                         
   5  18   3       2031.42       2062.54       153.66 o                         
   6  18   3         18.75         72.56        81.09 o                         
   7  18   3        214.24        102.09        97.60 o                         
   8  18   3        254.50         87.48       102.56 o                         
   9  18   3         34.79        147.31       116.90 o                         
 -10  19   3         36.41        -87.88        92.22 o                         
  -9  19   3        482.69        325.73       113.39 o                         
  -8  19   3        619.56        684.96        94.37 o                         
  -7  19   3       2204.45       2362.60       162.80 o                         
  -6  19   3         26.90       -106.84       114.15 o                         
  -5  19   3       2086.83       2148.91       104.94 o                         
  -4  19   3       2233.61       2388.86       108.09 o                         
  -3  19   3       1967.87       1930.81        84.63 o                         
  -2  19   3        258.55        168.76        80.16 o                         
  -1  19   3        438.95        596.24        85.89 o                         
   0  19   3       1400.53       1509.26       108.00 o                         
   1  19   3        377.65        330.84       101.57 o                         
   2  19   3       1238.39       1144.25       141.33 o                         
   3  19   3       6471.76       6411.14       115.45 o                         
   4  19   3       3227.30       3451.30       101.67 o                         
   5  19   3        749.63        777.52       121.24 o                         
   6  19   3        135.46         32.32        88.66 o                         
   7  19   3        771.37        545.99        93.84 o                         
   8  19   3        358.80        141.86       109.94 o                         
   9  19   3       1068.50       2042.61       625.50 o                         
  -9  20   3        138.52        -29.56       120.17 o                         
  -8  20   3          3.51         60.89        95.73 o                         
  -7  20   3        148.28         81.87       102.46 o                         
  -6  20   3        624.87        506.31        92.45 o                         
  -5  20   3         89.87         27.31        95.26 o                         
  -4  20   3        123.01        195.81       107.75 o                         
  -3  20   3       2379.50       2350.74        93.22 o                         
  -2  20   3        287.57        188.12        86.51 o                         
  -1  20   3       1805.00       1941.80       108.08 o                         
   0  20   3        191.57        177.65       147.71 o                         
   1  20   3        294.84        309.74        85.94 o                         
   2  20   3        245.19        270.70        99.26 o                         
   3  20   3        185.53        292.23        95.63 o                         
   4  20   3         56.86        161.07       143.55 o                         
   5  20   3        325.46        324.40        95.12 o                         
   6  20   3        698.22        637.36       101.66 o                         
   7  20   3        966.83        986.97       119.74 o                         
   8  20   3        277.43        305.02       112.02 o                         
  -8  21   3       1923.69       1833.41        99.17 o                         
  -7  21   3       1790.56       1704.93       111.39 o                         
  -6  21   3         20.73        -89.93        98.07 o                         
  -5  21   3        624.72        560.10        87.96 o                         
  -4  21   3       1607.52       1518.31        90.25 o                         
  -3  21   3       1716.92       1767.75        96.10 o                         
  -2  21   3       1154.11       1267.59       100.68 o                         
  -1  21   3        604.70        557.87        86.44 o                         
   0  21   3       1728.26       1753.06       103.80 o                         
   1  21   3        194.64        191.50       123.74 o                         
   2  21   3       1186.21       1094.82       104.08 o                         
   3  21   3       2608.97       2555.66       104.46 o                         
   4  21   3       4452.42       4735.21       201.82 o                         
   5  21   3         45.82         -5.19        94.21 o                         
   6  21   3          9.93         43.28        98.12 o                         
   7  21   3          9.02        -17.91        76.40 o                         
  -7  22   3        689.83        484.23        94.92 o                         
  -6  22   3        444.18        401.46        95.47 o                         
  -5  22   3        373.11        202.19        88.44 o                         
  -4  22   3         19.09        128.84        81.71 o                         
  -3  22   3        120.93        113.11        90.45 o                         
  -2  22   3          1.84         40.93        89.48 o                         
  -1  22   3        571.83        239.34       125.27 o                         
   0  22   3        119.02         -4.06       128.07 o                         
   1  22   3         17.03         15.13        79.51 o                         
   2  22   3        494.21        212.17       132.59 o                         
   3  22   3         45.19         15.44       116.18 o                         
   4  22   3        939.59        750.32       139.35 o                         
   5  22   3        327.32        208.24       113.11 o                         
   6  22   3         57.09         47.89       107.20 o                         
  -5  23   3          2.05         32.29        94.51 o                         
  -4  23   3         91.18        -16.20        82.17 o                         
  -3  23   3       3840.29       3993.46        97.13 o                         
  -2  23   3       2224.36       2503.43       119.54 o                         
  -1  23   3       1621.63       1671.91       155.33 o                         
   0  23   3         44.35         24.85        79.05 o                         
   1  23   3       1327.97       1438.91       159.55 o                         
   2  23   3         41.20         27.29       119.62 o                         
   3  23   3         39.61        -68.28       115.12 o                         
   4  23   3        201.72        101.02       103.09 o                         
  -3  24   3        186.72        112.97        86.32 o                         
  -2  24   3          5.63        -25.58        80.06 o                         
  -1  24   3        371.24        297.97       101.85 o                         
   0  24   3        296.48        124.38        94.75 o                         
   1  24   3        131.65         19.87        97.20 o                         
   2  24   3        183.24         -8.52       107.59 o                         
 -16   0   4       1308.21       1025.51       134.02 o                         
 -14   0   4      11221.16      11138.95       187.39 o                         
 -12   0   4          8.99         65.01        97.50 o                         
 -10   0   4       1465.06       1410.50       123.65 o                         
  -8   0   4      76512.34      76224.55       905.47 o                         
  -6   0   4        256.01        245.20        81.19 o                         
  -4   0   4       2972.98       2976.45        90.24 o                         
  -2   0   4         30.72         25.08        53.33 o                         
   0   0   4     302699.00     308054.44      3121.64 o                         
   2   0   4      30701.81      30552.12       502.31 o                         
   4   0   4      14780.32      14263.25       257.45 o                         
   6   0   4       2795.60       2483.34       143.08 o                         
   8   0   4       6416.83       6434.92       183.17 o                         
  10   0   4      32956.97      33622.69       439.74 o                         
  12   0   4        568.72        653.46       171.06 o                         
  14   0   4       2075.34       1430.01       420.85 o                         
 -16   1   4       2133.11       1802.53        88.64 o                         
 -15   1   4       1143.06        783.68       139.71 o                         
 -14   1   4        962.75       1065.38        77.68 o                         
 -13   1   4        273.29        163.88        79.64 o                         
 -12   1   4       1381.05       1415.81        83.09 o                         
 -11   1   4        126.54         86.43        68.97 o                         
 -10   1   4         45.52         23.05        71.69 o                         
  -9   1   4       4089.26       4418.56        86.27 o                         
  -8   1   4        102.36        119.98        56.95 o                         
  -7   1   4       7700.00       7418.31       122.60 o                         
  -6   1   4       9472.85       9167.89        99.02 o                         
  -5   1   4         36.58         79.88        48.15 o                         
  -4   1   4      15742.86      15887.94       142.16 o                         
  -3   1   4       2690.44       2763.34        65.58 o                         
  -2   1   4        718.87        662.62        46.75 o                         
  -1   1   4       9483.18       9793.43       111.34 o                         
   0   1   4         27.87         40.17        40.82 o                         
   1   1   4      14455.49      14817.95       160.96 o                         
   2   1   4       3427.39       3645.77       108.92 o                         
   3   1   4        782.15        816.01        74.77 o                         
   4   1   4       3649.73       3497.01       103.70 o                         
   5   1   4        145.24        155.88        64.37 o                         
   6   1   4      13037.29      12972.72       157.81 o                         
   7   1   4        827.18        901.62        83.54 o                         
   8   1   4        919.82        900.39        85.15 o                         
   9   1   4       4551.53       4444.06       131.13 o                         
  10   1   4        492.89        481.24        98.35 o                         
  11   1   4       1296.47       1159.66        97.93 o                         
  12   1   4        159.65         54.25       107.42 o                         
  13   1   4        143.06        120.30       105.49 o                         
  14   1   4        170.81         95.02       115.57 o                         
 -16   2   4        294.29         84.30        82.81 o                         
 -15   2   4        830.33        618.41        86.19 o                         
 -14   2   4       2031.66       1895.07       144.84 o                         
 -13   2   4       4072.65       4198.17        84.62 o                         
 -12   2   4        973.54       1060.44        94.19 o                         
 -11   2   4          4.68         71.20        68.13 o                         
 -10   2   4         63.29        112.64        72.24 o                         
  -9   2   4       2642.00       2526.59        88.37 o                         
  -8   2   4          6.85         32.74        67.75 o                         
  -7   2   4      17383.69      17171.58       288.03 o                         
  -6   2   4        626.10        458.65        50.46 o                         
  -5   2   4      10301.71      10363.27       104.36 o                         
  -4   2   4        837.05        789.49        51.19 o                         
  -3   2   4      18526.28      18261.64       143.09 o                         
  -2   2   4        964.52        899.41        55.84 o                         
  -1   2   4      85943.09      88668.82       450.04 o                         
   0   2   4         57.30         47.68        41.62 o                         
   1   2   4       7549.40       7840.54       121.06 o                         
   2   2   4        660.13        802.68        68.79 o                         
   3   2   4      25252.20      25747.90       232.08 o                         
   4   2   4        252.65        262.52        63.39 o                         
   5   2   4      41634.82      41818.61       397.30 o                         
   6   2   4        147.88        145.28        71.55 o                         
   7   2   4        155.81        148.90        82.04 o                         
   8   2   4       1471.00       1551.69        89.53 o                         
   9   2   4       4379.66       4394.69       132.54 o                         
  10   2   4          6.90        -26.44        91.44 o                         
  11   2   4       1791.00       1933.89       117.49 o                         
  12   2   4        884.62        825.12        99.53 o                         
  13   2   4        604.46        652.97       117.98 o                         
  14   2   4        153.11        137.91       143.25 o                         
 -16   3   4       1433.02        921.91       117.46 o                         
 -15   3   4          9.09        -80.54        80.54 o                         
 -14   3   4         29.64         70.21        75.41 o                         
 -13   3   4        112.22         86.94        68.98 o                         
 -12   3   4       1298.81       1455.89        73.97 o                         
 -11   3   4        279.22        311.73        70.53 o                         
 -10   3   4        725.47        759.85        83.35 o                         
  -9   3   4       8558.41       8553.83       126.60 o                         
  -8   3   4       7106.00       6968.97       210.60 o                         
  -7   3   4       8594.11       8685.34       153.86 o                         
  -6   3   4       2678.18       2864.24        72.71 o                         
  -5   3   4        142.94        155.44        52.38 o                         
  -4   3   4      15352.56      14577.89       245.44 o                         
  -3   3   4        808.86        935.02        62.56 o                         
  -2   3   4      32686.22      32504.48       380.82 o                         
  -1   3   4        906.37        988.61        54.66 o                         
   0   3   4       9028.15       9109.26       127.79 o                         
   1   3   4      28201.32      28931.68       228.58 o                         
   2   3   4       2558.17       2471.03        85.75 o                         
   3   3   4       9451.81       9350.13       142.37 o                         
   4   3   4      14751.21      14483.92       172.77 o                         
   5   3   4         10.28         25.87        63.65 o                         
   6   3   4      19053.38      19443.46       190.30 o                         
   7   3   4        189.66        184.42        84.58 o                         
   8   3   4       2175.68       2101.50        96.16 o                         
   9   3   4       3465.11       3648.69       113.86 o                         
  10   3   4       4545.78       4795.78       132.39 o                         
  11   3   4       1393.75       1393.50       119.38 o                         
  12   3   4       1253.57       1054.69       124.90 o                         
  13   3   4         24.12        -10.76       107.91 o                         
  14   3   4       1419.01       1288.18       180.08 o                         
 -16   4   4         33.82         36.10        86.16 o                         
 -15   4   4        210.18         57.75        79.68 o                         
 -14   4   4        364.73        270.56        77.66 o                         
 -13   4   4        315.58        236.08        66.75 o                         
 -12   4   4       9397.86      10311.76       173.35 o                         
 -11   4   4       3651.29       3637.00       195.82 o                         
 -10   4   4       4424.92       4395.20        88.06 o                         
  -9   4   4          1.91         70.79        81.36 o                         
  -8   4   4        434.51        393.32        75.00 o                         
  -7   4   4        232.99        230.16        50.07 o                         
  -6   4   4      43563.42      44226.64       466.59 o                         
  -5   4   4        110.05        123.89        52.24 o                         
  -4   4   4        151.87         65.41        48.91 o                         
  -3   4   4       2534.26       2298.07        69.15 o                         
  -2   4   4     159661.36     160354.38       917.23 o                         
  -1   4   4        234.99        213.36        51.88 o                         
   0   4   4       3334.86       2935.00        80.28 o                         
   1   4   4        622.96        642.21        56.14 o                         
   2   4   4       8363.69       7904.99       129.50 o                         
   3   4   4       1721.57       1644.08        90.66 o                         
   4   4   4      36941.53      35945.11       296.52 o                         
   5   4   4       3231.17       3176.71        92.15 o                         
   6   4   4      14685.61      15436.37       216.22 o                         
   7   4   4        777.27        774.19        93.14 o                         
   8   4   4       5597.18       5421.28       116.07 o                         
   9   4   4        446.93        395.34        94.43 o                         
  10   4   4       1816.92       1770.28       117.89 o                         
  11   4   4          4.64         34.15       104.07 o                         
  12   4   4      10691.78      11067.21       191.90 o                         
  13   4   4       1769.32       1468.90       231.57 o                         
  14   4   4        977.88        802.28       153.75 o                         
 -16   5   4        429.80        241.63        81.29 o                         
 -15   5   4        254.14        266.00        70.39 o                         
 -14   5   4          6.59         76.83        79.11 o                         
 -13   5   4        690.32        757.82       100.35 o                         
 -12   5   4        108.80        129.58        82.36 o                         
 -11   5   4        733.97        683.81        76.23 o                         
 -10   5   4          8.42        -60.03        71.98 o                         
  -9   5   4          1.69        100.21        62.88 o                         
  -8   5   4       7360.22       7383.37       111.30 o                         
  -7   5   4        607.12        724.06        73.53 o                         
  -6   5   4       2317.24       2153.88        73.25 o                         
  -5   5   4       9455.61       8902.21       101.62 o                         
  -4   5   4       9238.40       9155.38       107.47 o                         
  -3   5   4       9869.16      10308.03       109.46 o                         
  -2   5   4       2689.52       2851.68        73.39 o                         
  -1   5   4       2680.66       2664.56        77.50 o                         
   0   5   4       5888.30       5796.85       104.47 o                         
   1   5   4       3990.36       3901.24        95.92 o                         
   2   5   4       9400.37       9184.30       137.03 o                         
   3   5   4      10831.16      10364.45       143.00 o                         
   4   5   4       2013.67       2035.24        99.21 o                         
   5   5   4       1909.27       2091.19        99.12 o                         
   6   5   4       1699.21       1673.42       111.85 o                         
   7   5   4       5406.22       5447.47       123.15 o                         
   8   5   4       7516.11       7870.90       139.50 o                         
   9   5   4        718.35        623.12        84.20 o                         
  10   5   4        123.69         68.26        96.42 o                         
  11   5   4        700.98        810.81       115.57 o                         
  12   5   4        117.55        -39.50       110.85 o                         
  13   5   4        505.19        432.64       123.13 o                         
  14   5   4        393.35        165.13       140.29 o                         
 -15   6   4        584.39        453.24        79.09 o                         
 -14   6   4        741.63        555.32        84.80 o                         
 -13   6   4          2.99         36.15        70.46 o                         
 -12   6   4       1884.28       1867.78        79.62 o                         
 -11   6   4       1958.11       2084.18        76.70 o                         
 -10   6   4       1232.45       1339.90       125.02 o                         
  -9   6   4       3866.73       3606.25        88.98 o                         
  -8   6   4       1016.10       1045.23        65.50 o                         
  -7   6   4       7553.28       7752.93       100.04 o                         
  -6   6   4         76.06         65.30        52.86 o                         
  -5   6   4        791.59        919.91        59.45 o                         
  -4   6   4       1338.79       1147.52        59.28 o                         
  -3   6   4          5.16          7.61        56.20 o                         
  -2   6   4       1547.91       1348.02        63.96 o                         
  -1   6   4      17937.05      17464.83       155.03 o                         
   0   6   4       5780.44       5778.05       116.96 o                         
   1   6   4       3243.81       3443.88       100.60 o                         
   2   6   4       4029.40       4006.29       101.66 o                         
   3   6   4      12839.98      12468.68       176.37 o                         
   4   6   4       2450.84       2355.08        85.40 o                         
   5   6   4       3630.96       3669.37       114.49 o                         
   6   6   4       1886.81       1952.52       102.56 o                         
   7   6   4       3191.81       2860.94       118.37 o                         
   8   6   4        158.04         58.41        93.71 o                         
   9   6   4       2996.48       3133.00        95.36 o                         
  10   6   4         25.59         32.89        99.41 o                         
  11   6   4       4089.98       4124.62       135.42 o                         
  12   6   4        951.45        855.19       120.97 o                         
  13   6   4        170.56         47.78       124.94 o                         
  14   6   4       1461.69       1265.41       165.60 o                         
 -15   7   4        286.85        181.13       101.16 o                         
 -14   7   4       1965.49       1876.27       100.74 o                         
 -13   7   4         11.40        -10.43        72.54 o                         
 -12   7   4        200.31        154.03        75.98 o                         
 -11   7   4       7277.82       7292.99       129.97 o                         
 -10   7   4       8102.20       8195.11       116.60 o                         
  -9   7   4        400.36        417.53        60.15 o                         
  -8   7   4       1233.67       1270.08        67.48 o                         
  -7   7   4         22.36         -0.25        62.93 o                         
  -6   7   4      48141.42      46492.50       457.80 o                         
  -5   7   4      15035.89      14897.67       119.82 o                         
  -4   7   4       4754.57       4541.15        85.96 o                         
  -3   7   4       2624.19       2421.66        76.44 o                         
  -2   7   4       7139.94       6468.39        97.09 o                         
  -1   7   4       2969.30       2768.74        81.59 o                         
   0   7   4       1704.49       2450.22        87.50 o                         
   1   7   4      11352.73      13332.39       171.58 o                         
   2   7   4       3661.53       2958.48        85.63 o                         
   3   7   4       5530.37       5234.97       102.29 o                         
   4   7   4       6817.82       6546.13       112.45 o                         
   5   7   4         59.59         76.39        78.22 o                         
   6   7   4      22083.72      23277.75       237.10 o                         
   7   7   4        562.25        522.82        91.65 o                         
   8   7   4      13004.82      13011.88       249.96 o                         
   9   7   4        386.79        402.16       104.28 o                         
  10   7   4         58.30         68.12        99.32 o                         
  11   7   4         13.18        -37.87       108.49 o                         
  12   7   4       1491.01       1450.41       118.59 o                         
  13   7   4        825.28        698.64       124.36 o                         
  14   7   4        309.90        205.86       145.22 o                         
 -15   8   4        483.16        334.96        97.89 o                         
 -14   8   4        417.46        442.44        94.57 o                         
 -13   8   4       1080.15        972.61       110.63 o                         
 -12   8   4        638.35        747.76       111.46 o                         
 -11   8   4        545.94        419.49        75.34 o                         
 -10   8   4       1408.29       1345.10        76.16 o                         
  -9   8   4        921.94        919.81        65.31 o                         
  -8   8   4      13963.95      13534.38       111.74 o                         
  -7   8   4         96.77        111.14        72.14 o                         
  -6   8   4         89.77        145.69        67.59 o                         
  -5   8   4       3070.32       3028.15        67.73 o                         
  -4   8   4      13346.42      13450.87       160.59 o                         
  -3   8   4       2146.32       2108.40        64.43 o                         
  -2   8   4         24.28         58.44        48.93 o                         
  -1   8   4        308.22        261.86        54.98 o                         
   0   8   4       9746.25       9293.24       116.71 o                         
   1   8   4        665.43        870.83        76.85 o                         
   2   8   4      12192.69      11347.04       140.42 o                         
   3   8   4       1251.08       1182.36        70.18 o                         
   4   8   4        132.32        120.78        63.38 o                         
   5   8   4       4469.27       4664.71       131.84 o                         
   6   8   4       1197.89       1257.46        93.75 o                         
   7   8   4       5664.42       5609.36       150.38 o                         
   8   8   4       1841.39       1711.38       147.95 o                         
   9   8   4        385.15        303.01        92.56 o                         
  10   8   4       6168.95       6241.91       175.33 o                         
  11   8   4       1029.83       1010.73       117.55 o                         
  12   8   4        438.78        448.85       120.55 o                         
  13   8   4        134.85        -11.45       121.07 o                         
 -15   9   4         40.34       -103.66       103.66 o                         
 -14   9   4         20.03        -62.70        87.30 o                         
 -13   9   4        142.51        121.67        85.78 o                         
 -12   9   4        582.97        699.45        83.25 o                         
 -11   9   4       2097.92       1750.62       425.46 o                         
 -10   9   4       8196.81       8049.66       116.72 o                         
  -9   9   4         99.81        126.21        72.26 o                         
  -8   9   4        895.56        899.78        66.70 o                         
  -7   9   4       2022.47       2274.16        93.23 o                         
  -6   9   4       4754.46       4836.79       102.03 o                         
  -5   9   4       5129.07       4682.35        98.39 o                         
  -4   9   4      10974.92      10426.21       103.19 o                         
  -3   9   4        756.52        619.36        59.34 o                         
  -2   9   4        184.34        140.08        52.72 o                         
  -1   9   4       4133.42       4068.05       104.93 o                         
   0   9   4      11613.00      11303.03       198.65 o                         
   1   9   4      11779.42      11833.07       271.12 o                         
   2   9   4      17888.88      17256.16       157.64 o                         
   3   9   4       4052.18       3803.13        95.84 o                         
   4   9   4        901.24        898.97        80.93 o                         
   5   9   4         53.60         69.47        78.96 o                         
   6   9   4       2236.12       2388.14        91.68 o                         
   7   9   4       4557.71       4649.99       127.29 o                         
   8   9   4       2827.07       2808.73       106.57 o                         
   9   9   4       2367.48       2417.13       105.94 o                         
  10   9   4       2451.88       2650.04       120.69 o                         
  11   9   4        282.95        102.70       135.19 o                         
  12   9   4       1251.72       1211.53       129.47 o                         
  13   9   4       1175.66        724.33       171.04 o                         
 -15  10   4         97.82         22.17       108.63 o                         
 -14  10   4        337.38        127.05        93.55 o                         
 -13  10   4        492.27        497.13       100.68 o                         
 -12  10   4        347.62        291.03        98.84 o                         
 -11  10   4       1082.85       1029.76        91.28 o                         
 -10  10   4       6418.41       6348.54       533.83 o                         
  -9  10   4        165.00        109.98        74.46 o                         
  -8  10   4       1361.21       1375.35        83.23 o                         
  -7  10   4          6.03         28.11        73.74 o                         
  -6  10   4        169.57        244.43        74.48 o                         
  -5  10   4      15055.31      15368.96       141.82 o                         
  -4  10   4         65.08         56.06        58.24 o                         
  -3  10   4       7811.36       7063.86       126.97 o                         
  -2  10   4       5422.67       5103.78        76.51 o                         
  -1  10   4        226.80        246.44        57.90 o                         
   0  10   4      11150.63      10870.52       130.21 o                         
   1  10   4         33.13         61.39        53.31 o                         
   2  10   4       5782.96       5344.15       165.48 o                         
   3  10   4       1933.30       2048.08        95.83 o                         
   4  10   4       2717.64       2659.31        84.92 o                         
   5  10   4        847.98        857.75        88.47 o                         
   6  10   4        363.90        314.94        79.11 o                         
   7  10   4       3423.54       3470.26       117.84 o                         
   8  10   4        315.32        139.45        84.41 o                         
   9  10   4         92.86        180.69       103.44 o                         
  10  10   4       1619.05       1842.24       112.44 o                         
  11  10   4          3.78        -36.10       134.84 o                         
  12  10   4       1980.90       1972.68       194.51 o                         
  13  10   4        226.37        108.02       184.54 o                         
 -14  11   4       1351.15       1391.43       237.95 o                         
 -13  11   4        475.06        626.58        94.49 o                         
 -12  11   4       3957.65       3883.85       106.81 o                         
 -11  11   4        536.68        521.17        83.99 o                         
 -10  11   4        622.16        554.07        77.13 o                         
  -9  11   4       1298.75       1172.51       169.27 o                         
  -8  11   4        642.93        649.57        75.46 o                         
  -7  11   4        626.47        586.61        82.62 o                         
  -6  11   4       1514.53       1627.77        74.71 o                         
  -5  11   4       9802.03       9867.70       110.75 o                         
  -4  11   4      41905.99      41044.72       712.33 o                         
  -3  11   4       5398.69       5419.47        83.43 o                         
  -2  11   4       3794.55       3761.37        74.96 o                         
  -1  11   4       1165.85       1068.80        67.39 o                         
   0  11   4       7549.26       7844.01       124.34 o                         
   1  11   4      28716.15      28609.09       286.12 o                         
   2  11   4       5375.18       5246.58       109.95 o                         
   3  11   4       7935.06       8100.66       119.81 o                         
   4  11   4      15459.86      14555.96       322.15 o                         
   5  11   4       1098.97       1148.57        85.61 o                         
   6  11   4      26417.18      26804.56       349.83 o                         
   7  11   4      14594.63      14390.91       162.22 o                         
   8  11   4         86.99         82.04        94.11 o                         
   9  11   4       1679.33       1962.29       110.98 o                         
  10  11   4        823.63       1118.08       169.13 o                         
  11  11   4         15.88        -44.48       133.70 o                         
  12  11   4          2.64       -127.78       131.47 o                         
 -14  12   4         36.83         40.85       104.19 o                         
 -13  12   4        102.73        106.72        97.70 o                         
 -12  12   4       1285.68       1132.76       108.86 o                         
 -11  12   4       1941.13       2017.36       182.92 o                         
 -10  12   4        927.82        999.72       112.72 o                         
  -9  12   4          8.23        174.42        71.77 o                         
  -8  12   4        194.28        238.48        90.33 o                         
  -7  12   4        314.47        426.31        66.68 o                         
  -6  12   4       1602.06       1662.31        84.46 o                         
  -5  12   4         68.96         43.12        62.14 o                         
  -4  12   4        234.87        346.11        64.13 o                         
  -3  12   4       2927.18       2931.32        94.67 o                         
  -2  12   4        129.02         95.28        75.86 o                         
  -1  12   4        294.45        264.88        64.40 o                         
   0  12   4      10635.85      11111.69       185.42 o                         
   1  12   4         73.55        177.84        80.43 o                         
   2  12   4        674.04        684.12        75.17 o                         
   3  12   4       2029.02       2088.24        87.77 o                         
   4  12   4         28.04        144.53        81.02 o                         
   5  12   4       1961.66       1893.47        94.52 o                         
   6  12   4        287.30        248.05        75.04 o                         
   7  12   4        139.65        184.93        72.66 o                         
   8  12   4        392.55        494.18        86.66 o                         
   9  12   4        259.11         97.68       103.60 o                         
  10  12   4        109.47        141.82       113.40 o                         
  11  12   4        917.82        886.56       285.40 o                         
  12  12   4          4.28         19.23       137.78 o                         
 -13  13   4        216.66          7.00       110.95 o                         
 -12  13   4       2542.05       2345.18        97.44 o                         
 -11  13   4        150.28        175.96        83.75 o                         
 -10  13   4        832.70        862.66        82.41 o                         
  -9  13   4       2182.68       2283.03        89.62 o                         
  -8  13   4       1627.71       1562.21        81.34 o                         
  -7  13   4        731.94        770.12        85.01 o                         
  -6  13   4       5389.47       5054.05       111.24 o                         
  -5  13   4       1823.57       1845.80        81.61 o                         
  -4  13   4       3976.97       4133.56        81.13 o                         
  -3  13   4       2315.67       2179.64        78.80 o                         
  -2  13   4       3519.70       3447.57        86.54 o                         
  -1  13   4        759.29        732.55        99.44 o                         
   0  13   4       3323.96       3454.88       123.76 o                         
   1  13   4      11555.72      10644.98       167.89 o                         
   2  13   4       6832.20       6501.78       106.13 o                         
   3  13   4         87.54        114.44        76.83 o                         
   4  13   4        847.74        834.53        77.05 o                         
   5  13   4       1401.18       1440.32        85.88 o                         
   6  13   4         10.93         17.81        74.95 o                         
   7  13   4        360.92        409.12       149.02 o                         
   8  13   4       3427.41       3769.79       146.77 o                         
   9  13   4       1131.53       1034.18       103.27 o                         
  10  13   4         13.63         83.42       112.59 o                         
  11  13   4        613.18        227.99       228.78 o                         
  12  13   4        543.81        514.56       131.89 o                         
 -13  14   4        348.71        301.13        95.40 o                         
 -12  14   4       1330.71       1355.24       111.78 o                         
 -11  14   4       1231.35       1275.61       156.99 o                         
 -10  14   4       2412.37       2145.21       190.79 o                         
  -9  14   4        724.19        725.89        81.84 o                         
  -8  14   4       1938.98       1955.57        87.14 o                         
  -7  14   4         18.90         -3.18        78.51 o                         
  -6  14   4       2203.05       2176.18        76.77 o                         
  -5  14   4       6570.01       6901.44       124.97 o                         
  -4  14   4        110.55        170.42        66.10 o                         
  -3  14   4       2555.39       2723.98        76.26 o                         
  -2  14   4       4668.35       4610.60       148.29 o                         
  -1  14   4         60.18        100.37        82.50 o                         
   0  14   4       5784.14       5258.56       212.27 o                         
   1  14   4       1896.68       1906.98        84.42 o                         
   2  14   4       4522.15       4317.07        94.14 o                         
   3  14   4        673.03        757.34        89.32 o                         
   4  14   4       2658.83       2349.65       130.13 o                         
   5  14   4       2054.60       2069.18        88.75 o                         
   6  14   4        473.55        494.20        82.68 o                         
   7  14   4        534.03        473.09        83.97 o                         
   8  14   4       3137.56       3251.54       179.74 o                         
   9  14   4        100.11         51.84        84.76 o                         
  10  14   4       2818.54       3207.99       157.44 o                         
  11  14   4         68.22        -22.96       121.64 o                         
 -13  15   4         47.49       -116.76       116.76 o                         
 -12  15   4        210.15          9.80       108.87 o                         
 -11  15   4        889.18        841.02        94.08 o                         
 -10  15   4        493.08        437.93        81.76 o                         
  -9  15   4        475.51        455.30        78.52 o                         
  -8  15   4        915.94       1071.51        79.86 o                         
  -7  15   4       1004.86       1114.34        78.53 o                         
  -6  15   4       6158.31       6390.68        92.89 o                         
  -5  15   4       1145.94       1156.99        77.15 o                         
  -4  15   4       1993.54       2009.13        74.86 o                         
  -3  15   4       2049.08       2005.31        78.60 o                         
  -2  15   4       6092.95       5893.15       117.49 o                         
  -1  15   4        170.56        147.58        83.89 o                         
   0  15   4       2126.62       2087.91        83.78 o                         
   1  15   4       7391.11       6939.81       187.43 o                         
   2  15   4       5556.61       5291.51       121.22 o                         
   3  15   4       1336.72       1367.10        87.00 o                         
   4  15   4       1205.53       1442.50        95.04 o                         
   5  15   4        335.80        341.65        79.35 o                         
   6  15   4       1863.74       1815.18        92.72 o                         
   7  15   4        151.59        233.98        83.06 o                         
   8  15   4       4156.80       4431.82       175.03 o                         
   9  15   4       1342.19       1431.58       104.64 o                         
  10  15   4         70.64         81.66       184.73 o                         
  11  15   4        172.84         86.95       114.94 o                         
 -12  16   4       2165.45       1904.81       219.82 o                         
 -11  16   4        102.92        200.26        87.74 o                         
 -10  16   4        148.15        167.34        85.83 o                         
  -9  16   4        206.01         74.46        86.51 o                         
  -8  16   4       2195.69       2414.07        82.84 o                         
  -7  16   4         49.35        -27.73        80.26 o                         
  -6  16   4        357.23        378.90        75.70 o                         
  -5  16   4        524.67        520.77        62.71 o                         
  -4  16   4         63.49         48.40        71.22 o                         
  -3  16   4        420.62        303.50        72.63 o                         
  -2  16   4       3972.13       4078.99       144.21 o                         
  -1  16   4          7.52         58.12        72.52 o                         
   0  16   4       4510.11       4518.84       144.22 o                         
   1  16   4         14.51         73.39        66.92 o                         
   2  16   4        299.99        205.39        72.61 o                         
   3  16   4          6.15        -74.24        74.24 o                         
   4  16   4       6082.87       6462.08       252.69 o                         
   5  16   4       1061.74       1264.37        89.88 o                         
   6  16   4       3552.65       3560.99       102.28 o                         
   7  16   4          0.34        141.57        81.75 o                         
   8  16   4          4.27        -60.38        90.63 o                         
   9  16   4       1048.92       1005.01       133.86 o                         
  10  16   4        906.80        865.20       115.88 o                         
 -11  17   4        365.19        266.22       122.48 o                         
 -10  17   4        539.46        441.06       106.62 o                         
  -9  17   4         48.25         67.46        86.24 o                         
  -8  17   4        949.07        991.43        93.10 o                         
  -7  17   4       2122.89       2053.21       117.53 o                         
  -6  17   4          1.44         31.43        70.95 o                         
  -5  17   4        890.63        941.98        76.78 o                         
  -4  17   4       5807.55       6012.02       215.90 o                         
  -3  17   4       4111.49       4294.26        93.53 o                         
  -2  17   4          4.63         81.99       101.76 o                         
  -1  17   4        674.46        792.00        75.55 o                         
   0  17   4         15.92         93.54        70.45 o                         
   1  17   4        259.31        282.89        72.22 o                         
   2  17   4       2755.27       2606.56        86.93 o                         
   3  17   4       5302.72       5551.94       162.16 o                         
   4  17   4       2340.74       2272.73       108.61 o                         
   5  17   4        857.91        712.42        96.22 o                         
   6  17   4       3677.57       3822.77       146.21 o                         
   7  17   4       3549.32       3736.58       100.61 o                         
   8  17   4        105.67         12.31       104.01 o                         
   9  17   4        330.38        325.11       103.02 o                         
  10  17   4        854.38        550.27       103.45 o                         
 -11  18   4        261.60        118.03        88.73 o                         
 -10  18   4       1251.98       1318.80       130.08 o                         
  -9  18   4       1254.23       1112.21       118.88 o                         
  -8  18   4       2597.71       2767.38       125.46 o                         
  -7  18   4       8149.07       8736.05       185.93 o                         
  -6  18   4        616.61        601.42        78.69 o                         
  -5  18   4          6.66         -8.82        91.92 o                         
  -4  18   4         37.51        109.60        82.60 o                         
  -3  18   4       3757.79       3544.24        88.72 o                         
  -2  18   4        557.61        630.52        88.05 o                         
  -1  18   4       6666.72       6744.74       115.75 o                         
   0  18   4       5013.73       5088.04       167.78 o                         
   1  18   4         20.31         -6.03        83.50 o                         
   2  18   4       4795.87       5026.75       105.42 o                         
   3  18   4       1590.98       1416.79        86.25 o                         
   4  18   4        520.93        404.14        79.23 o                         
   5  18   4       1205.16       1214.31        90.23 o                         
   6  18   4          3.07        214.68        84.79 o                         
   7  18   4       1475.87       1831.45       122.74 o                         
   8  18   4        977.23        974.37        99.22 o                         
   9  18   4         18.46        -24.38        90.98 o                         
 -10  19   4        646.65        482.55       155.04 o                         
  -9  19   4         40.02         -5.84        87.92 o                         
  -8  19   4         73.69        123.69        81.88 o                         
  -7  19   4          0.35         79.31        89.10 o                         
  -6  19   4        144.23        -11.94        89.07 o                         
  -5  19   4        564.98        538.06        95.65 o                         
  -4  19   4       2886.00       3157.42       120.96 o                         
  -3  19   4        207.03        184.83        82.24 o                         
  -2  19   4       1032.52        992.53        81.72 o                         
  -1  19   4       1342.92       1377.48        89.68 o                         
   0  19   4        176.63        184.15        78.06 o                         
   1  19   4        129.90        266.71        87.09 o                         
   2  19   4          4.57        -33.40        76.71 o                         
   3  19   4        313.80        199.47        90.05 o                         
   4  19   4        311.81        431.77        94.23 o                         
   5  19   4         30.07        -37.87        80.24 o                         
   6  19   4       1404.86       1341.23       138.73 o                         
   7  19   4        483.93        539.27        88.80 o                         
   8  19   4         29.60        118.50       101.73 o                         
  -9  20   4         17.70         74.19        78.52 o                         
  -8  20   4       2813.25       3053.42       144.13 o                         
  -7  20   4         40.19        -94.49       119.40 o                         
  -6  20   4       2284.35       2073.56       100.53 o                         
  -5  20   4        193.57        172.73        99.75 o                         
  -4  20   4       2532.64       2465.83       162.68 o                         
  -3  20   4         55.12        -17.73        84.01 o                         
  -2  20   4       5913.86       6132.56       427.90 o                         
  -1  20   4        126.64        177.26        99.48 o                         
   0  20   4       1863.42       1853.02        94.65 o                         
   1  20   4         11.12        134.97        84.55 o                         
   2  20   4        857.20        803.94        87.90 o                         
   3  20   4         65.50         62.51        86.65 o                         
   4  20   4       3036.48       2737.50       374.69 o                         
   5  20   4        344.29        154.43        88.57 o                         
   6  20   4       4044.83       4010.68       121.03 o                         
   7  20   4        141.34         93.86        86.80 o                         
  -8  21   4         10.34        -90.45       107.81 o                         
  -7  21   4         94.75         55.70       101.12 o                         
  -6  21   4       2011.74       2063.89       156.95 o                         
  -5  21   4        317.76        163.47       109.47 o                         
  -4  21   4       1411.67       1354.13       103.24 o                         
  -3  21   4        342.51        346.49        79.03 o                         
  -2  21   4        141.79        185.87        81.10 o                         
  -1  21   4        595.02        724.03        88.58 o                         
   0  21   4        588.85        541.30        98.78 o                         
   1  21   4       2183.61       2052.08       155.45 o                         
   2  21   4        160.42        309.31        91.59 o                         
   3  21   4        562.84        584.46       101.02 o                         
   4  21   4        399.63        383.64       116.46 o                         
   5  21   4          2.21       -107.24       107.24 o                         
   6  21   4        493.36        357.20        90.50 o                         
  -7  22   4       2067.67       2122.98       124.51 o                         
  -6  22   4       1393.12       1143.53       149.37 o                         
  -5  22   4          3.25         21.65       101.63 o                         
  -4  22   4         13.70         20.00        85.47 o                         
  -3  22   4       2062.98       2240.10       133.74 o                         
  -2  22   4       1605.97       1448.09       123.17 o                         
  -1  22   4       3715.91       3712.90       109.64 o                         
   0  22   4        633.13        705.20        89.03 o                         
   1  22   4        291.93        165.64        88.23 o                         
   2  22   4       1178.56       1170.56       127.72 o                         
   3  22   4       1340.16       1405.11       102.16 o                         
   4  22   4       1014.22        965.39        99.75 o                         
   5  22   4       2295.82       2287.87       116.41 o                         
  -5  23   4          7.85        -12.51        83.94 o                         
  -4  23   4         89.80         22.06        88.95 o                         
  -3  23   4        177.86        -19.56        85.07 o                         
  -2  23   4        269.99         95.06        84.28 o                         
  -1  23   4          6.93         95.76       105.16 o                         
   0  23   4          3.69        -28.35        85.65 o                         
   1  23   4          9.06         12.43        88.90 o                         
   2  23   4         71.31         17.96       117.64 o                         
   3  23   4        223.76         83.26        90.93 o                         
  -2  24   4       3630.64       3768.28       423.45 o                         
  -1  24   4        226.65        157.48       112.96 o                         
   0  24   4       1947.52       1557.09       109.18 o                         
 -15   0   5        134.90        103.05       121.65 o                         
 -13   0   5       2666.65       2709.03       168.55 o                         
 -11   0   5          4.04         97.20        93.43 o                         
  -9   0   5       1033.51        999.79        97.62 o                         
  -7   0   5       2426.91       2340.59        92.12 o                         
  -5   0   5       2746.47       2699.60       103.82 o                         
  -3   0   5        376.19        339.11        66.48 o                         
  -1   0   5          9.43         20.25        61.23 o                         
   1   0   5         94.04         73.97        71.31 o                         
   3   0   5       1267.02       1467.37       124.75 o                         
   5   0   5       1238.50       1292.36       123.47 o                         
   7   0   5        335.60        323.53       121.90 o                         
   9   0   5       1635.87       1700.13       163.99 o                         
  11   0   5       2763.48       2704.62       194.26 o                         
  13   0   5       1097.29       1209.67       205.40 o                         
 -16   1   5         39.16        124.22        80.44 o                         
 -15   1   5        704.13        520.82        78.86 o                         
 -14   1   5       4163.29       4140.24       120.87 o                         
 -13   1   5        237.35        201.69        68.30 o                         
 -12   1   5       1080.72        756.11       157.35 o                         
 -11   1   5       8295.05       8829.92       106.43 o                         
 -10   1   5        645.33        559.78        68.81 o                         
  -9   1   5       2138.98       2115.34        74.34 o                         
  -8   1   5       3907.73       3811.09        79.96 o                         
  -7   1   5      11502.60      11224.85       105.97 o                         
  -6   1   5      40461.56      39723.94       311.71 o                         
  -5   1   5        442.31        563.61        51.73 o                         
  -4   1   5       3373.90       3073.48        67.96 o                         
  -3   1   5       3627.70       3680.52        69.25 o                         
  -2   1   5       9279.01       8970.18        98.06 o                         
  -1   1   5      62200.48      60375.38       283.99 o                         
   0   1   5       9445.04       9299.24       110.70 o                         
   1   1   5       2850.01       2915.37        77.74 o                         
   2   1   5      28115.99      28566.58       296.05 o                         
   3   1   5          4.21         29.76        57.81 o                         
   4   1   5      19235.03      18365.76       188.06 o                         
   5   1   5       5062.51       4960.90       112.16 o                         
   6   1   5       6623.20       6466.65       138.67 o                         
   7   1   5      17820.89      17988.26       192.59 o                         
   8   1   5        819.26        874.20        87.46 o                         
   9   1   5       3775.82       3783.19       127.28 o                         
  10   1   5        133.30        162.77       109.95 o                         
  11   1   5        647.27        413.57       119.35 o                         
  12   1   5       7489.59       7534.58       199.64 o                         
  13   1   5       3450.58       3033.60       165.43 o                         
  14   1   5        165.87         56.14       141.93 o                         
 -16   2   5         20.31        -15.64        77.61 o                         
 -15   2   5       2455.26       2429.00        85.76 o                         
 -14   2   5        150.27         88.06        71.75 o                         
 -13   2   5        341.43        192.84        84.65 o                         
 -12   2   5         27.64         10.27        68.81 o                         
 -11   2   5        685.35        775.90        79.59 o                         
 -10   2   5        118.50        219.60        69.58 o                         
  -9   2   5      16992.86      17623.14       160.70 o                         
  -8   2   5       1427.59       1434.60        67.37 o                         
  -7   2   5      43236.67      44142.48       314.79 o                         
  -6   2   5         95.88         32.21        43.04 o                         
  -5   2   5       4988.71       4071.09        70.98 o                         
  -4   2   5        354.84        456.99        48.38 o                         
  -3   2   5       5625.28       5690.83        83.59 o                         
  -2   2   5        227.88        232.51        51.89 o                         
  -1   2   5       9658.86       9946.23       105.02 o                         
   0   2   5         31.35         23.01        44.49 o                         
   1   2   5       8337.16       8071.16       108.84 o                         
   2   2   5         85.81         86.43        61.34 o                         
   3   2   5      51641.21      51815.40       303.08 o                         
   4   2   5        431.41        439.29        65.68 o                         
   5   2   5      16605.34      16228.32       174.18 o                         
   6   2   5       3875.67       3945.55       118.06 o                         
   7   2   5       2457.06       2430.02       101.05 o                         
   8   2   5        653.74        639.20        82.76 o                         
   9   2   5        924.87        864.57       100.96 o                         
  10   2   5        232.75        255.76       112.09 o                         
  11   2   5       3206.75       3449.46       145.58 o                         
  12   2   5          8.39         73.16       131.40 o                         
  13   2   5       2204.09       2052.19       182.71 o                         
  14   2   5         65.14         67.37       162.21 o                         
 -16   3   5          1.86        -64.69        82.62 o                         
 -15   3   5         24.63        -34.91        77.52 o                         
 -14   3   5         62.16        154.14        71.50 o                         
 -13   3   5       3718.81       3751.94       117.26 o                         
 -12   3   5       6479.26       6901.03        97.51 o                         
 -11   3   5        402.57        578.41        71.86 o                         
 -10   3   5       1778.48       1923.39        79.71 o                         
  -9   3   5        246.10        272.69        67.83 o                         
  -8   3   5       8135.86       8296.00       119.84 o                         
  -7   3   5       3626.34       3635.72        66.95 o                         
  -6   3   5       4064.73       4129.38        73.68 o                         
  -5   3   5      15203.95      15424.48       192.33 o                         
  -4   3   5      10053.48      10068.16        99.43 o                         
  -3   3   5       4195.96       3815.42        71.60 o                         
  -2   3   5      17500.40      17301.08       137.90 o                         
  -1   3   5       8746.80       8757.82       101.50 o                         
   0   3   5       9860.63       9867.15       109.70 o                         
   1   3   5       7940.58       7871.91       110.59 o                         
   2   3   5         12.42         10.47        62.89 o                         
   3   3   5        403.88        382.65        61.74 o                         
   4   3   5        214.83        185.70        59.17 o                         
   5   3   5      10662.07      10233.29       138.38 o                         
   6   3   5      14874.52      14427.20       180.80 o                         
   7   3   5       1574.08       1573.06        91.77 o                         
   8   3   5       3122.01       3321.62       114.75 o                         
   9   3   5        317.87        373.01        87.24 o                         
  10   3   5       4314.99       4663.61       148.68 o                         
  11   3   5       3336.07       3271.06       152.33 o                         
  12   3   5         18.24         49.49       143.62 o                         
  13   3   5          1.09        111.85       148.55 o                         
  14   3   5        484.37        260.98       157.27 o                         
 -16   4   5        220.75        103.47        81.38 o                         
 -15   4   5         24.29        -77.33        77.33 o                         
 -14   4   5          1.24        135.04        70.40 o                         
 -13   4   5          5.71         11.69        68.59 o                         
 -12   4   5         10.85         54.84        69.96 o                         
 -11   4   5       3481.62       3600.16        92.46 o                         
 -10   4   5       6168.13       6455.57       199.12 o                         
  -9   4   5       2805.68       2696.97        94.48 o                         
  -8   4   5        440.49        496.63        77.83 o                         
  -7   4   5         29.13         78.02        46.03 o                         
  -6   4   5         65.35         94.87        46.77 o                         
  -5   4   5        668.34        731.73        58.22 o                         
  -4   4   5       8398.35       8693.31       100.80 o                         
  -3   4   5         57.03         26.46        50.24 o                         
  -2   4   5      12050.68      11281.08       113.39 o                         
  -1   4   5       2944.89       2845.42        69.50 o                         
   0   4   5      22380.54      22794.77       315.92 o                         
   1   4   5       1344.31       1348.35        71.49 o                         
   2   4   5       3242.95       2877.74        83.81 o                         
   3   4   5         21.74         24.90        56.07 o                         
   4   4   5         76.01         54.44        65.48 o                         
   5   4   5       1486.08       1601.07        79.83 o                         
   6   4   5        164.23        158.40        88.17 o                         
   7   4   5       4125.59       4278.69       120.28 o                         
   8   4   5       2285.92       2215.65       124.76 o                         
   9   4   5         10.61        -50.95        93.95 o                         
  10   4   5         64.73         49.20        96.63 o                         
  11   4   5        227.24        230.40       110.73 o                         
  12   4   5        354.53        305.91       127.30 o                         
  13   4   5        379.33        159.09       154.31 o                         
  14   4   5         55.15         31.36       166.04 o                         
 -16   5   5         21.80         25.72        80.07 o                         
 -15   5   5        908.49        770.76        86.73 o                         
 -14   5   5        389.37        317.30        77.98 o                         
 -13   5   5       4196.14       4308.32       106.28 o                         
 -12   5   5       1470.83       1657.97       161.49 o                         
 -11   5   5       4993.98       5240.37        94.19 o                         
 -10   5   5         77.12         75.79        73.36 o                         
  -9   5   5       1494.64       1683.62        83.98 o                         
  -8   5   5       9864.71       9546.94       125.94 o                         
  -7   5   5        928.78        742.70        62.20 o                         
  -6   5   5        139.77        193.84        59.48 o                         
  -5   5   5       3379.78       2782.13        71.25 o                         
  -4   5   5       1132.40        977.09        56.06 o                         
  -3   5   5      15666.83      15622.45       154.47 o                         
  -2   5   5        109.59         69.03        50.43 o                         
  -1   5   5       8478.66       8158.57       107.42 o                         
   0   5   5      44017.06      43918.26       327.01 o                         
   1   5   5      64343.19      64120.96       712.15 o                         
   2   5   5        542.03        694.33        69.78 o                         
   3   5   5       1573.40       1466.62        74.60 o                         
   4   5   5       1580.05       1674.44        83.80 o                         
   5   5   5      16269.31      15905.92       214.64 o                         
   6   5   5      17756.35      17756.25       455.75 o                         
   7   5   5        866.57        989.71       131.15 o                         
   8   5   5       2082.98       2036.68       109.13 o                         
   9   5   5       3751.26       3713.99       113.72 o                         
  10   5   5       1608.60       1529.03       109.92 o                         
  11   5   5       2839.16       2966.69       141.57 o                         
  12   5   5        245.03        149.97       124.43 o                         
  13   5   5        201.97        190.54       131.45 o                         
 -15   6   5          2.19         29.78        74.37 o                         
 -14   6   5          2.74        -77.14        77.14 o                         
 -13   6   5         58.65         -5.58        73.76 o                         
 -12   6   5       1417.34       1455.07        92.16 o                         
 -11   6   5       1749.73       1763.94        76.38 o                         
 -10   6   5        895.77       1069.65        76.08 o                         
  -9   6   5      22806.86      23167.73       150.26 o                         
  -8   6   5       1279.53       1179.03        68.12 o                         
  -7   6   5       3704.53       3589.29        79.59 o                         
  -6   6   5       1070.32       1042.60        63.08 o                         
  -5   6   5         67.12        138.53        53.31 o                         
  -4   6   5        695.61        658.19        51.19 o                         
  -3   6   5      51140.87      51908.56       217.67 o                         
  -2   6   5       4438.36       4280.50        86.88 o                         
  -1   6   5       8029.73       8430.19       111.74 o                         
   0   6   5       3337.81       3104.58        80.46 o                         
   1   6   5      25201.51      23999.30       252.44 o                         
   2   6   5        530.07        374.27        57.97 o                         
   3   6   5       2018.80       2099.38        84.82 o                         
   4   6   5       1089.23       1142.09        81.50 o                         
   5   6   5      22717.88      23185.63       265.28 o                         
   6   6   5       2387.28       2626.94       105.13 o                         
   7   6   5        686.38        781.77        79.94 o                         
   8   6   5        468.21        522.96        94.83 o                         
   9   6   5       5261.21       5712.44       222.99 o                         
  10   6   5        646.15        660.22       108.27 o                         
  11   6   5          9.33       -117.64       117.64 o                         
  12   6   5        134.32         95.30       128.98 o                         
  13   6   5       1370.17       1263.54       133.55 o                         
 -15   7   5       2099.15       1861.81       176.80 o                         
 -14   7   5        125.67        -70.75        78.16 o                         
 -13   7   5        220.39        138.64        91.20 o                         
 -12   7   5         22.10         -3.85        80.22 o                         
 -11   7   5        120.61         52.92        69.32 o                         
 -10   7   5        179.68        318.32        70.22 o                         
  -9   7   5        884.35        978.00        68.77 o                         
  -8   7   5          2.62        -41.24        64.17 o                         
  -7   7   5       4457.51       4276.80        96.87 o                         
  -6   7   5        783.93        711.74        62.23 o                         
  -5   7   5        248.37        238.72        45.96 o                         
  -4   7   5         17.26         43.73        43.01 o                         
  -3   7   5        605.63        671.37        58.92 o                         
  -2   7   5         16.76         26.15        52.35 o                         
  -1   7   5       1245.92       1066.93        63.69 o                         
   0   7   5        378.24        279.61        64.98 o                         
   1   7   5        106.12         66.00        51.40 o                         
   2   7   5        533.34        583.94        68.87 o                         
   3   7   5          1.04          5.67        54.73 o                         
   4   7   5       2008.11       1913.87        97.42 o                         
   5   7   5        804.19        736.54        85.57 o                         
   6   7   5        382.37        298.88        91.96 o                         
   7   7   5        273.42        290.65        96.66 o                         
   8   7   5         40.14         42.10        89.88 o                         
   9   7   5        262.88        248.56       109.28 o                         
  10   7   5         73.42         97.72       100.18 o                         
  11   7   5        437.06        393.15       135.33 o                         
  12   7   5       1127.53       1044.09       131.68 o                         
  13   7   5       1852.53       1983.06       220.70 o                         
 -15   8   5         17.84        -15.24        78.80 o                         
 -14   8   5       2151.49       2145.06        97.05 o                         
 -13   8   5        664.39        715.97        85.63 o                         
 -12   8   5       1253.88       1386.85        84.25 o                         
 -11   8   5       1780.33       1819.79        74.08 o                         
 -10   8   5       1978.90       2015.39        88.38 o                         
  -9   8   5       1200.97       1235.73        70.37 o                         
  -8   8   5      16043.34      16981.01       141.69 o                         
  -7   8   5       5346.52       5524.24        88.23 o                         
  -6   8   5       1369.00       1565.44        69.51 o                         
  -5   8   5       2856.73       2873.52        74.96 o                         
  -4   8   5      33645.94      33440.72       343.17 o                         
  -3   8   5          9.11        -23.34        51.13 o                         
  -2   8   5      25177.90      26217.25       173.74 o                         
  -1   8   5       1589.25       1459.23        63.64 o                         
   0   8   5      12286.76      12741.15       326.78 o                         
   1   8   5       2028.01       1997.79        86.58 o                         
   2   8   5      54288.32      55222.51       799.08 o                         
   3   8   5       4772.60       4595.73        92.57 o                         
   4   8   5      25918.43      25987.30       371.91 o                         
   5   8   5       5963.92       6141.75       187.38 o                         
   6   8   5       6571.48       6573.06       131.24 o                         
   7   8   5        197.86        108.35        96.45 o                         
   8   8   5       1595.18       1719.37       126.58 o                         
   9   8   5        337.36        408.66       127.61 o                         
  10   8   5       5636.94       5887.61       143.89 o                         
  11   8   5        108.73         29.62       129.16 o                         
  12   8   5        122.68         -6.68       136.99 o                         
  13   8   5        793.60        582.60       138.13 o                         
 -15   9   5        203.24        101.03        88.30 o                         
 -14   9   5        148.86        176.03       103.28 o                         
 -13   9   5       2722.96       2875.63       138.68 o                         
 -12   9   5        204.50        188.83        86.88 o                         
 -11   9   5       7183.55       7709.56       124.85 o                         
 -10   9   5        205.20        151.22        77.25 o                         
  -9   9   5        491.11        462.78       103.93 o                         
  -8   9   5         33.66        -71.06        71.06 o                         
  -7   9   5        130.95        130.63        71.97 o                         
  -6   9   5       1600.40       1690.82        75.30 o                         
  -5   9   5         31.76        -11.40        63.55 o                         
  -4   9   5        488.68        529.57        62.91 o                         
  -3   9   5      18972.35      18795.94       189.20 o                         
  -2   9   5       1806.13       1761.56        62.06 o                         
  -1   9   5      25030.16      24096.53       203.22 o                         
   0   9   5       1629.29       1805.30        74.59 o                         
   1   9   5      26360.61      26405.92       266.19 o                         
   2   9   5        354.38        314.21        61.76 o                         
   3   9   5        254.61        202.71        70.42 o                         
   4   9   5       1196.03       1237.63        82.53 o                         
   5   9   5       3534.53       3617.41        99.12 o                         
   6   9   5       2569.53       2640.55       122.81 o                         
   7   9   5       3353.32       3335.44        99.29 o                         
   8   9   5         18.43         -1.80        93.86 o                         
   9   9   5       9023.19       9691.11       228.73 o                         
  10   9   5        106.18         41.23       116.58 o                         
  11   9   5        427.63        433.48       176.37 o                         
  12   9   5        154.35         93.43       137.86 o                         
  13   9   5         87.65         32.95       132.17 o                         
 -15  10   5       1477.71       1306.27       182.07 o                         
 -14  10   5         16.88         -9.32       102.98 o                         
 -13  10   5        389.79        400.85        93.10 o                         
 -12  10   5        362.02        407.60        82.16 o                         
 -11  10   5       2811.44       2845.95       118.18 o                         
 -10  10   5       1982.63       1904.65        84.49 o                         
  -9  10   5       4342.91       4399.92       113.07 o                         
  -8  10   5       1909.63       1810.16        86.56 o                         
  -7  10   5       7828.79       8111.42       107.41 o                         
  -6  10   5          8.98         23.75        66.91 o                         
  -5  10   5      20213.66      19839.39       206.13 o                         
  -4  10   5       1174.78       1124.48        70.56 o                         
  -3  10   5      22898.46      23387.64       223.73 o                         
  -2  10   5        858.21        835.42        59.73 o                         
  -1  10   5         13.80        -40.54        48.49 o                         
   0  10   5       3431.62       3291.58        82.22 o                         
   1  10   5       7466.13       7671.95       126.01 o                         
   2  10   5       2574.37       2595.93        97.06 o                         
   3  10   5      39586.56      38398.99       298.24 o                         
   4  10   5       1696.34       1907.76        83.07 o                         
   5  10   5        220.90        220.51        74.69 o                         
   6  10   5       1617.39       1777.35        89.05 o                         
   7  10   5       3341.42       3486.38       113.89 o                         
   8  10   5         60.65        145.20        90.80 o                         
   9  10   5       5216.18       5288.26       119.94 o                         
  10  10   5        617.64        663.11       148.15 o                         
  11  10   5       1280.18        990.27       498.03 o                         
  12  10   5         80.74         53.15       124.29 o                         
 -14  11   5        140.57         -9.66        99.37 o                         
 -13  11   5        244.14         73.99        97.84 o                         
 -12  11   5          3.96         19.77        76.71 o                         
 -11  11   5          9.28          7.21        77.40 o                         
 -10  11   5        570.77        812.15        78.62 o                         
  -9  11   5        224.71        291.01        71.72 o                         
  -8  11   5       1450.66       1539.93        92.65 o                         
  -7  11   5         31.73         10.63        65.55 o                         
  -6  11   5       4921.86       5172.64        89.21 o                         
  -5  11   5       6916.48       6898.60       152.11 o                         
  -4  11   5        706.06        707.81        76.37 o                         
  -3  11   5        474.41        391.24        62.01 o                         
  -2  11   5       1058.72       1190.12        69.02 o                         
  -1  11   5       5165.27       5645.47       204.26 o                         
   0  11   5       8739.91       9185.04       134.51 o                         
   1  11   5       2266.62       2444.01        96.62 o                         
   2  11   5        841.87        899.08        75.54 o                         
   3  11   5       1104.48       1268.59        80.81 o                         
   4  11   5       3630.41       3730.20        92.40 o                         
   5  11   5         25.43        -16.15        78.60 o                         
   6  11   5          5.43        -25.42        81.77 o                         
   7  11   5        124.46        180.89        83.26 o                         
   8  11   5         22.03        -71.92        87.19 o                         
   9  11   5        260.29        347.29        96.23 o                         
  10  11   5         10.39        -17.66        94.63 o                         
  11  11   5        614.46        712.10       233.97 o                         
  12  11   5        130.82        153.66       140.16 o                         
 -14  12   5        192.89        206.08        99.98 o                         
 -13  12   5          7.66        -29.59        86.94 o                         
 -12  12   5         37.49        186.30        90.69 o                         
 -11  12   5        142.59         17.13        71.41 o                         
 -10  12   5       5742.04       5747.76       109.71 o                         
  -9  12   5       4352.44       4509.28       398.33 o                         
  -8  12   5       2097.78       2042.67       113.65 o                         
  -7  12   5       6033.68       6573.72       171.00 o                         
  -6  12   5       4023.76       4142.63        84.43 o                         
  -5  12   5       2138.76       2092.59        70.67 o                         
  -4  12   5       8039.18       7776.15       131.47 o                         
  -3  12   5       1658.78       1598.82        80.18 o                         
  -2  12   5      18670.78      17924.59       251.13 o                         
  -1  12   5        344.15        343.78        74.05 o                         
   0  12   5       7504.68       7360.72       176.03 o                         
   1  12   5       4394.15       4215.44       111.07 o                         
   2  12   5       6858.26       6686.90       167.54 o                         
   3  12   5       6691.01       6324.74       205.92 o                         
   4  12   5       6842.19       6392.42       197.01 o                         
   5  12   5       6810.80       6735.36       118.10 o                         
   6  12   5       7012.80       7342.76       133.26 o                         
   7  12   5        585.08        659.00        84.86 o                         
   8  12   5      10160.58      10353.39       315.91 o                         
   9  12   5         27.19        125.44        85.98 o                         
  10  12   5       1161.12       1135.10       111.65 o                         
  11  12   5        151.64         67.64       118.87 o                         
  12  12   5        212.35        304.66       147.86 o                         
 -14  13   5        317.51         41.80       175.22 o                         
 -13  13   5        513.19        272.60       144.39 o                         
 -12  13   5        546.15        578.31        84.88 o                         
 -11  13   5       1877.44       1997.20       131.59 o                         
 -10  13   5        309.50        234.46        78.74 o                         
  -9  13   5       2169.04       2059.04       198.37 o                         
  -8  13   5         25.66         14.64        65.47 o                         
  -7  13   5        396.96        481.56        91.09 o                         
  -6  13   5        184.51        210.10        68.17 o                         
  -5  13   5        509.58        488.26        69.11 o                         
  -4  13   5       2803.17       2661.67        73.99 o                         
  -3  13   5       6880.57       6841.37       121.40 o                         
  -2  13   5         61.06         55.00        58.12 o                         
  -1  13   5      12624.01      12307.31       138.22 o                         
   0  13   5        295.88        183.67        94.92 o                         
   1  13   5       1267.43       1228.15        73.80 o                         
   2  13   5        532.82        490.51        78.35 o                         
   3  13   5        280.52         93.40        79.13 o                         
   4  13   5          8.56         82.61        74.40 o                         
   5  13   5       2378.95       2503.68        84.20 o                         
   6  13   5         39.32        137.28        84.58 o                         
   7  13   5       6704.55       7047.39       127.96 o                         
   8  13   5          2.94         67.72        90.17 o                         
   9  13   5       1839.84       2070.88       110.30 o                         
  10  13   5        333.44        304.49        95.19 o                         
  11  13   5       1072.76        986.70       184.38 o                         
 -13  14   5         22.82        -36.41        86.19 o                         
 -12  14   5         49.74        155.23        97.89 o                         
 -11  14   5        814.06        825.91        78.74 o                         
 -10  14   5        798.28        747.79       107.38 o                         
  -9  14   5       4955.15       4890.93       126.18 o                         
  -8  14   5        570.38        652.03        73.74 o                         
  -7  14   5         60.61        138.32        71.80 o                         
  -6  14   5         24.52         78.11        70.15 o                         
  -5  14   5        668.36        574.82        66.68 o                         
  -4  14   5         41.13         42.23        60.62 o                         
  -3  14   5       6709.99       6618.78        86.96 o                         
  -2  14   5        949.43        902.42        71.65 o                         
  -1  14   5       6074.76       5951.37       110.27 o                         
   0  14   5        430.75        360.43        68.40 o                         
   1  14   5       4521.54       4237.28       100.26 o                         
   2  14   5         47.47         95.30        83.87 o                         
   3  14   5       8954.20       8616.03       189.92 o                         
   4  14   5          1.29         64.40        71.35 o                         
   5  14   5        979.51       1104.02        83.94 o                         
   6  14   5        561.62        646.05        96.23 o                         
   7  14   5       6034.32       6187.48       179.46 o                         
   8  14   5        676.56        642.65       146.78 o                         
   9  14   5        763.55        657.61        87.66 o                         
  10  14   5         11.44         -1.08       103.05 o                         
  11  14   5         61.10        -56.00       123.22 o                         
 -13  15   5        533.58        161.96       115.85 o                         
 -12  15   5         48.91        -77.61        99.13 o                         
 -11  15   5         22.67        -13.42        79.30 o                         
 -10  15   5        914.40        891.68       123.32 o                         
  -9  15   5        153.76         62.72        80.88 o                         
  -8  15   5        156.60         49.61        80.32 o                         
  -7  15   5        460.31        520.60        79.97 o                         
  -6  15   5       3821.22       4137.76       112.71 o                         
  -5  15   5       5875.00       5837.01        93.64 o                         
  -4  15   5       2277.29       2450.31        83.93 o                         
  -3  15   5       2408.35       2357.31        77.74 o                         
  -2  15   5        646.59        613.87        75.52 o                         
  -1  15   5        138.87         93.14        93.79 o                         
   0  15   5         15.76         12.86        65.44 o                         
   1  15   5       1949.61       2139.62        88.75 o                         
   2  15   5       2158.45       2185.40        88.66 o                         
   3  15   5         14.17         89.11        72.20 o                         
   4  15   5       1247.52       1350.19        83.24 o                         
   5  15   5        472.79        428.90        91.71 o                         
   6  15   5        135.19         28.42        80.75 o                         
   7  15   5        520.39        445.21        84.66 o                         
   8  15   5       1338.45       1375.40        89.80 o                         
   9  15   5       1481.09       1461.61       100.02 o                         
  10  15   5        595.23        505.02       104.72 o                         
 -12  16   5        646.44        302.09       100.91 o                         
 -11  16   5        178.62         86.93        90.38 o                         
 -10  16   5       4540.25       4584.60       108.07 o                         
  -9  16   5       1597.61       1851.38        93.48 o                         
  -8  16   5       1470.84       1441.37        99.22 o                         
  -7  16   5       2742.38       2714.63        86.61 o                         
  -6  16   5       1117.90       1147.21        95.93 o                         
  -5  16   5       4494.97       4718.75        94.04 o                         
  -4  16   5       8342.07       8596.10        98.10 o                         
  -3  16   5        787.72        826.24        77.60 o                         
  -2  16   5         41.81        148.44        64.14 o                         
  -1  16   5        272.97        246.83        95.88 o                         
   0  16   5        882.57        879.31        77.84 o                         
   1  16   5       3494.15       3342.81        93.19 o                         
   2  16   5       1341.55       1497.57        82.35 o                         
   3  16   5       6669.75       6930.44       112.76 o                         
   4  16   5       3694.82       3981.65       140.59 o                         
   5  16   5       1904.94       1809.95       107.07 o                         
   6  16   5        376.76        391.90        92.79 o                         
   7  16   5       1105.81       1079.83        95.13 o                         
   8  16   5        305.59        172.19        91.68 o                         
   9  16   5         47.93        120.54       104.81 o                         
  10  16   5       1869.49       1844.72       318.73 o                         
 -11  17   5        109.07         -3.84        98.35 o                         
 -10  17   5        744.52        827.31        88.91 o                         
  -9  17   5         85.46        -63.68        84.26 o                         
  -8  17   5         13.62          3.97        86.62 o                         
  -7  17   5        484.50        682.86        69.23 o                         
  -6  17   5       4026.90       4298.85        92.14 o                         
  -5  17   5       5736.54       5756.22       140.27 o                         
  -4  17   5        587.21        636.36        73.75 o                         
  -3  17   5       1579.24       1801.82        87.55 o                         
  -2  17   5        419.63        500.22        78.54 o                         
  -1  17   5         29.47          5.36        76.59 o                         
   0  17   5       5965.13       6004.65       121.57 o                         
   1  17   5       5921.07       5687.62       159.67 o                         
   2  17   5       1948.03       1723.45       107.18 o                         
   3  17   5         76.78        151.86        72.25 o                         
   4  17   5       2630.04       2645.68       112.63 o                         
   5  17   5       4770.15       4967.26       110.17 o                         
   6  17   5       1202.26       1410.77       162.55 o                         
   7  17   5         16.64        -55.18        85.42 o                         
   8  17   5        107.99        154.73        93.54 o                         
   9  17   5       1445.46       1457.06        92.83 o                         
 -11  18   5        184.69         47.12        93.93 o                         
 -10  18   5         56.24         50.54        87.57 o                         
  -9  18   5         83.23        156.96        83.00 o                         
  -8  18   5          4.66        -13.25        89.37 o                         
  -7  18   5        138.04        112.30        86.17 o                         
  -6  18   5         16.90        -58.06        76.82 o                         
  -5  18   5       1897.25       1968.35        75.54 o                         
  -4  18   5         92.12          9.17        87.75 o                         
  -3  18   5       1588.55       1732.00        88.44 o                         
  -2  18   5        106.32        165.09        65.84 o                         
  -1  18   5        357.42        302.81        71.87 o                         
   0  18   5          9.45        -82.30        82.30 o                         
   1  18   5       1577.58       1628.21       107.29 o                         
   2  18   5        125.53        237.35        88.08 o                         
   3  18   5       1040.97        903.37        89.25 o                         
   4  18   5        150.75        215.32        96.25 o                         
   5  18   5         18.76        160.90        94.72 o                         
   6  18   5         10.42        -98.83        98.83 o                         
   7  18   5        166.35        253.36        81.91 o                         
   8  18   5        331.88        225.13        98.43 o                         
   9  18   5       1583.66       1331.26       142.05 o                         
 -10  19   5          1.73        -12.51        86.53 o                         
  -9  19   5         67.21        -12.24        84.35 o                         
  -8  19   5       1642.21       1765.59       101.01 o                         
  -7  19   5       1889.73       1917.88        86.82 o                         
  -6  19   5        431.51        344.75        84.34 o                         
  -5  19   5         64.94        -64.50        86.32 o                         
  -4  19   5         61.26        -98.39        98.39 o                         
  -3  19   5        925.01        850.20        83.21 o                         
  -2  19   5        882.10       1042.35        65.76 o                         
  -1  19   5       8982.98       9152.71       121.97 o                         
   0  19   5       3282.73       3592.02       128.78 o                         
   1  19   5        420.78        303.02        94.70 o                         
   2  19   5        586.18        720.03       103.94 o                         
   3  19   5          4.61         82.53        93.79 o                         
   4  19   5        485.04        466.70        84.62 o                         
   5  19   5        998.30       1072.56        94.79 o                         
   6  19   5       1950.10       1954.86       205.77 o                         
   7  19   5       3045.20       3182.85       222.40 o                         
   8  19   5        272.84        193.66       105.41 o                         
  -9  20   5        453.04        323.73        92.01 o                         
  -8  20   5         16.19        220.68        86.62 o                         
  -7  20   5       2483.75       2470.99        91.52 o                         
  -6  20   5         19.67         69.08        75.70 o                         
  -5  20   5        430.57        332.48       110.60 o                         
  -4  20   5        112.88         93.32        88.33 o                         
  -3  20   5         77.69        -21.70        75.71 o                         
  -2  20   5        450.56        410.75        82.27 o                         
  -1  20   5        120.54        163.22        90.68 o                         
   0  20   5         29.56         90.15        92.44 o                         
   1  20   5       1757.86       1936.25       103.61 o                         
   2  20   5        818.99       1060.18        89.81 o                         
   3  20   5       2712.73       2819.13       110.76 o                         
   4  20   5        216.39        221.01       102.48 o                         
   5  20   5       2451.06       2359.06       100.80 o                         
   6  20   5        184.97        258.67        98.75 o                         
   7  20   5         63.46          3.46       100.22 o                         
  -8  21   5        938.26       1026.96       123.81 o                         
  -7  21   5        836.84        864.18       164.24 o                         
  -6  21   5       2044.64       1984.44       163.23 o                         
  -5  21   5        124.73        107.93        90.46 o                         
  -4  21   5       1105.59       1092.96        91.05 o                         
  -3  21   5        412.66        346.21        77.31 o                         
  -2  21   5       2318.37       2450.04       205.06 o                         
  -1  21   5       2248.87       2177.67        91.27 o                         
   0  21   5       4154.68       4066.61        96.43 o                         
   1  21   5        216.23        125.96        92.95 o                         
   2  21   5          4.38       -104.55       104.55 o                         
   3  21   5          8.39        115.73        86.16 o                         
   4  21   5        339.00        225.32        98.91 o                         
   5  21   5        558.00        281.14       109.84 o                         
   6  21   5       1696.33       1646.01       128.59 o                         
  -7  22   5         80.58         84.20        98.40 o                         
  -6  22   5         33.27         82.30        84.24 o                         
  -5  22   5        318.47        244.16        87.36 o                         
  -4  22   5         50.89        -51.99        89.54 o                         
  -3  22   5        473.30        437.51        96.80 o                         
  -2  22   5        610.70        606.47       112.10 o                         
  -1  22   5        127.03        -42.66        87.05 o                         
   0  22   5        108.29       -105.37       105.37 o                         
   1  22   5       1283.38       1487.68        88.49 o                         
   2  22   5         39.26         63.21        84.64 o                         
   3  22   5          1.47        -94.67        94.67 o                         
   4  22   5        127.58        -16.89        88.81 o                         
  -5  23   5       2403.47       2348.89       208.37 o                         
  -4  23   5        250.85        193.57        98.94 o                         
  -3  23   5        370.39        275.47        87.23 o                         
  -2  23   5         27.20        150.81        83.60 o                         
  -1  23   5         24.52        -59.17        83.71 o                         
   0  23   5        308.52        289.74       141.84 o                         
   1  23   5       4553.39       4694.22       265.10 o                         
   2  23   5       1261.95       1291.34       172.17 o                         
   3  23   5         54.27        -21.74       100.43 o                         
 -16   0   6          8.56         19.68       132.55 o                         
 -14   0   6       1156.17       1117.67       188.26 o                         
 -12   0   6      21978.56      22238.91       611.05 o                         
 -10   0   6      15998.92      16330.44       171.87 o                         
  -8   0   6       1516.64       1387.24       107.67 o                         
  -6   0   6        695.71        860.87        88.77 o                         
  -4   0   6     219715.59     216845.01      2419.11 o                         
  -2   0   6      47252.06      46799.54       503.36 o                         
   0   0   6       1111.68        904.65        71.36 o                         
   2   0   6        186.75        419.09        81.24 o                         
   4   0   6      23816.32      23533.63       435.32 o                         
   6   0   6      41638.97      40682.38       406.90 o                         
   8   0   6       2011.51       1979.49       163.33 o                         
  10   0   6       4812.24       4722.64       238.22 o                         
  12   0   6        436.84        333.90       195.48 o                         
 -16   1   6        386.95        222.84        76.86 o                         
 -15   1   6          0.08         -0.25        78.12 o                         
 -14   1   6        399.43        329.09       107.24 o                         
 -13   1   6       1072.59       1001.74        79.21 o                         
 -12   1   6        170.59        143.37        95.09 o                         
 -11   1   6        527.97        572.69        70.76 o                         
 -10   1   6       3944.14       3954.21       116.67 o                         
  -9   1   6        139.60        191.72        62.27 o                         
  -8   1   6       3597.95       3580.92        97.99 o                         
  -7   1   6        466.86        548.25        52.34 o                         
  -6   1   6       1759.50       1714.03        53.53 o                         
  -5   1   6       8393.35       8711.64       102.75 o                         
  -4   1   6         41.27         64.42        42.34 o                         
  -3   1   6      14891.18      13925.58       107.92 o                         
  -2   1   6       1697.18       1894.40        55.98 o                         
  -1   1   6       1098.89       1321.76        58.27 o                         
   0   1   6       8343.40       8416.47       100.71 o                         
   1   1   6       1270.47       1382.87        58.70 o                         
   2   1   6      12128.19      12538.09       138.93 o                         
   3   1   6         95.99        149.84        64.17 o                         
   4   1   6         55.46         25.91        67.07 o                         
   5   1   6       6690.15       6700.68       136.45 o                         
   6   1   6        357.39        359.67        91.51 o                         
   7   1   6       1787.84       1585.62        95.69 o                         
   8   1   6        156.71        216.37        89.77 o                         
   9   1   6        101.28         84.35       100.74 o                         
  10   1   6       1411.84       1437.93       145.43 o                         
  11   1   6         41.44         22.69       134.86 o                         
  12   1   6        844.67        771.91       155.95 o                         
  13   1   6       1190.27       1251.97       176.68 o                         
 -16   2   6        285.23        368.94        93.69 o                         
 -15   2   6          3.08         -5.13        71.26 o                         
 -14   2   6        251.28        260.30        71.56 o                         
 -13   2   6        568.83        646.36        73.10 o                         
 -12   2   6         32.69        117.73        76.22 o                         
 -11   2   6       4322.33       4378.60        97.20 o                         
 -10   2   6       1603.90       1535.54        66.87 o                         
  -9   2   6       4043.65       4169.31        81.71 o                         
  -8   2   6        619.80        552.37        69.08 o                         
  -7   2   6      14491.83      14408.23       154.93 o                         
  -6   2   6       1863.23       1711.66        62.31 o                         
  -5   2   6      44655.70      43957.07       283.23 o                         
  -4   2   6        300.32        328.43        50.84 o                         
  -3   2   6         43.87         54.64        44.69 o                         
  -2   2   6         17.71         40.38        46.64 o                         
  -1   2   6      38440.81      39151.89       233.88 o                         
   0   2   6         54.57         49.05        48.61 o                         
   1   2   6      37172.21      36063.61       241.57 o                         
   2   2   6         16.07          9.04        58.37 o                         
   3   2   6        616.00        691.46        68.93 o                         
   4   2   6         65.69        149.21        61.67 o                         
   5   2   6       5706.86       5636.24       117.33 o                         
   6   2   6        453.56        500.12        89.61 o                         
   7   2   6       4386.27       4442.25       116.08 o                         
   8   2   6        496.25        489.95        93.92 o                         
   9   2   6       2341.07       2408.82       131.25 o                         
  10   2   6        286.48        293.56       112.84 o                         
  11   2   6       1772.87       1733.94       162.37 o                         
  12   2   6        451.43        428.48       155.71 o                         
  13   2   6        877.70        740.49       189.95 o                         
 -16   3   6        332.01        100.87        74.86 o                         
 -15   3   6        143.89        137.83        66.81 o                         
 -14   3   6        688.97        707.89        73.96 o                         
 -13   3   6       2139.79       2435.22       101.65 o                         
 -12   3   6       5101.23       4740.77       522.14 o                         
 -11   3   6         42.51        -28.86        59.88 o                         
 -10   3   6        121.05        132.49        72.12 o                         
  -9   3   6        403.80        301.64        66.69 o                         
  -8   3   6       9252.78       9559.22       121.28 o                         
  -7   3   6         17.92         62.42        56.27 o                         
  -6   3   6      11751.38      11581.40        99.91 o                         
  -5   3   6        813.80        687.05        53.15 o                         
  -4   3   6       2475.29       2427.51        63.49 o                         
  -3   3   6       1055.69        881.54        52.70 o                         
  -2   3   6      11252.82      11474.17       116.30 o                         
  -1   3   6         11.10         -3.93        42.88 o                         
   0   3   6      46760.95      46976.84       390.84 o                         
   1   3   6       5989.15       6462.46        97.68 o                         
   2   3   6      10013.82       9128.90       123.05 o                         
   3   3   6       1140.77       1265.74        70.17 o                         
   4   3   6        983.36       1045.71        78.20 o                         
   5   3   6      15973.46      16392.02       173.38 o                         
   6   3   6      10504.56      10816.03       199.68 o                         
   7   3   6        291.00        236.58        83.86 o                         
   8   3   6       1669.27       1741.18       103.94 o                         
   9   3   6        337.04        361.53       113.55 o                         
  10   3   6       5830.97       5647.79       166.54 o                         
  11   3   6          1.10        -32.12       147.76 o                         
  12   3   6        732.85        707.97       254.04 o                         
  13   3   6        446.36        332.56       194.26 o                         
 -16   4   6       1497.61        908.94       135.91 o                         
 -15   4   6        863.73        950.91        76.02 o                         
 -14   4   6       3459.75       3129.87        93.83 o                         
 -13   4   6         48.62         34.72        69.82 o                         
 -12   4   6         31.08          9.09        69.91 o                         
 -11   4   6         10.42        -18.69        70.17 o                         
 -10   4   6        869.96       1056.35        66.80 o                         
  -9   4   6         45.76         60.75        67.77 o                         
  -8   4   6          4.49         17.00        55.80 o                         
  -7   4   6       2287.45       2299.46        68.62 o                         
  -6   4   6      38540.91      36592.04       409.72 o                         
  -5   4   6        127.57        105.85        44.13 o                         
  -4   4   6      18926.62      19301.91       214.94 o                         
  -3   4   6        239.07        307.79        48.32 o                         
  -2   4   6      25147.50      25104.98       151.63 o                         
  -1   4   6        701.23        732.04        56.45 o                         
   0   4   6      22480.64      22523.77       170.18 o                         
   1   4   6       3151.42       3260.43        77.55 o                         
   2   4   6      55487.74      56767.79       518.49 o                         
   3   4   6         54.92         15.23        61.14 o                         
   4   4   6       2263.46       2088.90        72.74 o                         
   5   4   6        281.47        241.00        79.97 o                         
   6   4   6        302.21        413.85        75.39 o                         
   7   4   6         90.14         84.86        80.34 o                         
   8   4   6      43562.38      44248.96       393.98 o                         
   9   4   6       2357.78       2608.04       143.14 o                         
  10   4   6        658.32        777.84       133.27 o                         
  11   4   6          6.27        -19.00       157.90 o                         
  12   4   6       3606.47       3050.18      1080.06 o                         
  13   4   6         69.85        105.83       159.46 o                         
 -16   5   6         87.13         70.36        75.99 o                         
 -15   5   6        328.92        259.71        78.89 o                         
 -14   5   6         49.85         34.31        79.20 o                         
 -13   5   6         11.46         73.91        64.59 o                         
 -12   5   6       2758.52       2967.59        83.98 o                         
 -11   5   6          3.72        -17.52        70.53 o                         
 -10   5   6       2007.63       2068.96       106.07 o                         
  -9   5   6       5688.79       5613.56       190.15 o                         
  -8   5   6       2902.44       2877.63        80.06 o                         
  -7   5   6       3773.86       3858.73        80.62 o                         
  -6   5   6       1824.13       1892.76        60.82 o                         
  -5   5   6       3414.84       3324.71        72.03 o                         
  -4   5   6        420.20        504.60        47.77 o                         
  -3   5   6       3367.60       3525.65        72.62 o                         
  -2   5   6      17891.12      17623.33       155.62 o                         
  -1   5   6      17737.72      17879.27       152.02 o                         
   0   5   6       4632.33       5088.25        87.47 o                         
   1   5   6        674.29        972.08        62.92 o                         
   2   5   6       1696.67       1583.27        79.91 o                         
   3   5   6      12991.40      12749.48       144.07 o                         
   4   5   6      11846.30      12014.47       175.78 o                         
   5   5   6        681.19        706.80        81.37 o                         
   6   5   6        300.85        319.80        80.93 o                         
   7   5   6        544.07        544.66        91.33 o                         
   8   5   6        361.72        350.28        95.76 o                         
   9   5   6        591.06        513.12       105.33 o                         
  10   5   6        348.47        426.86       123.15 o                         
  11   5   6        760.14        954.49       195.35 o                         
  12   5   6        489.73        677.71       356.14 o                         
  13   5   6         25.41        -27.21       139.61 o                         
 -15   6   6       1103.00       1107.67        81.05 o                         
 -14   6   6         15.09        -48.97        74.27 o                         
 -13   6   6        681.09        655.14        82.43 o                         
 -12   6   6         95.73         64.55        66.62 o                         
 -11   6   6       4968.87       5126.18       171.44 o                         
 -10   6   6         74.85        111.95       101.65 o                         
  -9   6   6        701.61        704.81       109.95 o                         
  -8   6   6       3539.41       3541.00        88.12 o                         
  -7   6   6          7.83         80.56        55.94 o                         
  -6   6   6       1613.69       1521.73        80.04 o                         
  -5   6   6      26714.23      27067.70       195.31 o                         
  -4   6   6       1040.60       1052.47        50.97 o                         
  -3   6   6      17894.78      19010.87       189.77 o                         
  -2   6   6       1358.27       1298.40        66.52 o                         
  -1   6   6      20471.98      20987.65       217.12 o                         
   0   6   6        358.13        414.57        56.27 o                         
   1   6   6      11850.40      12274.38       120.46 o                         
   2   6   6         22.59         57.46        54.08 o                         
   3   6   6       3455.34       3211.52        82.55 o                         
   4   6   6       1520.40       1390.58        92.30 o                         
   5   6   6       6279.77       6191.61       125.10 o                         
   6   6   6        103.36        -16.41        76.06 o                         
   7   6   6       4857.80       4938.98       120.01 o                         
   8   6   6        742.87        781.59        94.07 o                         
   9   6   6       1091.23       1003.88        95.75 o                         
  10   6   6       1574.17       1722.51       111.80 o                         
  11   6   6       1076.30       1134.55       113.88 o                         
  12   6   6        251.47        270.62       131.81 o                         
  13   6   6        487.39        320.33       193.17 o                         
 -15   7   6       1173.57        936.92       233.46 o                         
 -14   7   6        315.96        252.86        71.79 o                         
 -13   7   6         25.10        -50.46        70.60 o                         
 -12   7   6        450.96        471.91       108.58 o                         
 -11   7   6         63.60         39.99        57.07 o                         
 -10   7   6      17829.73      18243.56       365.19 o                         
  -9   7   6       2682.80       2634.97        90.50 o                         
  -8   7   6       5349.04       5530.33        94.65 o                         
  -7   7   6        993.38       1012.93        67.49 o                         
  -6   7   6       3242.54       3270.50        79.78 o                         
  -5   7   6         13.38         44.14        46.33 o                         
  -4   7   6        161.97        292.83        49.71 o                         
  -3   7   6        172.63        194.58        57.04 o                         
  -2   7   6      24997.87      23401.79       157.86 o                         
  -1   7   6       7000.27       6404.46        88.79 o                         
   0   7   6      27378.89      28054.70       207.09 o                         
   1   7   6        880.99        990.16        60.10 o                         
   2   7   6       8344.77       8272.03       122.33 o                         
   3   7   6      15640.94      15524.90       158.49 o                         
   4   7   6      24135.80      23396.57       194.12 o                         
   5   7   6         17.64        -19.46        79.20 o                         
   6   7   6        179.57        204.32        78.72 o                         
   7   7   6       1634.81       1646.41       100.33 o                         
   8   7   6       5205.82       5343.57       126.75 o                         
   9   7   6       2594.85       2737.27       119.70 o                         
  10   7   6        999.31        945.14       101.06 o                         
  11   7   6        579.87        544.85       107.49 o                         
  12   7   6       7553.13       7675.70       327.77 o                         
  13   7   6        461.10        211.42       145.27 o                         
 -15   8   6          0.36         76.35        86.62 o                         
 -14   8   6        851.54        942.41        78.89 o                         
 -13   8   6        341.96        270.79        86.57 o                         
 -12   8   6       3627.03       3566.15        85.69 o                         
 -11   8   6         48.66        123.26        76.55 o                         
 -10   8   6        271.36        319.30        68.52 o                         
  -9   8   6       3042.59       3064.36        78.44 o                         
  -8   8   6       2555.31       2563.68       126.97 o                         
  -7   8   6        700.53        733.87        63.47 o                         
  -6   8   6        358.98        346.35        72.33 o                         
  -5   8   6        401.98        408.70        57.66 o                         
  -4   8   6      14439.14      14375.94       214.70 o                         
  -3   8   6          0.52        -52.01        58.17 o                         
  -2   8   6       5133.49       4912.64        84.13 o                         
  -1   8   6       2792.52       2827.79        75.06 o                         
   0   8   6        522.62        556.21        56.80 o                         
   1   8   6       5169.01       5098.98        82.28 o                         
   2   8   6        293.13        284.77        76.90 o                         
   3   8   6       3772.05       3603.83        96.03 o                         
   4   8   6       2194.50       2288.62        99.87 o                         
   5   8   6         16.41         73.78        81.99 o                         
   6   8   6       7299.58       7453.78       261.04 o                         
   7   8   6        231.01        146.98        97.28 o                         
   8   8   6       1911.05       2028.74       104.01 o                         
   9   8   6        694.04        607.43        97.33 o                         
  10   8   6         88.50         15.50        98.70 o                         
  11   8   6       1961.62       2164.27       121.56 o                         
  12   8   6         17.06        -29.10       126.50 o                         
 -15   9   6        864.30        726.27        96.58 o                         
 -14   9   6       2985.52       2710.90       427.13 o                         
 -13   9   6         11.07         -7.89        97.80 o                         
 -12   9   6        602.77        710.57       140.32 o                         
 -11   9   6        865.77        931.05        73.20 o                         
 -10   9   6        503.11        518.01        64.12 o                         
  -9   9   6       1455.67       1511.11       111.41 o                         
  -8   9   6       3692.17       3661.65        71.95 o                         
  -7   9   6       1840.38       1799.83        74.54 o                         
  -6   9   6       2256.62       2068.40        84.59 o                         
  -5   9   6        789.82        812.84       105.40 o                         
  -4   9   6       5507.04       5187.89       116.55 o                         
  -3   9   6       5410.93       4962.95        90.17 o                         
  -2   9   6       9930.12       9633.45       215.20 o                         
  -1   9   6      10462.64      10473.77       145.15 o                         
   0   9   6       7962.34       8078.65       190.22 o                         
   1   9   6        186.85        256.41        59.59 o                         
   2   9   6       2319.25       2156.28        86.03 o                         
   3   9   6       8688.37       8173.77       122.19 o                         
   4   9   6       8569.97       8444.10       120.93 o                         
   5   9   6       4341.45       4468.64        99.85 o                         
   6   9   6       3979.30       4196.51       115.34 o                         
   7   9   6        422.76        575.90        98.47 o                         
   8   9   6       1008.89       1135.98       110.87 o                         
   9   9   6       2679.76       2536.22       104.67 o                         
  10   9   6       1728.43       1930.85       116.81 o                         
  11   9   6        341.91        168.77       109.42 o                         
  12   9   6        206.65        138.90       124.45 o                         
 -15  10   6        653.58        330.95       103.35 o                         
 -14  10   6       1343.76       1423.99       148.06 o                         
 -13  10   6          0.23          7.39        81.06 o                         
 -12  10   6         29.92        -40.66        82.14 o                         
 -11  10   6          5.99        154.35        78.39 o                         
 -10  10   6        422.09        440.28        75.60 o                         
  -9  10   6        269.49        319.54        85.07 o                         
  -8  10   6        124.73        118.76        74.74 o                         
  -7  10   6       1970.82       1927.68        73.21 o                         
  -6  10   6       3753.94       3896.65        89.38 o                         
  -5  10   6       4341.26       4537.08        82.74 o                         
  -4  10   6       5944.48       5993.70       154.00 o                         
  -3  10   6        936.79       1169.88        69.69 o                         
  -2  10   6       2774.72       2806.35        73.61 o                         
  -1  10   6       7754.40       8047.98       117.05 o                         
   0  10   6       1418.75       1568.62        71.09 o                         
   1  10   6        424.97        359.19        78.04 o                         
   2  10   6       1170.00       1151.87        75.01 o                         
   3  10   6        597.63        501.05        72.75 o                         
   4  10   6       2167.77       2176.82        91.44 o                         
   5  10   6        286.70        146.51        86.23 o                         
   6  10   6       1818.37       1832.16        88.61 o                         
   7  10   6        410.43        290.52        78.77 o                         
   8  10   6       4378.16       4580.61       118.91 o                         
   9  10   6       1193.05       1297.03       158.39 o                         
  10  10   6        141.12         98.93        95.92 o                         
  11  10   6       3995.05       3958.07       146.83 o                         
  12  10   6        230.04        121.09       129.33 o                         
 -14  11   6        646.33        409.74       108.93 o                         
 -13  11   6        525.30        460.30        92.46 o                         
 -12  11   6        146.49         34.17        88.81 o                         
 -11  11   6         12.90        -27.06        76.45 o                         
 -10  11   6       1793.66       1675.84       144.65 o                         
  -9  11   6       4109.50       4392.53        97.84 o                         
  -8  11   6      19165.23      19043.97       150.98 o                         
  -7  11   6       5725.04       5865.67       116.01 o                         
  -6  11   6        340.27        290.61        71.42 o                         
  -5  11   6          7.40         53.38        68.45 o                         
  -4  11   6       2773.17       2872.19        81.70 o                         
  -3  11   6      11089.06      10958.81       108.78 o                         
  -2  11   6        240.95        246.37        66.25 o                         
  -1  11   6      13196.10      12957.96       173.11 o                         
   0  11   6      30693.63      30906.02       330.55 o                         
   1  11   6         52.31        144.89        88.97 o                         
   2  11   6      14560.26      14107.77       289.87 o                         
   3  11   6       4439.19       4275.20        95.49 o                         
   4  11   6        296.63        303.17        73.56 o                         
   5  11   6       7668.03       7633.44       120.16 o                         
   6  11   6       3567.57       3461.83       112.08 o                         
   7  11   6       1410.91       1384.60       149.07 o                         
   8  11   6       1120.09       1079.12       106.95 o                         
   9  11   6       1238.86       1138.95       174.75 o                         
  10  11   6       8547.05       9188.03       442.11 o                         
  11  11   6       1309.98       1259.41       177.78 o                         
  12  11   6       1081.21        847.91       268.67 o                         
 -14  12   6        455.50        297.12        92.80 o                         
 -13  12   6        205.60        115.17        97.56 o                         
 -12  12   6        303.59        110.68        95.04 o                         
 -11  12   6        322.87        308.24        90.05 o                         
 -10  12   6        655.85        605.35        83.11 o                         
  -9  12   6          9.17         13.65        96.79 o                         
  -8  12   6        330.26        266.50        85.59 o                         
  -7  12   6       1790.47       1847.18       134.67 o                         
  -6  12   6        238.06        253.32        61.70 o                         
  -5  12   6        484.82        428.55        72.19 o                         
  -4  12   6       1221.84       1379.07        74.85 o                         
  -3  12   6         76.59        -12.04        69.15 o                         
  -2  12   6        140.29         82.62        70.97 o                         
  -1  12   6       1919.72       2029.51        80.37 o                         
   0  12   6       1684.30       1841.06       137.53 o                         
   1  12   6       1609.72       1457.82        75.69 o                         
   2  12   6        144.18         82.64        70.08 o                         
   3  12   6        533.51        533.14        69.03 o                         
   4  12   6       4238.56       4241.66        95.84 o                         
   5  12   6       1130.90       1145.56        84.99 o                         
   6  12   6         75.85        -59.53       102.13 o                         
   7  12   6       1596.92       1662.97       121.92 o                         
   8  12   6         54.71         70.24        88.78 o                         
   9  12   6       1980.47       2146.19       107.45 o                         
  10  12   6        399.80        236.54       115.62 o                         
  11  12   6          8.64        -60.94       124.19 o                         
 -13  13   6        976.54        659.98       134.18 o                         
 -12  13   6       1678.08       1555.03        90.97 o                         
 -11  13   6        184.23        140.02        77.40 o                         
 -10  13   6       3480.54       3471.58        92.47 o                         
  -9  13   6       2035.36       1890.95       230.79 o                         
  -8  13   6       5745.56       5583.96       140.44 o                         
  -7  13   6        377.23        217.07        62.43 o                         
  -6  13   6         24.45         14.76        67.40 o                         
  -5  13   6         30.39         85.02        69.09 o                         
  -4  13   6       5662.10       5654.58       213.50 o                         
  -3  13   6      13380.26      13476.79       146.40 o                         
  -2  13   6       9770.21       9713.79       106.32 o                         
  -1  13   6         39.79         75.33        58.26 o                         
   0  13   6        203.82        175.47        82.22 o                         
   1  13   6       2255.44       2323.92        90.26 o                         
   2  13   6       1033.50        928.96        87.82 o                         
   3  13   6        960.39        936.06        73.22 o                         
   4  13   6       5954.36       6326.14       189.05 o                         
   5  13   6       5921.18       6204.46       134.10 o                         
   6  13   6         97.81         41.55        85.70 o                         
   7  13   6       1428.60       1343.38        89.34 o                         
   8  13   6        121.55        232.80        90.03 o                         
   9  13   6        455.68        338.62       106.66 o                         
  10  13   6       1249.12       1205.31       111.91 o                         
  11  13   6       1589.85       1421.48       119.97 o                         
 -13  14   6         21.47        -76.01        92.77 o                         
 -12  14   6        284.63        218.24        97.49 o                         
 -11  14   6        383.63        336.43        83.49 o                         
 -10  14   6        146.99         92.48        82.88 o                         
  -9  14   6       2286.27       2334.93        88.13 o                         
  -8  14   6       1342.31       1467.08        72.95 o                         
  -7  14   6        960.51       1006.78       113.11 o                         
  -6  14   6       2329.02       2347.08        88.26 o                         
  -5  14   6        460.96        580.02        65.07 o                         
  -4  14   6       3270.68       3098.62        82.95 o                         
  -3  14   6        472.40        421.50        71.87 o                         
  -2  14   6       5245.42       5499.41       124.61 o                         
  -1  14   6       1832.49       1808.66        90.13 o                         
   0  14   6        910.10        739.15        81.80 o                         
   1  14   6        799.05        836.52        78.91 o                         
   2  14   6        799.85        810.52        79.22 o                         
   3  14   6         36.90         40.85        74.02 o                         
   4  14   6       3860.67       4043.61       126.17 o                         
   5  14   6         53.68        116.62        75.35 o                         
   6  14   6       4153.66       4176.97       107.58 o                         
   7  14   6         59.95        178.56       111.75 o                         
   8  14   6       2023.65       1949.39       102.17 o                         
   9  14   6       1785.95       1851.83       105.54 o                         
  10  14   6        561.06        818.96       208.55 o                         
 -13  15   6        216.87         68.31        97.08 o                         
 -12  15   6        456.59        399.74        85.35 o                         
 -11  15   6        351.22        198.51        83.60 o                         
 -10  15   6       2942.95       2843.56       221.09 o                         
  -9  15   6        543.30        375.14        80.62 o                         
  -8  15   6         90.42        -36.01        79.24 o                         
  -7  15   6        987.09        994.03        72.16 o                         
  -6  15   6       1850.86       1817.63        76.35 o                         
  -5  15   6          0.59         -0.20        68.93 o                         
  -4  15   6       1614.52       1700.79        72.89 o                         
  -3  15   6       6191.73       6319.93        85.75 o                         
  -2  15   6       7697.31       7668.36       103.12 o                         
  -1  15   6        218.84        219.55        70.32 o                         
   0  15   6        941.54       1085.38        97.60 o                         
   1  15   6         11.03         27.44        71.23 o                         
   2  15   6        740.96        789.96        85.33 o                         
   3  15   6        638.44        734.81        90.93 o                         
   4  15   6       5232.75       5281.70       102.01 o                         
   5  15   6       3209.47       3280.03       100.88 o                         
   6  15   6        546.15        444.38        83.59 o                         
   7  15   6          5.87        -32.15        88.19 o                         
   8  15   6       2989.30       2926.49       107.01 o                         
   9  15   6        557.38        476.89       102.05 o                         
  10  15   6         65.03         63.08        97.52 o                         
 -12  16   6         87.87         50.21        93.37 o                         
 -11  16   6         12.29        124.53        79.60 o                         
 -10  16   6          6.50         -7.37        73.83 o                         
  -9  16   6        290.52        291.83        83.35 o                         
  -8  16   6       1057.07        955.80       143.81 o                         
  -7  16   6          6.25        119.42        77.52 o                         
  -6  16   6       4061.71       4338.83       111.21 o                         
  -5  16   6         29.70        139.66        96.26 o                         
  -4  16   6       5851.28       5846.72       103.28 o                         
  -3  16   6        708.62        710.66        83.53 o                         
  -2  16   6         22.65         76.91        67.60 o                         
  -1  16   6         94.92         46.33        67.27 o                         
   0  16   6      10950.85      11165.21       220.07 o                         
   1  16   6        673.09        779.11        86.12 o                         
   2  16   6       6148.63       6525.35       156.84 o                         
   3  16   6         95.73        148.35        83.74 o                         
   4  16   6        580.29        418.59        85.18 o                         
   5  16   6        965.35        915.01        98.85 o                         
   6  16   6        708.96        659.99       100.01 o                         
   7  16   6         21.66         45.40        93.67 o                         
   8  16   6        847.85        842.51       120.59 o                         
   9  16   6         26.46        -82.56       110.84 o                         
 -11  17   6       1269.99       1236.48       191.93 o                         
 -10  17   6          0.29        119.64        93.18 o                         
  -9  17   6         58.16         12.78       102.11 o                         
  -8  17   6       2612.69       2871.80       143.96 o                         
  -7  17   6       2752.89       3025.57       127.57 o                         
  -6  17   6       1569.23       1502.04        83.46 o                         
  -5  17   6        105.31        109.53        71.16 o                         
  -4  17   6        395.35        650.32        83.83 o                         
  -3  17   6        991.06       1021.76        95.10 o                         
  -2  17   6       1747.16       1729.69        86.69 o                         
  -1  17   6       4095.61       4318.53        83.65 o                         
   0  17   6       2826.86       2796.95       139.79 o                         
   1  17   6          9.20        -90.00        90.00 o                         
   2  17   6       2891.79       2698.30       122.88 o                         
   3  17   6       1789.78       1797.73       100.67 o                         
   4  17   6         55.68        137.34        70.05 o                         
   5  17   6        573.11        512.32        83.59 o                         
   6  17   6        203.81         48.08        92.72 o                         
   7  17   6        482.23        338.00        88.56 o                         
   8  17   6         97.19        171.20        98.85 o                         
   9  17   6        802.15        564.73       111.02 o                         
 -11  18   6       1368.49       1138.06        98.86 o                         
 -10  18   6          5.53        -77.97        91.27 o                         
  -9  18   6        572.58        511.59        95.71 o                         
  -8  18   6         71.63          6.20        74.67 o                         
  -7  18   6       1570.36       1511.79       118.41 o                         
  -6  18   6        198.44        179.78        78.33 o                         
  -5  18   6        499.14        452.31        71.80 o                         
  -4  18   6       4482.97       4590.82       134.53 o                         
  -3  18   6         48.69        137.85       115.07 o                         
  -2  18   6       2240.77       2143.00       123.99 o                         
  -1  18   6        709.76        602.24       106.12 o                         
   0  18   6          1.38        -86.46        86.46 o                         
   1  18   6       1728.38       1999.22       135.95 o                         
   2  18   6        118.20         69.80        87.19 o                         
   3  18   6       2424.50       2451.64       213.01 o                         
   4  18   6       2121.10       2081.41       188.45 o                         
   5  18   6        133.60         16.04        86.84 o                         
   6  18   6       2866.02       3250.35       137.59 o                         
   7  18   6       3285.93       3737.97       143.07 o                         
   8  18   6        573.06        981.66       269.41 o                         
 -10  19   6        322.62         34.48        92.72 o                         
  -9  19   6        236.15        197.25        91.67 o                         
  -8  19   6        772.88        597.90        90.35 o                         
  -7  19   6         31.42         14.19        79.29 o                         
  -6  19   6         29.86        -54.46        75.95 o                         
  -5  19   6       1403.82       1479.21        82.23 o                         
  -4  19   6         63.39         -7.16       103.86 o                         
  -3  19   6         37.61        -35.05        83.59 o                         
  -2  19   6         24.66         15.21        80.46 o                         
  -1  19   6        274.23        173.19        77.46 o                         
   0  19   6        699.61        780.71       103.23 o                         
   1  19   6         59.02        -63.41        93.00 o                         
   2  19   6       1562.93       1503.56        90.84 o                         
   3  19   6        784.66        848.81       137.38 o                         
   4  19   6         31.51         29.60        89.01 o                         
   5  19   6          3.63         37.74        86.12 o                         
   6  19   6         55.94        136.04        90.45 o                         
   7  19   6         53.88         14.79       103.73 o                         
  -9  20   6        122.08         97.05       101.06 o                         
  -8  20   6        572.73        678.48       121.87 o                         
  -7  20   6         81.75        -23.79        88.59 o                         
  -6  20   6       2519.32       2492.36       117.35 o                         
  -5  20   6         40.20        -94.16        97.46 o                         
  -4  20   6       5042.33       5417.05       156.15 o                         
  -3  20   6         24.01         17.79        91.18 o                         
  -2  20   6          0.90        116.89       101.15 o                         
  -1  20   6         89.75        185.07        78.71 o                         
   0  20   6       5384.76       5720.98       132.03 o                         
   1  20   6       1103.06       1204.82        88.07 o                         
   2  20   6       4944.01       4771.33       569.41 o                         
   3  20   6        184.50        285.76        87.57 o                         
   4  20   6         17.20        -88.83        97.77 o                         
   5  20   6         69.64        176.54        83.03 o                         
   6  20   6       2799.91       2280.20       211.96 o                         
  -8  21   6        236.97         37.53        93.26 o                         
  -7  21   6         46.02         17.02        94.60 o                         
  -6  21   6         43.02        -37.52        90.72 o                         
  -5  21   6         36.75        107.20        96.26 o                         
  -4  21   6        596.12        769.39        83.29 o                         
  -3  21   6       2447.59       2385.68        96.29 o                         
  -2  21   6       1018.24        987.21        97.97 o                         
  -1  21   6        216.50        216.23        78.59 o                         
   0  21   6       1786.36       1827.88        90.83 o                         
   1  21   6        393.04        237.45        85.23 o                         
   2  21   6         36.00        142.49       102.55 o                         
   3  21   6          2.47         -3.81        85.46 o                         
   4  21   6        677.93        662.32        96.18 o                         
   5  21   6        140.44        128.70       105.65 o                         
  -6  22   6        375.24         48.21       128.14 o                         
  -5  22   6       3806.05       3788.12       180.88 o                         
  -4  22   6        255.30        183.31        85.93 o                         
  -3  22   6       1084.73        947.50       103.79 o                         
  -2  22   6        762.63        670.40       133.80 o                         
  -1  22   6        665.27        575.72       130.45 o                         
   0  22   6        118.12         41.79        89.52 o                         
   1  22   6       3750.78       3578.04       248.79 o                         
   2  22   6        720.61        642.46        92.53 o                         
   3  22   6       1013.72       1010.72        99.00 o                         
   4  22   6        394.56        332.80        94.83 o                         
  -4  23   6        254.08        -60.59        80.14 o                         
  -3  23   6         17.65        115.94        81.00 o                         
  -2  23   6         26.26        105.86        81.00 o                         
  -1  23   6        102.51         28.48        90.42 o                         
   0  23   6        321.69        204.45        85.66 o                         
   1  23   6         61.14          8.71        94.58 o                         
   2  23   6        106.68        106.07       123.18 o                         
 -15   0   7         19.41        -73.70        96.61 o                         
 -13   0   7        988.20       1169.52       251.78 o                         
 -11   0   7        425.47        478.70        80.98 o                         
  -9   0   7       2170.37       2201.16        90.03 o                         
  -7   0   7        257.89        162.02        86.32 o                         
  -5   0   7        654.19        603.41        70.53 o                         
  -3   0   7       2761.11       2503.50        78.15 o                         
  -1   0   7        805.19        924.99        75.56 o                         
   1   0   7        114.57        159.74        68.27 o                         
   3   0   7       1959.82       1860.90       128.38 o                         
   5   0   7        867.22       1040.08       138.38 o                         
   7   0   7       2110.78       2433.65       157.67 o                         
   9   0   7       2867.67       3155.31       190.23 o                         
  11   0   7          8.23         62.71       200.98 o                         
  13   0   7          6.99         12.06       264.49 o                         
 -16   1   7        934.20        840.94       148.31 o                         
 -15   1   7        884.33        792.65        69.07 o                         
 -14   1   7         22.13          4.28        69.14 o                         
 -13   1   7        184.13        118.62        74.70 o                         
 -12   1   7       1861.64       1327.23       401.70 o                         
 -11   1   7       3458.92       3601.53       129.37 o                         
 -10   1   7      22838.16      23794.62       289.94 o                         
  -9   1   7          8.36        -20.12        58.95 o                         
  -8   1   7         20.29         43.27        70.80 o                         
  -7   1   7       8760.68       8787.21        94.09 o                         
  -6   1   7       1570.47       1536.98        54.15 o                         
  -5   1   7      25963.40      25141.00       252.49 o                         
  -4   1   7      21375.14      21472.94       150.03 o                         
  -3   1   7      16518.10      16793.50       113.37 o                         
  -2   1   7      34194.41      35204.99       387.15 o                         
  -1   1   7        347.83        469.78        48.36 o                         
   0   1   7      18447.66      17245.20       129.18 o                         
   1   1   7       2557.21       2511.78        71.00 o                         
   2   1   7      16986.22      17512.27       160.28 o                         
   3   1   7      50452.42      49853.44       435.90 o                         
   4   1   7       2573.67       2826.38       133.56 o                         
   5   1   7       4753.45       4551.70       127.43 o                         
   6   1   7         37.35         77.28        90.09 o                         
   7   1   7        777.97        762.37       101.11 o                         
   8   1   7      16399.51      16898.78       255.05 o                         
   9   1   7       6066.94       6344.06       155.59 o                         
  10   1   7         10.35          1.55       117.62 o                         
  11   1   7        384.24        404.65       163.99 o                         
  12   1   7        214.43         48.29       180.50 o                         
  13   1   7       3253.54       3058.70       246.32 o                         
 -16   2   7         17.53          8.73        80.69 o                         
 -15   2   7        512.32        539.41        87.66 o                         
 -14   2   7        288.20        236.79        70.37 o                         
 -13   2   7       2639.04       2685.35        95.21 o                         
 -12   2   7        840.79        765.21        67.05 o                         
 -11   2   7       1045.05       1199.12        71.84 o                         
 -10   2   7        703.55        694.90        71.42 o                         
  -9   2   7      10415.06      10510.09       178.19 o                         
  -8   2   7         37.78         64.61        60.82 o                         
  -7   2   7        120.47         73.70        46.90 o                         
  -6   2   7        136.68        115.22        44.94 o                         
  -5   2   7      21057.82      23031.97       164.97 o                         
  -4   2   7       1688.80       1635.64        53.12 o                         
  -3   2   7       8380.09       7438.95        84.45 o                         
  -2   2   7         45.65         67.54        40.44 o                         
  -1   2   7      31525.81      30733.37       252.73 o                         
   0   2   7          0.90         32.95        49.59 o                         
   1   2   7       6652.07       5973.37        89.13 o                         
   2   2   7        864.55        883.84        60.33 o                         
   3   2   7       3827.86       3841.38        99.99 o                         
   4   2   7        879.14        859.00        80.26 o                         
   5   2   7       6556.29       6874.45       133.54 o                         
   6   2   7        128.54        173.34        84.12 o                         
   7   2   7      26813.21      27683.60       467.51 o                         
   8   2   7         16.12         -5.08        97.65 o                         
   9   2   7       4513.78       4865.81       153.69 o                         
  10   2   7        269.53        284.75       118.01 o                         
  11   2   7       2972.09       2861.88       204.45 o                         
  12   2   7        416.11        299.23       183.57 o                         
  13   2   7        865.36        785.43       233.14 o                         
 -16   3   7       1069.34        846.62       109.39 o                         
 -15   3   7         48.38        112.08        76.09 o                         
 -14   3   7        223.47        239.24       103.30 o                         
 -13   3   7        168.66        217.89        92.94 o                         
 -12   3   7       1161.04       1126.66       118.05 o                         
 -11   3   7         11.14        -22.41        64.91 o                         
 -10   3   7        517.23        622.45        65.32 o                         
  -9   3   7       6027.07       6100.17        94.23 o                         
  -8   3   7       3403.70       3398.52        76.54 o                         
  -7   3   7       1627.30       1478.26        63.87 o                         
  -6   3   7       2990.52       2721.83        61.94 o                         
  -5   3   7       1645.05       1362.85        54.24 o                         
  -4   3   7       9413.35       8724.50        91.68 o                         
  -3   3   7       8683.52       8293.30        91.42 o                         
  -2   3   7        746.59        700.62        54.53 o                         
  -1   3   7         36.38         32.61        43.28 o                         
   0   3   7       1931.87       2143.82        61.61 o                         
   1   3   7      27488.76      27244.15       169.15 o                         
   2   3   7      24363.18      23943.82       176.43 o                         
   3   3   7       3979.81       3999.91        95.74 o                         
   4   3   7       3037.13       3000.53       100.83 o                         
   5   3   7        836.28        957.62        82.11 o                         
   6   3   7       8820.61       9088.74       134.62 o                         
   7   3   7       8661.50       8688.29       138.83 o                         
   8   3   7          5.98        -46.68        88.93 o                         
   9   3   7       1515.69       1550.04       120.06 o                         
  10   3   7       1056.84       1024.94       118.04 o                         
  11   3   7        203.76        189.96       134.44 o                         
  12   3   7         14.13        -42.73       176.75 o                         
  13   3   7         74.99         41.00       218.67 o                         
 -16   4   7        338.85        256.56        79.50 o                         
 -15   4   7       1816.68       1775.31        86.21 o                         
 -14   4   7       1093.48       1296.57       115.26 o                         
 -13   4   7       1362.43       1256.72       147.52 o                         
 -12   4   7        954.69        834.67        82.53 o                         
 -11   4   7         45.90         66.05        76.27 o                         
 -10   4   7        314.45        339.71        65.09 o                         
  -9   4   7        168.23        143.92        60.31 o                         
  -8   4   7       3721.38       3760.63        78.21 o                         
  -7   4   7        525.39        555.54        63.51 o                         
  -6   4   7       3662.39       3572.43        66.94 o                         
  -5   4   7       2611.55       2303.00        57.20 o                         
  -4   4   7       4805.34       4635.97        69.81 o                         
  -3   4   7       1227.22       1147.27        57.69 o                         
  -2   4   7        482.75        391.16        47.11 o                         
  -1   4   7        754.32        751.34        51.92 o                         
   0   4   7        277.96        225.67        49.63 o                         
   1   4   7        950.42       1074.76        57.38 o                         
   2   4   7       2013.24       1962.55        71.28 o                         
   3   4   7       1840.97       1926.13        75.97 o                         
   4   4   7       5020.46       4641.06       111.19 o                         
   5   4   7         81.40         95.36        81.29 o                         
   6   4   7       2377.15       2390.49        95.75 o                         
   7   4   7        440.95        433.03        90.88 o                         
   8   4   7         10.35         57.93        88.67 o                         
   9   4   7        131.35         64.63       110.80 o                         
  10   4   7          2.46         40.61        97.06 o                         
  11   4   7       1032.07       1222.95       140.73 o                         
  12   4   7        982.64        826.48       166.55 o                         
  13   4   7       1353.47        644.18       366.22 o                         
 -16   5   7         47.68         35.19        78.71 o                         
 -15   5   7        496.85        326.20        71.22 o                         
 -14   5   7          0.22         13.96        69.45 o                         
 -13   5   7        243.43        257.44        77.03 o                         
 -12   5   7       2028.00       2103.42        75.32 o                         
 -11   5   7        170.46        135.13        71.25 o                         
 -10   5   7        706.38        738.79        62.88 o                         
  -9   5   7       6449.95       6317.43       179.74 o                         
  -8   5   7       1539.11       1638.69        63.95 o                         
  -7   5   7       5110.29       5121.57        78.40 o                         
  -6   5   7       4033.72       4129.48        73.88 o                         
  -5   5   7        657.53        558.40        55.50 o                         
  -4   5   7      15426.65      15402.03       178.62 o                         
  -3   5   7      14198.81      13698.41       123.86 o                         
  -2   5   7       1389.37       1369.67        50.51 o                         
  -1   5   7        278.38        297.38        43.03 o                         
   0   5   7        980.11       1126.58        60.95 o                         
   1   5   7      16297.68      15586.58       158.49 o                         
   2   5   7       7528.67       6906.89       112.34 o                         
   3   5   7       9623.70       9627.42       121.06 o                         
   4   5   7        692.09        657.32        82.10 o                         
   5   5   7      13673.74      13988.84       146.66 o                         
   6   5   7         93.98        112.78        78.55 o                         
   7   5   7       3427.06       3482.43       120.13 o                         
   8   5   7        963.12        937.72       107.76 o                         
   9   5   7        586.61        503.36       102.84 o                         
  10   5   7       1778.97       1824.37       130.98 o                         
  11   5   7       1106.82       1021.07       127.65 o                         
  12   5   7        115.21         28.30       156.28 o                         
  13   5   7        397.38        187.55       169.36 o                         
 -15   6   7          2.39        -12.21        77.49 o                         
 -14   6   7        449.16        399.83        76.65 o                         
 -13   6   7       6113.41       6570.08       120.62 o                         
 -12   6   7        198.78        107.92        72.90 o                         
 -11   6   7        493.47        454.29        73.82 o                         
 -10   6   7        792.56        860.32        73.97 o                         
  -9   6   7         59.76         45.45        54.00 o                         
  -8   6   7        122.00         34.70        63.37 o                         
  -7   6   7       7231.40       7225.60       117.45 o                         
  -6   6   7       2659.06       2625.08        64.09 o                         
  -5   6   7      12865.14      13279.70       103.51 o                         
  -4   6   7        975.72        940.32        50.45 o                         
  -3   6   7      12960.83      11595.70       141.22 o                         
  -2   6   7        149.00        161.85        45.11 o                         
  -1   6   7       4640.62       4929.20        85.69 o                         
   0   6   7        507.35        600.75        56.08 o                         
   1   6   7      24256.93      23537.14       368.88 o                         
   2   6   7       2122.47       2023.73        76.37 o                         
   3   6   7        378.77        351.16        75.82 o                         
   4   6   7       1629.61       1809.51        92.08 o                         
   5   6   7      15260.60      15435.70       238.14 o                         
   6   6   7       1628.92       1534.84        83.95 o                         
   7   6   7       2449.28       2342.26       100.37 o                         
   8   6   7        424.31        466.73        94.82 o                         
   9   6   7       1556.29       1673.76       112.46 o                         
  10   6   7        396.65        307.85       110.85 o                         
  11   6   7       6169.69       6099.40       318.77 o                         
  12   6   7        795.80        675.38       160.40 o                         
 -15   7   7          6.90         18.22        82.05 o                         
 -14   7   7         19.37        272.59        73.95 o                         
 -13   7   7         17.17        -67.19        67.19 o                         
 -12   7   7          0.20         47.24        73.64 o                         
 -11   7   7       5107.41       5263.59        89.15 o                         
 -10   7   7        231.56        196.13        71.79 o                         
  -9   7   7          7.41         37.89        66.99 o                         
  -8   7   7          2.04         -8.26        67.17 o                         
  -7   7   7         32.86          9.95        63.17 o                         
  -6   7   7          2.20         -8.76        60.37 o                         
  -5   7   7       1744.76       1518.85        59.94 o                         
  -4   7   7        986.64        933.61        48.84 o                         
  -3   7   7       3084.21       2974.46        64.56 o                         
  -2   7   7       2410.85       2519.91        73.19 o                         
  -1   7   7        102.82         -0.33        57.16 o                         
   0   7   7       1445.44       1167.85        60.74 o                         
   1   7   7       1291.31       1168.23        63.64 o                         
   2   7   7       2898.92       2843.96        89.06 o                         
   3   7   7       1972.64       2207.52        87.21 o                         
   4   7   7        789.38        827.55        82.27 o                         
   5   7   7        277.40        295.77        81.42 o                         
   6   7   7        311.18        317.60        84.37 o                         
   7   7   7          9.91        -20.87        86.46 o                         
   8   7   7       2655.71       2828.21       115.60 o                         
   9   7   7       2347.55       2516.45       122.64 o                         
  10   7   7        182.85        111.73       117.62 o                         
  11   7   7         11.55         68.77       116.70 o                         
  12   7   7        301.24        302.36       159.25 o                         
 -15   8   7        664.57        743.09        76.26 o                         
 -14   8   7        339.44        178.87        64.20 o                         
 -13   8   7        763.89        961.53        96.92 o                         
 -12   8   7       5407.85       5599.64        93.14 o                         
 -11   8   7       1600.97       1590.79        98.87 o                         
 -10   8   7         12.45         10.09        69.32 o                         
  -9   8   7        591.57        534.19        73.92 o                         
  -8   8   7      17159.80      17810.58       126.94 o                         
  -7   8   7        255.55        179.36        61.62 o                         
  -6   8   7       7829.83       8119.43        97.21 o                         
  -5   8   7        982.30        926.16        60.76 o                         
  -4   8   7       1696.16       1503.97        62.06 o                         
  -3   8   7       3839.69       3738.16        81.48 o                         
  -2   8   7      36532.69      37403.85       387.81 o                         
  -1   8   7       7055.27       6933.66       139.32 o                         
   0   8   7      11925.55      11740.10       190.20 o                         
   1   8   7       2177.04       2338.35        79.50 o                         
   2   8   7       3591.49       3457.92        94.25 o                         
   3   8   7         68.72         56.21        80.36 o                         
   4   8   7        251.91        217.46        74.66 o                         
   5   8   7        793.15        821.31        76.75 o                         
   6   8   7      11285.19      11109.15       141.82 o                         
   7   8   7        949.05        967.08        85.68 o                         
   8   8   7       1178.62       1122.32        96.48 o                         
   9   8   7       3152.95       3036.45       136.60 o                         
  10   8   7       2915.26       2814.92       258.98 o                         
  11   8   7       1181.62        926.42       176.67 o                         
  12   8   7        551.24        543.29       156.07 o                         
 -15   9   7       1241.96       1022.31       158.75 o                         
 -14   9   7         42.20         86.17        75.45 o                         
 -13   9   7        137.14         -0.67        78.25 o                         
 -12   9   7        180.22        196.37        77.84 o                         
 -11   9   7        543.69        498.53        72.87 o                         
 -10   9   7       2605.87       2578.56       211.34 o                         
  -9   9   7         55.20         45.99        53.41 o                         
  -8   9   7        320.13        204.08        64.44 o                         
  -7   9   7       7608.23       7627.46       122.96 o                         
  -6   9   7       3505.83       3456.18        91.82 o                         
  -5   9   7      10524.81      10682.95       131.35 o                         
  -4   9   7        234.27        141.63        72.10 o                         
  -3   9   7       3899.90       3615.17        84.58 o                         
  -2   9   7         31.01        -32.49        62.67 o                         
  -1   9   7        691.80        748.86        62.30 o                         
   0   9   7       1288.59       1242.03        62.39 o                         
   1   9   7       5047.31       4834.94        92.33 o                         
   2   9   7         89.80         41.65        69.62 o                         
   3   9   7      16660.36      16494.87       284.28 o                         
   4   9   7       1036.46       1008.06        81.13 o                         
   5   9   7      13014.98      12899.58       172.20 o                         
   6   9   7        562.13        619.83        97.57 o                         
   7   9   7         23.36         30.42        83.57 o                         
   8   9   7       1588.83       1677.25        94.51 o                         
   9   9   7         31.69         92.54       101.04 o                         
  10   9   7         56.16        113.00        96.96 o                         
  11   9   7       1286.45       1053.61       117.70 o                         
  12   9   7        207.18        106.78       152.03 o                         
 -14  10   7        440.98        473.22        79.39 o                         
 -13  10   7        810.02        802.43       109.53 o                         
 -12  10   7        349.28        287.15        86.22 o                         
 -11  10   7       2721.43       2619.32       134.40 o                         
 -10  10   7         91.13        116.46        85.27 o                         
  -9  10   7       5395.49       5213.34       117.86 o                         
  -8  10   7         88.00        213.01        78.80 o                         
  -7  10   7      13400.24      13283.33       258.56 o                         
  -6  10   7        949.30       1019.08        68.63 o                         
  -5  10   7        112.63         35.53        73.14 o                         
  -4  10   7       1608.65       1555.01        73.46 o                         
  -3  10   7        485.87        662.93        69.65 o                         
  -2  10   7        183.61        166.55        78.86 o                         
  -1  10   7      43398.16      43634.21       265.21 o                         
   0  10   7       1907.55       1976.88        79.21 o                         
   1  10   7       1224.08       1365.46        90.12 o                         
   2  10   7        835.65        774.87        72.32 o                         
   3  10   7       3145.03       3024.92        93.30 o                         
   4  10   7        940.31        877.34        76.92 o                         
   5  10   7      11075.82      11393.08       144.10 o                         
   6  10   7       1067.54       1135.50        98.94 o                         
   7  10   7       7530.29       7886.15       140.22 o                         
   8  10   7        256.92        212.24       107.18 o                         
   9  10   7       4457.30       4544.63       124.24 o                         
  10  10   7        782.93        886.64       132.64 o                         
  11  10   7        799.18        791.16       121.03 o                         
 -14  11   7        209.34         97.08        91.65 o                         
 -13  11   7        328.81        189.75        96.87 o                         
 -12  11   7        473.29        585.59        95.70 o                         
 -11  11   7         35.06         13.62        72.81 o                         
 -10  11   7        508.66        412.90        83.47 o                         
  -9  11   7       1563.37       1540.29       175.62 o                         
  -8  11   7        245.65         72.24        63.82 o                         
  -7  11   7       1496.59       1545.09        78.89 o                         
  -6  11   7         23.53         48.83        63.12 o                         
  -5  11   7        371.09        369.86        61.43 o                         
  -4  11   7          4.66         52.15        64.49 o                         
  -3  11   7        561.37        552.49        69.87 o                         
  -2  11   7        710.84        817.13        67.99 o                         
  -1  11   7          0.22        -13.81        69.94 o                         
   0  11   7        405.66        321.30        78.41 o                         
   1  11   7        543.84        504.47        71.85 o                         
   2  11   7        185.45        198.55        74.58 o                         
   3  11   7        179.32        208.92        74.26 o                         
   4  11   7         30.92         12.43        79.08 o                         
   5  11   7        451.90        532.66        81.72 o                         
   6  11   7        161.73         59.65        84.41 o                         
   7  11   7        260.60        403.91        91.75 o                         
   8  11   7        779.54        744.01       168.48 o                         
   9  11   7        551.97        604.38       106.69 o                         
  10  11   7       1079.47       1221.57       144.43 o                         
  11  11   7        104.13         -0.74       108.05 o                         
 -14  12   7       1601.91       1410.93       220.69 o                         
 -13  12   7       1046.57       1021.44       106.10 o                         
 -12  12   7        301.20        210.51        87.32 o                         
 -11  12   7       1570.05       1719.57        93.71 o                         
 -10  12   7       1126.23       1089.49        87.38 o                         
  -9  12   7       1134.12       1256.33       139.20 o                         
  -8  12   7       1281.06       1327.08        92.49 o                         
  -7  12   7        371.93        299.00        64.47 o                         
  -6  12   7      13648.85      13421.02       153.94 o                         
  -5  12   7       1779.94       1750.65        74.00 o                         
  -4  12   7        920.49       1018.42        69.13 o                         
  -3  12   7       5014.08       5038.07        87.55 o                         
  -2  12   7       5964.63       6115.32        96.35 o                         
  -1  12   7       4142.16       4090.24       122.30 o                         
   0  12   7      23886.85      23931.14       305.59 o                         
   1  12   7       3724.36       3674.17        84.32 o                         
   2  12   7       7411.97       7383.94       161.55 o                         
   3  12   7       1072.37       1087.66        77.14 o                         
   4  12   7      23506.66      24102.07       273.87 o                         
   5  12   7        209.10        286.92        75.60 o                         
   6  12   7       3273.79       3518.92       142.64 o                         
   7  12   7       2059.21       2177.15        97.41 o                         
   8  12   7         14.54        -92.09        98.49 o                         
   9  12   7       2234.93       2325.50       144.93 o                         
  10  12   7        979.99       1060.35       130.59 o                         
  11  12   7       1061.02        923.31       111.83 o                         
 -13  13   7        375.02        253.72        81.44 o                         
 -12  13   7        144.89        195.53        79.65 o                         
 -11  13   7       1162.89       1161.68       109.65 o                         
 -10  13   7        492.09        483.23        92.60 o                         
  -9  13   7        220.47        186.64        73.70 o                         
  -8  13   7       2308.94       2358.16        79.48 o                         
  -7  13   7       3194.50       2861.46       288.17 o                         
  -6  13   7        378.13        446.84        58.51 o                         
  -5  13   7      12412.97      12287.02       156.39 o                         
  -4  13   7       2172.00       2320.92       116.55 o                         
  -3  13   7         43.26        113.29        62.68 o                         
  -2  13   7        182.83        248.96        80.05 o                         
  -1  13   7         33.16        -26.86        65.15 o                         
   0  13   7        139.77        310.87        91.38 o                         
   1  13   7       2301.71       2342.43       118.76 o                         
   2  13   7         39.65        178.94        87.73 o                         
   3  13   7      10639.32      10585.17       262.57 o                         
   4  13   7          8.31        -12.79        83.82 o                         
   5  13   7       2469.47       2609.28       100.80 o                         
   6  13   7        202.97        231.95        98.40 o                         
   7  13   7       1062.83       1111.37        88.44 o                         
   8  13   7        619.13        649.19        96.00 o                         
   9  13   7          4.77        177.74        99.85 o                         
  10  13   7        251.06         74.88       111.22 o                         
 -13  14   7       1781.05       1458.53       275.89 o                         
 -12  14   7         70.23         23.90        85.86 o                         
 -11  14   7        449.42        426.89        79.18 o                         
 -10  14   7         33.04        105.44        84.67 o                         
  -9  14   7        973.42       1165.26        74.67 o                         
  -8  14   7         16.25        160.06        69.66 o                         
  -7  14   7       5361.51       5342.49        93.06 o                         
  -6  14   7       1712.30       1694.54        70.27 o                         
  -5  14   7       2575.57       2608.31        78.93 o                         
  -4  14   7        235.87        208.35        65.70 o                         
  -3  14   7      16372.11      16215.49       158.97 o                         
  -2  14   7        603.15        636.42        65.25 o                         
  -1  14   7       6033.81       6047.67       106.84 o                         
   0  14   7        136.61        241.45        82.86 o                         
   1  14   7       1241.85        931.58        71.19 o                         
   2  14   7        587.14        588.76        75.68 o                         
   3  14   7       6787.12       6412.63       106.46 o                         
   4  14   7        977.14       1011.45        83.13 o                         
   5  14   7        555.45        652.49        92.91 o                         
   6  14   7          6.45         37.12        78.88 o                         
   7  14   7         21.42        -54.77        84.95 o                         
   8  14   7         30.16        -79.81        89.26 o                         
   9  14   7         41.99       -111.18       111.18 o                         
  10  14   7        517.85        291.76       104.56 o                         
 -12  15   7        159.19         58.80        93.67 o                         
 -11  15   7         14.70        -72.94        74.14 o                         
 -10  15   7        364.23        299.09        84.62 o                         
  -9  15   7       1417.11       1431.63        85.68 o                         
  -8  15   7       1248.04       1318.57        71.36 o                         
  -7  15   7        290.28        208.54        81.51 o                         
  -6  15   7          7.46          4.38        75.38 o                         
  -5  15   7       1891.76       2033.85        77.61 o                         
  -4  15   7       1481.18       1611.43       123.56 o                         
  -3  15   7        931.50        985.22        71.86 o                         
  -2  15   7       2660.65       2663.86       107.78 o                         
  -1  15   7       2850.48       2858.38        93.13 o                         
   0  15   7         31.59        165.16        70.07 o                         
   1  15   7        131.92        173.30        70.51 o                         
   2  15   7         89.57        143.26        75.16 o                         
   3  15   7        778.05        638.84        83.57 o                         
   4  15   7       1027.68       1053.91        95.32 o                         
   5  15   7       2451.10       2384.20       102.87 o                         
   6  15   7       1124.16       1098.67        96.61 o                         
   7  15   7       3004.34       3061.33       103.01 o                         
   8  15   7       2492.90       2534.77       104.58 o                         
   9  15   7         60.96        -98.90        98.90 o                         
 -12  16   7        108.25        -23.66        93.61 o                         
 -11  16   7        440.06        538.71        99.18 o                         
 -10  16   7         67.63        -36.26        90.66 o                         
  -9  16   7       3196.30       3485.96       465.41 o                         
  -8  16   7        925.62        943.95        84.07 o                         
  -7  16   7        167.18        198.02        75.76 o                         
  -6  16   7        198.73        253.92       105.55 o                         
  -5  16   7       1549.60       1919.10        87.54 o                         
  -4  16   7       4566.56       4380.94        87.79 o                         
  -3  16   7       1994.64       2124.28        72.25 o                         
  -2  16   7        975.54       1056.92        72.59 o                         
  -1  16   7       4793.10       4881.24        94.51 o                         
   0  16   7       4668.75       4808.51        93.76 o                         
   1  16   7       1435.50       1498.76        94.90 o                         
   2  16   7         90.14        -64.10        81.20 o                         
   3  16   7        459.84        339.62        85.07 o                         
   4  16   7        515.05        447.95        85.60 o                         
   5  16   7        175.47        265.15        82.63 o                         
   6  16   7       2370.28       2330.23       106.90 o                         
   7  16   7       1895.19       2012.60       127.86 o                         
   8  16   7         42.95        -32.98        90.86 o                         
   9  16   7        900.17        753.94       107.09 o                         
 -11  17   7         64.04         86.94       114.93 o                         
 -10  17   7       1142.35       1233.78       281.99 o                         
  -9  17   7       2330.62       2310.65        96.29 o                         
  -8  17   7        222.58        -55.87        80.18 o                         
  -7  17   7       1961.78       1845.15        79.96 o                         
  -6  17   7        294.47         56.20        76.86 o                         
  -5  17   7        117.08         22.53        92.22 o                         
  -4  17   7       2051.21       1918.49       188.46 o                         
  -3  17   7       2696.61       2597.75       127.41 o                         
  -2  17   7       1879.95       1857.01       132.80 o                         
  -1  17   7        112.56         36.59        82.28 o                         
   0  17   7        925.08        964.86       115.11 o                         
   1  17   7       4666.48       4798.50       182.32 o                         
   2  17   7       1609.91       1438.33        85.55 o                         
   3  17   7         21.48        159.53        79.45 o                         
   4  17   7       1372.49       1328.45        87.69 o                         
   5  17   7       2053.92       2018.60       103.96 o                         
   6  17   7        152.27         32.35        97.24 o                         
   7  17   7       1439.97       1550.42       100.08 o                         
   8  17   7       3070.62       3186.97       380.92 o                         
 -10  18   7         85.10        124.59        85.64 o                         
  -9  18   7        485.55        449.00        89.17 o                         
  -8  18   7          1.06        -71.84        76.14 o                         
  -7  18   7       1771.59       1932.06        85.54 o                         
  -6  18   7         37.76         35.31        80.40 o                         
  -5  18   7         14.75         33.02        75.85 o                         
  -4  18   7         76.69        -10.97        69.62 o                         
  -3  18   7        412.84        415.40        93.56 o                         
  -2  18   7         29.39        -38.23        83.62 o                         
  -1  18   7       3571.56       3341.72       121.22 o                         
   0  18   7         95.35         49.31        71.81 o                         
   1  18   7        629.58        528.89        78.10 o                         
   2  18   7         44.06         59.63        80.29 o                         
   3  18   7        763.48        710.77        92.84 o                         
   4  18   7        133.48        117.79        90.36 o                         
   5  18   7       1864.26       1666.08        93.75 o                         
   6  18   7          2.01         36.20        93.87 o                         
   7  18   7         13.47         14.15        99.63 o                         
 -10  19   7          0.51          5.40        92.40 o                         
  -9  19   7        300.99         37.58       101.92 o                         
  -8  19   7        363.08        413.36        87.37 o                         
  -7  19   7        532.41        856.61        81.01 o                         
  -6  19   7        897.28        954.93        93.10 o                         
  -5  19   7       8935.14       9409.64       141.62 o                         
  -4  19   7       6814.67       7538.95       203.53 o                         
  -3  19   7       1532.82       1274.53       114.43 o                         
  -2  19   7        156.30        208.85        91.69 o                         
  -1  19   7         56.26         61.49        65.43 o                         
   0  19   7         63.17         93.85        75.60 o                         
   1  19   7       1862.48       1671.56       110.91 o                         
   2  19   7       5123.19       4851.13       106.91 o                         
   3  19   7       5739.04       5691.95       104.37 o                         
   4  19   7        877.30        711.28       138.45 o                         
   5  19   7        701.71        787.63        90.84 o                         
   6  19   7        681.81        464.22       101.04 o                         
   7  19   7         15.84        -12.40       105.60 o                         
  -9  20   7        160.43        120.38        86.42 o                         
  -8  20   7         70.92        101.41        87.78 o                         
  -7  20   7        210.95        225.11        82.88 o                         
  -6  20   7        126.96         77.23        91.61 o                         
  -5  20   7         65.39        -87.76        87.76 o                         
  -4  20   7        558.22        750.31       120.98 o                         
  -3  20   7       2377.04       2227.85       200.88 o                         
  -2  20   7       1282.67       1344.05       135.24 o                         
  -1  20   7       1474.56       1689.14        78.73 o                         
   0  20   7         49.05        -47.12        85.08 o                         
   1  20   7       1192.92       1181.69        80.65 o                         
   2  20   7        140.36         48.36        91.34 o                         
   3  20   7        162.06        192.22       102.70 o                         
   4  20   7        606.92        684.39       131.20 o                         
   5  20   7         96.12         -1.95        94.26 o                         
   6  20   7        548.28        504.86       116.52 o                         
  -7  21   7        129.57          2.94        84.31 o                         
  -6  21   7        514.49        446.66        84.90 o                         
  -5  21   7       1590.44       1764.90       101.44 o                         
  -4  21   7       2460.42       2357.30        95.42 o                         
  -3  21   7        287.41        300.22        98.82 o                         
  -2  21   7        315.75        430.88       125.77 o                         
  -1  21   7        176.75        249.12        84.47 o                         
   0  21   7         79.94        198.08        85.07 o                         
   1  21   7        138.41        228.43        82.07 o                         
   2  21   7       2608.69       2612.58       157.26 o                         
   3  21   7       1186.30       1253.29       134.64 o                         
   4  21   7        858.03        732.09        87.43 o                         
  -6  22   7        265.61        154.66        85.66 o                         
  -5  22   7          6.98        192.71        95.60 o                         
  -4  22   7         38.49         -7.53        75.07 o                         
  -3  22   7        179.19         22.36        87.19 o                         
  -2  22   7          7.68         40.53        79.41 o                         
  -1  22   7         42.72        -51.06        85.75 o                         
   0  22   7         18.29         60.29        89.68 o                         
   1  22   7          1.10        -85.29       104.43 o                         
   2  22   7        229.71        268.23        98.54 o                         
   3  22   7        334.18        148.86        93.87 o                         
  -3  23   7       1633.48       1547.68       265.57 o                         
  -2  23   7        781.08        603.22        97.51 o                         
  -1  23   7          0.59        110.44        91.70 o                         
   0  23   7        419.83        238.93       135.62 o                         
 -16   0   8       2469.09       1808.18       342.19 o                         
 -14   0   8       1014.25        747.33       290.03 o                         
 -12   0   8        778.79        648.04       111.47 o                         
 -10   0   8       2069.65       1893.33        98.88 o                         
  -8   0   8      30150.96      31008.97       214.24 o                         
  -6   0   8       4946.46       4514.15       117.96 o                         
  -4   0   8        270.94        524.21        62.28 o                         
  -2   0   8        849.96        651.22        76.97 o                         
   0   0   8      14068.46      13208.46       155.14 o                         
   2   0   8      76900.85      75658.16       520.68 o                         
   4   0   8        800.11        824.83       135.43 o                         
   6   0   8         89.65        181.69       121.65 o                         
   8   0   8       3128.78       3266.24       178.08 o                         
  10   0   8      16717.90      17595.00       476.72 o                         
  12   0   8       1955.70       1845.79       293.43 o                         
 -16   1   8        165.11        133.65        73.93 o                         
 -15   1   8        680.83        601.27       118.19 o                         
 -14   1   8       1158.68       1041.70        91.23 o                         
 -13   1   8          9.54        -65.36        65.36 o                         
 -12   1   8        324.46        311.54        72.21 o                         
 -11   1   8        468.00        391.82        61.86 o                         
 -10   1   8       1308.29       1396.08        67.11 o                         
  -9   1   8        684.21        817.30        78.98 o                         
  -8   1   8        341.27        378.53        61.04 o                         
  -7   1   8       6091.57       5882.49        79.06 o                         
  -6   1   8        459.03        458.23        49.70 o                         
  -5   1   8        836.69        904.85        46.26 o                         
  -4   1   8       6384.32       5918.58        69.74 o                         
  -3   1   8         95.37         72.07        38.53 o                         
  -2   1   8       2361.57       2356.58        56.87 o                         
  -1   1   8         21.46          6.04        43.95 o                         
   0   1   8        997.79       1234.08        56.99 o                         
   1   1   8       9415.80       9695.29       104.42 o                         
   2   1   8        415.46        562.45        60.75 o                         
   3   1   8        790.88        727.57        78.37 o                         
   4   1   8       1394.26       1429.95        98.86 o                         
   5   1   8          6.31          1.22        88.29 o                         
   6   1   8       5926.47       6042.25       152.12 o                         
   7   1   8         11.68         57.19        96.22 o                         
   8   1   8        265.86        217.66       101.98 o                         
   9   1   8       2055.97       2267.09       127.46 o                         
  10   1   8        193.05        126.35       112.54 o                         
  11   1   8       1090.21        928.84       176.96 o                         
  12   1   8        127.97         38.21       179.15 o                         
 -16   2   8        228.00        139.84        84.07 o                         
 -15   2   8       2145.85       1842.10       180.35 o                         
 -14   2   8        397.70        366.98        77.05 o                         
 -13   2   8        992.96       1184.19        77.90 o                         
 -12   2   8        308.43        274.57        80.78 o                         
 -11   2   8      10195.90      10378.72       837.15 o                         
 -10   2   8       2069.35       2223.80        76.90 o                         
  -9   2   8      14905.57      15303.13       134.16 o                         
  -8   2   8         36.50        -49.70        59.43 o                         
  -7   2   8         40.71         20.76        66.82 o                         
  -6   2   8        609.88        644.29        51.12 o                         
  -5   2   8      18201.55      18759.92       203.14 o                         
  -4   2   8        259.22        203.93        46.28 o                         
  -3   2   8      24049.19      23473.68       254.74 o                         
  -2   2   8       1140.68       1080.89        49.09 o                         
  -1   2   8         97.14        101.47        46.57 o                         
   0   2   8        456.68        474.77        47.92 o                         
   1   2   8       4000.43       3845.04        76.26 o                         
   2   2   8         91.25         36.47        54.13 o                         
   3   2   8      12216.57      12091.49       141.18 o                         
   4   2   8        405.07        431.92        84.77 o                         
   5   2   8       2926.73       2976.46       116.38 o                         
   6   2   8        676.81        814.32        92.00 o                         
   7   2   8       3026.67       3011.56       118.44 o                         
   8   2   8         22.19        -17.60        90.61 o                         
   9   2   8       2103.55       2116.88       121.74 o                         
  10   2   8          2.61        -75.32       119.46 o                         
  11   2   8        526.06        447.82       151.11 o                         
  12   2   8        287.37        318.16       198.43 o                         
 -16   3   8       1263.89        913.99       170.06 o                         
 -15   3   8         11.04        -15.30        87.51 o                         
 -14   3   8        167.23        195.21        78.27 o                         
 -13   3   8        247.84        315.48        67.02 o                         
 -12   3   8       1245.91       1404.29       178.66 o                         
 -11   3   8       1773.42       1681.44       107.08 o                         
 -10   3   8       1019.63       1003.86        68.39 o                         
  -9   3   8       2716.23       2740.14        73.99 o                         
  -8   3   8        876.02        846.30        66.05 o                         
  -7   3   8        405.99        369.16        58.82 o                         
  -6   3   8       3179.63       3257.89        66.64 o                         
  -5   3   8        692.15        671.87        47.23 o                         
  -4   3   8      25016.44      24871.18       155.59 o                         
  -3   3   8       3229.83       3463.57        62.76 o                         
  -2   3   8       8492.30       7852.41       101.87 o                         
  -1   3   8        179.04        146.78        39.69 o                         
   0   3   8       1233.48       1272.40        57.84 o                         
   1   3   8      23690.72      23894.99       147.82 o                         
   2   3   8       3424.63       3552.65        81.22 o                         
   3   3   8       1638.57       1416.63        79.01 o                         
   4   3   8       3198.91       3302.93       107.36 o                         
   5   3   8        346.84        379.80        77.92 o                         
   6   3   8      12477.78      12678.08       184.30 o                         
   7   3   8        180.46        227.00        96.26 o                         
   8   3   8       1021.10        923.78       116.71 o                         
   9   3   8        600.16        672.25       143.54 o                         
  10   3   8       1037.50       1148.42       137.96 o                         
  11   3   8       2127.21       2408.16       186.35 o                         
  12   3   8          1.28       -139.88       254.04 o                         
 -16   4   8         90.04         68.57        75.35 o                         
 -15   4   8          1.01        114.08        86.41 o                         
 -14   4   8        498.33        456.74        76.69 o                         
 -13   4   8          1.58        -70.61        70.61 o                         
 -12   4   8        201.34        249.88        75.12 o                         
 -11   4   8       2212.96       2453.49       157.28 o                         
 -10   4   8      16181.79      15952.93       213.50 o                         
  -9   4   8         24.92         30.68        58.21 o                         
  -8   4   8        732.24        748.49        60.42 o                         
  -7   4   8        291.25        335.10        66.55 o                         
  -6   4   8      11506.40      11884.13       113.36 o                         
  -5   4   8         49.93         33.03        43.96 o                         
  -4   4   8       9105.31       8772.39        97.29 o                         
  -3   4   8        911.94        915.62        56.45 o                         
  -2   4   8      63203.75      63806.50       685.25 o                         
  -1   4   8        316.17        301.09        51.21 o                         
   0   4   8        126.00        168.22        50.88 o                         
   1   4   8        365.86        342.87        50.33 o                         
   2   4   8        977.01       1003.15        63.51 o                         
   3   4   8        594.11        612.83        77.39 o                         
   4   4   8      48180.24      48886.96       565.55 o                         
   5   4   8       3075.75       3277.76        95.52 o                         
   6   4   8       1336.33       1356.10        88.80 o                         
   7   4   8        440.29        465.38        90.07 o                         
   8   4   8       5619.98       5972.32       170.72 o                         
   9   4   8        125.93        153.29       116.92 o                         
  10   4   8        243.28        207.77       139.16 o                         
  11   4   8          0.75         48.00       163.66 o                         
  12   4   8       2571.68       3027.55       250.82 o                         
 -16   5   8       1038.44        793.41       150.25 o                         
 -15   5   8         92.55          8.87        76.47 o                         
 -14   5   8         61.92         12.68        80.03 o                         
 -13   5   8       2233.55       2348.62        91.32 o                         
 -12   5   8       1370.73       1505.03        81.47 o                         
 -11   5   8       1708.46       1559.01       173.95 o                         
 -10   5   8       1599.01       1502.17        84.44 o                         
  -9   5   8        987.37        964.21        59.98 o                         
  -8   5   8        283.02        256.06        53.78 o                         
  -7   5   8       1586.15       1623.91        65.80 o                         
  -6   5   8      12173.36      11902.50       135.11 o                         
  -5   5   8       9564.29       9349.95       155.03 o                         
  -4   5   8       1214.98       1198.52        49.22 o                         
  -3   5   8        211.60        214.25        47.89 o                         
  -2   5   8       1448.85       1473.38        60.66 o                         
  -1   5   8       5964.98       5593.70        80.18 o                         
   0   5   8       2607.73       2276.10        66.94 o                         
   1   5   8        114.46         96.16        51.51 o                         
   2   5   8        401.27        365.48        59.96 o                         
   3   5   8        833.47        872.63        80.49 o                         
   4   5   8        115.30        111.86        71.29 o                         
   5   5   8         30.02          4.90        73.50 o                         
   6   5   8         66.92         43.14        84.91 o                         
   7   5   8        784.61        794.01        89.92 o                         
   8   5   8       1338.15       1467.92       121.16 o                         
   9   5   8         17.43        -55.12       103.68 o                         
  10   5   8         33.35        -20.36       123.30 o                         
  11   5   8        283.43         85.00       128.25 o                         
  12   5   8         65.50         99.69       232.33 o                         
 -15   6   8        290.73        138.66        75.13 o                         
 -14   6   8        159.77        114.68        70.85 o                         
 -13   6   8        113.26         51.52        76.30 o                         
 -12   6   8       1576.87       1720.37        76.76 o                         
 -11   6   8       1320.98       1316.90        74.73 o                         
 -10   6   8       1701.25       1819.52       105.57 o                         
  -9   6   8       4652.87       4867.94        77.47 o                         
  -8   6   8        766.58        824.18        59.14 o                         
  -7   6   8       4040.20       4146.41        82.05 o                         
  -6   6   8        311.00        327.07        86.21 o                         
  -5   6   8      10308.13      10545.00        96.78 o                         
  -4   6   8       1305.63       1226.50        54.57 o                         
  -3   6   8        756.25        683.01        48.87 o                         
  -2   6   8        993.58        944.58        53.12 o                         
  -1   6   8        784.41        632.71        51.90 o                         
   0   6   8       2151.88       2165.26        67.18 o                         
   1   6   8       4815.51       5026.50        97.01 o                         
   2   6   8       2687.52       2463.58        95.00 o                         
   3   6   8       2245.00       2201.26        83.19 o                         
   4   6   8       1219.20       1276.26        88.98 o                         
   5   6   8        219.34        214.83        77.36 o                         
   6   6   8        213.28        316.86        83.56 o                         
   7   6   8       1073.98       1162.56       107.93 o                         
   8   6   8         48.01        -13.33       105.09 o                         
   9   6   8       2228.59       2295.09       114.28 o                         
  10   6   8        253.13        380.10       108.68 o                         
  11   6   8        247.83        146.68       129.49 o                         
  12   6   8         58.49        -30.47       145.43 o                         
 -15   7   8         36.19         97.49        74.56 o                         
 -14   7   8       3767.99       3931.71        99.71 o                         
 -13   7   8         93.13         68.70        90.42 o                         
 -12   7   8        356.76        384.03        70.90 o                         
 -11   7   8       4658.28       4594.33        93.21 o                         
 -10   7   8       3422.57       3803.12       123.16 o                         
  -9   7   8        476.71        475.70        63.26 o                         
  -8   7   8          8.59         50.77        51.13 o                         
  -7   7   8       1524.08       1779.67        71.02 o                         
  -6   7   8      26901.92      26517.82       257.44 o                         
  -5   7   8      10591.11      10714.57       102.24 o                         
  -4   7   8       5912.87       5809.88        79.29 o                         
  -3   7   8        935.84        979.74        54.13 o                         
  -2   7   8       4017.46       3845.98        77.36 o                         
  -1   7   8      17923.36      17486.60       129.91 o                         
   0   7   8      22491.34      22295.89       151.44 o                         
   1   7   8        424.35        513.94        74.79 o                         
   2   7   8       3077.91       3096.46        88.68 o                         
   3   7   8       1396.62       1382.06        77.27 o                         
   4   7   8       7182.52       7184.13       117.29 o                         
   5   7   8       4962.72       4710.63       100.80 o                         
   6   7   8        252.34        173.03        79.85 o                         
   7   7   8       7322.09       7654.07       150.65 o                         
   8   7   8      13932.88      14389.69       212.46 o                         
   9   7   8          5.13        -12.88       106.33 o                         
  10   7   8        918.57        866.29       110.76 o                         
  11   7   8        295.77         69.33       120.74 o                         
  12   7   8        916.57        782.47       136.37 o                         
 -15   8   8        202.75        193.26        71.19 o                         
 -14   8   8        157.69         20.78        80.74 o                         
 -13   8   8       1698.94       1785.21       104.08 o                         
 -12   8   8        595.08        486.15        76.91 o                         
 -11   8   8        144.44         85.85        59.23 o                         
 -10   8   8         98.29        212.47        59.24 o                         
  -9   8   8        422.71        521.89        84.86 o                         
  -8   8   8       8138.89       8010.36       125.18 o                         
  -7   8   8        247.22        224.61        59.70 o                         
  -6   8   8       1060.29       1179.38        72.53 o                         
  -5   8   8       1710.24       1718.33        67.43 o                         
  -4   8   8       5949.88       6042.62       101.34 o                         
  -3   8   8       1793.76       1841.07        69.52 o                         
  -2   8   8        149.89        206.40        60.36 o                         
  -1   8   8       1293.67       1314.31        73.51 o                         
   0   8   8       2751.69       2699.63        86.65 o                         
   1   8   8         96.41        128.56        67.38 o                         
   2   8   8      16071.65      15764.96       144.48 o                         
   3   8   8        236.61        253.49        65.81 o                         
   4   8   8         68.99         59.42        74.64 o                         
   5   8   8        669.91        734.30        82.05 o                         
   6   8   8        674.48        567.95        79.98 o                         
   7   8   8       2484.79       2494.58       108.99 o                         
   8   8   8         22.60         69.49       106.50 o                         
   9   8   8         16.22        -24.35       110.56 o                         
  10   8   8       2353.66       2265.55       133.95 o                         
  11   8   8       1072.76       1308.58       244.55 o                         
 -15   9   8        208.07         21.64        81.15 o                         
 -14   9   8        128.90        119.58        76.71 o                         
 -13   9   8        207.50        236.53        78.04 o                         
 -12   9   8        521.46        613.58        93.74 o                         
 -11   9   8        780.39       1098.09        82.69 o                         
 -10   9   8       1173.18       1254.14        68.88 o                         
  -9   9   8        207.67        155.47        65.85 o                         
  -8   9   8       3753.26       3629.69        85.21 o                         
  -7   9   8       3216.65       3047.68        88.27 o                         
  -6   9   8       5062.55       5072.68       135.55 o                         
  -5   9   8       6670.96       6712.79       108.30 o                         
  -4   9   8       5456.28       5416.90        98.09 o                         
  -3   9   8        242.58        192.21        68.27 o                         
  -2   9   8       4118.68       3922.64        85.61 o                         
  -1   9   8       8456.77       8139.59       100.85 o                         
   0   9   8      10410.91      10446.14       189.29 o                         
   1   9   8       4794.24       4742.89        91.01 o                         
   2   9   8       2459.28       2600.58        95.38 o                         
   3   9   8        126.72        172.97        73.15 o                         
   4   9   8        582.57        557.51        84.88 o                         
   5   9   8       3293.82       3283.79       102.43 o                         
   6   9   8       4499.02       4761.14       156.51 o                         
   7   9   8       2503.03       2405.03       104.76 o                         
   8   9   8        570.81        433.52        90.31 o                         
   9   9   8        330.45        202.49       104.57 o                         
  10   9   8         69.16         69.34       116.62 o                         
  11   9   8       1027.74       1167.71       202.95 o                         
 -14  10   8        801.86        700.41        81.11 o                         
 -13  10   8          8.51         37.82        74.76 o                         
 -12  10   8        344.67        342.94        81.77 o                         
 -11  10   8        431.75        365.63       127.09 o                         
 -10  10   8       3418.97       3645.59       230.85 o                         
  -9  10   8         97.76         92.12        62.35 o                         
  -8  10   8       2356.35       2483.05       159.44 o                         
  -7  10   8        104.91         68.54        77.94 o                         
  -6  10   8        272.20        272.39        68.48 o                         
  -5  10   8       2553.22       2492.13        75.69 o                         
  -4  10   8         50.68         41.49        64.79 o                         
  -3  10   8       6819.31       6945.47       156.00 o                         
  -2  10   8       2460.15       2686.21        79.09 o                         
  -1  10   8       2228.67       2138.71        82.69 o                         
   0  10   8       4894.83       4859.45       119.48 o                         
   1  10   8       4412.43       4640.57       105.13 o                         
   2  10   8       6144.98       6248.38       160.64 o                         
   3  10   8         11.25         -3.70        71.87 o                         
   4  10   8       3095.09       3093.25       122.96 o                         
   5  10   8        677.11        645.94        73.20 o                         
   6  10   8         76.17         39.47        76.50 o                         
   7  10   8       4442.28       4677.78       129.54 o                         
   8  10   8        115.38        -61.43        95.47 o                         
   9  10   8         29.39        -29.15        99.16 o                         
  10  10   8        475.57        391.00       110.21 o                         
  11  10   8         88.28          3.31       119.09 o                         
 -14  11   8        218.96        121.65        78.91 o                         
 -13  11   8       2171.34       2283.64       111.35 o                         
 -12  11   8       4815.66       5047.51       204.63 o                         
 -11  11   8        895.66        742.34       104.80 o                         
 -10  11   8        898.40       1071.81        78.11 o                         
  -9  11   8        381.56        334.40        64.25 o                         
  -8  11   8       3648.85       3746.42       112.95 o                         
  -7  11   8       2942.28       2715.86       109.03 o                         
  -6  11   8       1062.51       1055.69        72.36 o                         
  -5  11   8       2539.82       2550.59        80.62 o                         
  -4  11   8       9615.99       9599.88       143.39 o                         
  -3  11   8        518.93        563.20        70.07 o                         
  -2  11   8       9506.54       9250.96       212.21 o                         
  -1  11   8        519.49        455.27        75.64 o                         
   0  11   8        148.80        115.52        63.25 o                         
   1  11   8       8855.60       8224.28       242.88 o                         
   2  11   8        639.89        548.19        72.46 o                         
   3  11   8        415.83        454.96        76.08 o                         
   4  11   8       2787.56       2824.52        85.92 o                         
   5  11   8       1206.03       1366.30        91.60 o                         
   6  11   8      11658.78      11982.42       250.05 o                         
   7  11   8       3140.30       3270.95       114.30 o                         
   8  11   8        892.55        808.94        98.44 o                         
   9  11   8         53.67         28.13        95.44 o                         
  10  11   8        565.39        388.71       114.09 o                         
  11  11   8        278.87        145.55       129.37 o                         
 -14  12   8         39.13          5.43        93.36 o                         
 -13  12   8         83.52         43.45        94.47 o                         
 -12  12   8        380.47        258.43        83.36 o                         
 -11  12   8       1520.21       1573.95       129.85 o                         
 -10  12   8        288.59        259.30        77.48 o                         
  -9  12   8         22.97        103.71        66.95 o                         
  -8  12   8        357.12        434.50        75.99 o                         
  -7  12   8        173.88         83.44        56.75 o                         
  -6  12   8        196.73        364.65        62.47 o                         
  -5  12   8         62.68         -3.47        69.38 o                         
  -4  12   8         21.22        145.89        81.92 o                         
  -3  12   8        760.32        740.15        70.05 o                         
  -2  12   8        143.25        137.90        67.15 o                         
  -1  12   8       2206.88       2234.73        93.42 o                         
   0  12   8       3484.91       3345.64        77.56 o                         
   1  12   8        247.76        176.93        70.29 o                         
   2  12   8       3562.49       3327.62        88.40 o                         
   3  12   8       1884.69       1912.42        77.28 o                         
   4  12   8        193.82        241.84        71.91 o                         
   5  12   8        761.52        760.42        82.73 o                         
   6  12   8        222.89        195.10        99.50 o                         
   7  12   8          1.70         69.52        82.34 o                         
   8  12   8         48.30        168.78       126.23 o                         
   9  12   8        224.39        130.67       109.24 o                         
  10  12   8         17.09        -15.87        95.76 o                         
 -13  13   8        195.85        190.99        91.11 o                         
 -12  13   8       2262.11       1953.16       271.08 o                         
 -11  13   8        154.23        135.09        98.13 o                         
 -10  13   8         32.77         57.64        84.94 o                         
  -9  13   8       1157.81       1282.22        94.85 o                         
  -8  13   8        111.52        102.63        66.76 o                         
  -7  13   8       3718.43       3903.07        83.14 o                         
  -6  13   8      11136.26      11409.19       107.72 o                         
  -5  13   8       1850.37       1781.50        71.01 o                         
  -4  13   8        970.53        982.18        70.58 o                         
  -3  13   8        741.51        651.52        78.31 o                         
  -2  13   8        197.97        224.00        62.75 o                         
  -1  13   8       2585.49       2430.87        87.71 o                         
   0  13   8      13078.95      12983.35       241.61 o                         
   1  13   8      16771.88      16692.15       210.74 o                         
   2  13   8       4349.26       4375.79        97.67 o                         
   3  13   8        280.05        335.52        76.85 o                         
   4  13   8       2225.14       2182.67        93.76 o                         
   5  13   8       2375.45       2470.06       104.62 o                         
   6  13   8       2283.54       2269.46        93.61 o                         
   7  13   8       2124.89       2209.77       111.16 o                         
   8  13   8       1013.50       1102.54       118.87 o                         
   9  13   8         48.03       -105.95       105.95 o                         
  10  13   8       1480.60       1484.83       141.81 o                         
 -13  14   8        218.50         36.63        83.34 o                         
 -12  14   8       2354.48       2431.35        90.75 o                         
 -11  14   8         51.27        -10.16       107.75 o                         
 -10  14   8       1478.58       1509.01        78.17 o                         
  -9  14   8        160.56        157.08        73.69 o                         
  -8  14   8        498.58        480.06       132.30 o                         
  -7  14   8         19.68        -83.41        83.41 o                         
  -6  14   8       3049.87       3128.25        85.45 o                         
  -5  14   8       2939.53       3022.09        98.84 o                         
  -4  14   8        151.42        191.73        63.22 o                         
  -3  14   8       1218.90       1107.40        71.21 o                         
  -2  14   8       2439.70       2538.65        76.61 o                         
  -1  14   8         12.11         -9.99        62.46 o                         
   0  14   8       2989.61       3110.52        88.44 o                         
   1  14   8        161.97        167.16        66.17 o                         
   2  14   8       6440.81       6500.11       122.11 o                         
   3  14   8         16.20        154.99        68.58 o                         
   4  14   8       2797.39       3177.35       183.22 o                         
   5  14   8       2860.47       3003.28       136.48 o                         
   6  14   8        261.68        237.25        98.58 o                         
   7  14   8       1379.40       1386.79       101.93 o                         
   8  14   8        335.79        255.98       108.10 o                         
   9  14   8          5.47        -21.81       102.74 o                         
 -12  15   8          3.86        -56.56        81.93 o                         
 -11  15   8        299.61        349.09       118.24 o                         
 -10  15   8        774.27        715.42        77.71 o                         
  -9  15   8        139.87         96.08        76.84 o                         
  -8  15   8        273.01        106.64        77.49 o                         
  -7  15   8       1294.44       1249.15        76.40 o                         
  -6  15   8       6795.58       6755.04        93.40 o                         
  -5  15   8        926.26        801.52       130.15 o                         
  -4  15   8        120.75        155.15        61.03 o                         
  -3  15   8       1927.75       1727.86       152.76 o                         
  -2  15   8       1824.53       1715.44        72.31 o                         
  -1  15   8       1650.91       1786.27        85.12 o                         
   0  15   8       5426.80       5085.56        94.74 o                         
   1  15   8       6961.00       6974.35       110.96 o                         
   2  15   8       3911.66       4005.98        90.92 o                         
   3  15   8        159.19        123.45        69.79 o                         
   4  15   8       5235.29       5129.63       101.45 o                         
   5  15   8       2854.95       2925.41       132.47 o                         
   6  15   8         73.52        103.89        93.41 o                         
   7  15   8       1495.83       1787.82       200.49 o                         
   8  15   8       1657.95       1635.84       119.07 o                         
   9  15   8         46.83        -57.69       107.26 o                         
 -12  16   8        241.14        182.91        90.00 o                         
 -11  16   8          7.75         50.95        91.67 o                         
 -10  16   8       2517.98       2528.18        91.23 o                         
  -9  16   8         22.96         16.86       126.49 o                         
  -8  16   8       1850.86       1988.75        88.00 o                         
  -7  16   8         24.85        133.89        67.70 o                         
  -6  16   8        108.50         83.22        97.85 o                         
  -5  16   8         14.29         19.61        71.99 o                         
  -4  16   8       2171.78       2330.85        73.76 o                         
  -3  16   8         54.34        -85.27        85.27 o                         
  -2  16   8       2272.22       2511.86       126.61 o                         
  -1  16   8         40.90         76.34        81.11 o                         
   0  16   8          0.74        -87.90        87.90 o                         
   1  16   8        519.58        614.19        77.13 o                         
   2  16   8        238.63        158.36        70.97 o                         
   3  16   8         19.11         -5.59        68.90 o                         
   4  16   8       1206.23       1679.87       108.40 o                         
   5  16   8         21.34         96.34        82.49 o                         
   6  16   8        635.55        558.58       119.40 o                         
   7  16   8        300.29        151.82       107.72 o                         
   8  16   8        127.76        177.95       102.41 o                         
 -11  17   8        809.58        557.67       104.26 o                         
 -10  17   8        406.76        196.44       120.02 o                         
  -9  17   8        415.70        363.80        72.77 o                         
  -8  17   8       3035.71       3252.28        90.79 o                         
  -7  17   8         34.58         17.75        73.18 o                         
  -6  17   8        171.17        187.94        69.06 o                         
  -5  17   8         32.17        122.85        64.90 o                         
  -4  17   8        102.70         71.53        67.62 o                         
  -3  17   8        759.39        586.18        81.63 o                         
  -2  17   8       2465.43       2673.80       103.14 o                         
  -1  17   8        765.82        851.87       181.98 o                         
   0  17   8        239.79        117.07        79.23 o                         
   1  17   8       3611.95       3333.71       100.84 o                         
   2  17   8        152.69         35.21        73.40 o                         
   3  17   8        178.35        367.12        83.16 o                         
   4  17   8         50.85         64.99        83.74 o                         
   5  17   8        459.17        418.26        83.98 o                         
   6  17   8       1390.48       1326.26       136.14 o                         
   7  17   8        235.76        333.38       103.99 o                         
 -10  18   8        574.87        361.44       173.60 o                         
  -9  18   8        823.47        817.78       117.38 o                         
  -8  18   8       2831.52       2977.01       125.13 o                         
  -7  18   8       1150.30       1220.17        92.93 o                         
  -6  18   8         51.88         19.93        75.73 o                         
  -5  18   8       1960.78       1707.27       218.17 o                         
  -4  18   8         62.36         89.85        75.53 o                         
  -3  18   8       4361.84       4689.67       114.03 o                         
  -2  18   8          7.48         -2.22       102.88 o                         
  -1  18   8       2406.00       2030.95       166.16 o                         
   0  18   8       3547.38       3597.11        98.41 o                         
   1  18   8        589.72        526.40        87.85 o                         
   2  18   8       4927.46       4983.13       194.70 o                         
   3  18   8       3844.17       3641.22       123.97 o                         
   4  18   8        493.48        473.50        79.41 o                         
   5  18   8        494.38        430.02       107.37 o                         
   6  18   8         82.70         48.86       105.01 o                         
   7  18   8        323.59        272.58       103.21 o                         
  -9  19   8        427.42        293.18        75.28 o                         
  -8  19   8        159.22        -19.77        97.26 o                         
  -7  19   8         42.72        101.20        78.24 o                         
  -6  19   8        135.30         54.26        73.25 o                         
  -5  19   8        648.56        673.78        96.11 o                         
  -4  19   8       1027.79       1164.68        85.01 o                         
  -3  19   8        223.31        238.12       136.17 o                         
  -2  19   8       1040.08       1147.19       114.40 o                         
  -1  19   8       1191.41       1248.15       118.28 o                         
   0  19   8        540.79        550.60        90.48 o                         
   1  19   8         65.46         29.72        83.73 o                         
   2  19   8          1.64          8.45        69.11 o                         
   3  19   8         31.96        113.60        73.54 o                         
   4  19   8         36.06         -6.57        97.42 o                         
   5  19   8        337.97        291.31       118.26 o                         
   6  19   8       1989.21       1708.71       102.05 o                         
  -8  20   8       2400.88       2379.19        92.54 o                         
  -7  20   8         74.06         14.39        80.78 o                         
  -6  20   8          8.85         82.30        78.15 o                         
  -5  20   8          5.75        -35.32        73.20 o                         
  -4  20   8       4924.45       4945.26       100.21 o                         
  -3  20   8        751.31        844.61        89.72 o                         
  -2  20   8       2226.13       2376.28       125.67 o                         
  -1  20   8          3.23        -44.88        81.07 o                         
   0  20   8         51.01         82.06        86.39 o                         
   1  20   8         99.19         66.70        74.76 o                         
   2  20   8       4105.97       4064.94        99.72 o                         
   3  20   8        192.05        107.78        83.74 o                         
   4  20   8       1368.77       1017.98       211.70 o                         
   5  20   8         23.78         88.87        88.29 o                         
  -7  21   8        270.77        202.84        90.96 o                         
  -6  21   8       1598.83       1473.59        85.17 o                         
  -5  21   8         61.48         76.55        93.41 o                         
  -4  21   8       1042.33       1233.97       150.73 o                         
  -3  21   8         17.13         77.56        84.26 o                         
  -2  21   8         44.49        100.42        86.84 o                         
  -1  21   8        163.05         76.90        83.91 o                         
   0  21   8       1001.02       1221.33       140.66 o                         
   1  21   8        963.86       1025.06       141.65 o                         
   2  21   8         16.90         98.71        85.61 o
[truncated: 292,980 more chars]
