# Supplementary material for: Crystal structures of 2-[3,5-bis­(bromo­meth­yl)-2,4,6-tri­ethyl­benz­yl]isoindoline-1,3-dione and 2-{5-(bromo­meth­yl)-3-[(1,3-dioxoisoindolin-2-yl)meth­yl]-2,4,6-tri­ethyl­benz­yl}isoindoline-1,3-dione
Source: Acta Crystallogr E Crystallogr Commun. 2021 Aug 10;77(Pt 9):919–23. doi: 10.1107/S205698902100788X (PMC8423014; doi:10.1107/S205698902100788X)
Supplement: Supplementary file 3 [file e-77-00919-2sup3.hkl]

data_2                                                                          
_shelx_title ' BL0272_01_a.res in P2(1)/n'                                      
_shelx_refln_list_code          4                                               
_shelx_F_calc_maximum      317.42                                               
_exptl_crystal_F_000      1184.00                                               
_reflns_d_resolution_high  0.8255                                               
                                                                                
loop_                                                                           
 _space_group_symop_operation_xyz                                               
 'x, y, z'                                                                      
 '-x+1/2, y+1/2, -z+1/2'                                                        
 '-x, -y, -z'                                                                   
 'x-1/2, -y-1/2, z-1/2'                                                         
                                                                                
_cell_length_a    12.8993                                                       
_cell_length_b    12.9748                                                       
_cell_length_c    16.7625                                                       
_cell_angle_alpha  90.000                                                       
_cell_angle_beta  109.168                                                       
_cell_angle_gamma  90.000                                                       
                                                                                
_shelx_F_squared_multiplier     1.000                                           
                                                                                
loop_                                                                           
 _refln_index_h                                                                 
 _refln_index_k                                                                 
 _refln_index_l                                                                 
 _refln_F_squared_calc                                                          
 _refln_F_squared_meas                                                          
 _refln_F_squared_sigma                                                         
 _refln_observed_status                                                         
   2   0   0        688.25        790.49        67.84 o                         
   4   0   0        233.22        144.54        54.46 o                         
   6   0   0       1604.41       1558.25        98.84 o                         
   8   0   0          8.16        -44.51        44.51 o                         
  10   0   0        553.81        523.92        48.19 o                         
  12   0   0         38.78         44.75        67.48 o                         
  14   0   0         25.96        -59.03        59.03 o                         
   1   1   0        101.50         83.85        50.93 o                         
   2   1   0       4827.26       4771.77       100.43 o                         
   3   1   0      52060.72      48510.12       837.97 o                         
   4   1   0       4236.51       4251.36        95.18 o                         
   5   1   0       5784.92       5513.85       106.98 o                         
   6   1   0        686.74        652.90        31.13 o                         
   7   1   0       3451.46       3689.85        39.84 o                         
   8   1   0         25.41         15.08        27.25 o                         
   9   1   0        128.48        172.18        38.69 o                         
  10   1   0          0.44        -34.71        34.71 o                         
  11   1   0         55.87         63.09        31.40 o                         
  12   1   0          0.15        117.69        37.77 o                         
  13   1   0        884.57        935.54        49.73 o                         
  14   1   0          0.03        -25.31        64.46 o                         
   0   2   0      31264.46      32270.42      1341.69 o                         
   1   2   0       1654.65       1703.16        64.01 o                         
   2   2   0       5533.04       4927.86        63.77 o                         
   3   2   0      59362.99      58832.79       816.91 o                         
   4   2   0       1041.87        727.90        42.46 o                         
   5   2   0       1267.43       1447.77        39.07 o                         
   6   2   0       5804.66       6029.73       121.48 o                         
   7   2   0          3.52         -2.40        29.86 o                         
   8   2   0       1655.09       1649.18        39.11 o                         
   9   2   0        304.59        321.23        30.83 o                         
  10   2   0        313.36        303.97        33.68 o                         
  11   2   0        273.82        250.28        57.17 o                         
  12   2   0         72.41         89.04        37.83 o                         
  13   2   0         93.75         53.82        56.71 o                         
  14   2   0         35.57          9.68        33.33 o                         
   1   3   0      10108.27       9102.69       164.30 o                         
   2   3   0        122.70         88.98        42.06 o                         
   3   3   0      38397.31      37261.93       607.32 o                         
   4   3   0      11102.64      11512.22       140.70 o                         
   5   3   0        316.95        188.91        30.79 o                         
   6   3   0       4386.26       4779.07        76.54 o                         
   7   3   0        544.53        491.44        50.54 o                         
   8   3   0         43.70         37.30        24.72 o                         
   9   3   0          2.45         36.48        40.91 o                         
  10   3   0       2353.80       2454.20       106.84 o                         
  11   3   0         10.40         34.21        35.26 o                         
  12   3   0        302.15        247.37        45.09 o                         
  13   3   0         66.64         46.67        34.33 o                         
  14   3   0        405.01        303.02        51.68 o                         
   0   4   0      11414.92      10907.98       290.40 o                         
   1   4   0         53.41         33.71        41.31 o                         
   2   4   0      10266.54       9400.75       146.12 o                         
   3   4   0       6027.21       6024.85       128.81 o                         
   4   4   0        717.43        553.16        35.47 o                         
   5   4   0        245.22        218.31        32.90 o                         
   6   4   0      18372.94      19605.23       182.77 o                         
   7   4   0        361.78        358.88        31.66 o                         
   8   4   0        345.16        337.28        33.69 o                         
   9   4   0         95.55        153.14        40.36 o                         
  10   4   0         59.61         35.13        30.10 o                         
  11   4   0        195.31        181.77        36.41 o                         
  12   4   0         82.00         36.98        35.83 o                         
  13   4   0       1040.56        859.43        56.21 o                         
  14   4   0         60.61          9.73        32.83 o                         
   1   5   0      10014.75       9436.19        58.90 o                         
   2   5   0        594.44        691.81        35.17 o                         
   3   5   0       7492.24       7223.93       118.88 o                         
   4   5   0         30.81         24.07        37.62 o                         
   5   5   0       8499.45       8954.45       113.40 o                         
   6   5   0       2357.18       2456.21        33.42 o                         
   7   5   0        729.97        869.35        27.02 o                         
   8   5   0        103.87        133.17        37.46 o                         
   9   5   0        776.82        827.74        39.68 o                         
  10   5   0        112.51        144.91        33.77 o                         
  11   5   0        614.49        722.47        46.45 o                         
  12   5   0         83.02         97.33        35.60 o                         
  13   5   0         95.87         38.11        36.28 o                         
   0   6   0       2586.05       3473.17        60.90 o                         
   1   6   0        855.91        986.75        37.82 o                         
   2   6   0       6275.54       6038.26       125.65 o                         
   3   6   0        123.05         98.78        30.05 o                         
   4   6   0       2565.10       2455.22        44.81 o                         
   5   6   0       1773.50       1977.32        33.54 o                         
   6   6   0       3111.18       3105.49        67.77 o                         
   7   6   0         20.77         31.04        32.33 o                         
   8   6   0       2710.04       2794.59        59.04 o                         
   9   6   0       2177.59       2261.59        75.72 o                         
  10   6   0          1.51         66.35        30.98 o                         
  11   6   0        510.04        379.30        39.98 o                         
  12   6   0        448.62        491.86        31.18 o                         
  13   6   0        269.05        317.02        42.63 o                         
   1   7   0      10073.69       9772.78       279.48 o                         
   2   7   0        836.36        925.29        47.66 o                         
   3   7   0       3888.33       4106.42       109.27 o                         
   4   7   0        425.07        391.60        26.31 o                         
   5   7   0        600.19        502.58        30.29 o                         
   6   7   0       5170.20       5307.66       103.06 o                         
   7   7   0        293.46        301.60        35.31 o                         
   8   7   0         27.39         31.71        36.16 o                         
   9   7   0        121.59         80.40        32.54 o                         
  10   7   0         90.00        172.74        42.31 o                         
  11   7   0        190.25        210.97        56.93 o                         
  12   7   0        506.90        636.02        52.12 o                         
  13   7   0          2.18         20.86        46.60 o                         
   0   8   0       3689.37       3517.94        89.37 o                         
   1   8   0       1379.49       1562.08        34.68 o                         
   2   8   0       3103.01       2976.46        66.26 o                         
   3   8   0        193.70        268.56        26.52 o                         
   4   8   0       3901.15       4181.84        80.39 o                         
   5   8   0        132.10        158.33        42.64 o                         
   6   8   0         11.09         44.63        36.40 o                         
   7   8   0       1504.83       1587.81        65.82 o                         
   8   8   0       1865.05       1810.58        71.09 o                         
   9   8   0       1485.22       1550.65        56.75 o                         
  10   8   0        697.91        654.61        38.27 o                         
  11   8   0         66.59         86.28        33.95 o                         
  12   8   0         25.83        -30.12        30.12 o                         
   1   9   0       1538.27       1601.50        55.91 o                         
   2   9   0        361.77        349.43        37.28 o                         
   3   9   0       1259.14       1253.48        31.94 o                         
   4   9   0       3174.87       3300.82        99.39 o                         
   5   9   0       3376.13       3501.44        93.74 o                         
   6   9   0        758.52        810.48        32.58 o                         
   7   9   0          5.14         41.75        32.47 o                         
   8   9   0        420.80        625.90        52.15 o                         
   9   9   0        610.36        624.63        43.64 o                         
  10   9   0         17.30        -33.01        33.01 o                         
  11   9   0          7.37        -33.04        34.90 o                         
  12   9   0        373.20        249.32        81.95 o                         
   0  10   0       1603.78       1752.30        70.66 o                         
   1  10   0        353.87        362.63        48.30 o                         
   2  10   0       5026.30       4986.40       154.04 o                         
   3  10   0       1220.56       1194.68        65.94 o                         
   4  10   0       1596.33       1590.64        37.32 o                         
   5  10   0        132.74         91.39        25.91 o                         
   6  10   0         29.14         12.28        32.18 o                         
   7  10   0        538.59        592.90        55.14 o                         
   8  10   0        114.98         69.77        44.75 o                         
   9  10   0        413.20        505.55        86.55 o                         
  10  10   0         83.39         66.60        31.53 o                         
  11  10   0        237.21        106.19        58.43 o                         
   1  11   0       1197.66       1303.90        45.72 o                         
   2  11   0          1.52        -32.42        32.42 o                         
   3  11   0         74.22         60.24        25.97 o                         
   4  11   0         99.54         85.11        40.53 o                         
   5  11   0        330.84        298.66        38.28 o                         
   6  11   0         42.10        -29.97        29.97 o                         
   7  11   0         65.08        144.05        45.97 o                         
   8  11   0        462.98        582.19        38.76 o                         
   9  11   0         34.15         16.59        40.18 o                         
  10  11   0         18.50        -35.74        40.25 o                         
   0  12   0        111.59        -37.41        54.46 o                         
   1  12   0        453.08        488.17        65.98 o                         
   2  12   0       1386.64       1534.05        44.92 o                         
   3  12   0         13.41         61.08        31.65 o                         
   4  12   0         24.15         21.65        43.91 o                         
   5  12   0        681.83        654.90        30.50 o                         
   6  12   0        318.40        342.70        41.52 o                         
   7  12   0        766.02        712.32        38.12 o                         
   8  12   0        137.73        186.75        44.07 o                         
   9  12   0         87.54         35.71        55.36 o                         
   1  13   0        277.36        299.19        49.25 o                         
   2  13   0        414.91        456.44        61.43 o                         
   3  13   0        513.90        571.70        55.11 o                         
   4  13   0        492.05        513.48        60.66 o                         
   5  13   0        249.07        283.05        64.53 o                         
   6  13   0         55.27         71.82        33.03 o                         
   7  13   0        168.29         93.85        32.03 o                         
   8  13   0        266.38        352.47        53.04 o                         
   0  14   0        131.23        -54.46       102.15 o                         
   1  14   0        146.58        137.65        41.35 o                         
   2  14   0        299.23        366.34        69.00 o                         
   3  14   0         43.40         54.44        37.88 o                         
   4  14   0        113.43         90.61        52.45 o                         
   5  14   0        406.73        356.75        52.16 o                         
   6  14   0         24.06        -21.15        40.23 o                         
   1  15   0        270.80        476.50       111.73 o                         
   2  15   0          2.76         76.92        41.33 o                         
   3  15   0          6.14         80.56        65.31 o                         
   4  15   0        206.84        172.75        47.65 o                         
 -13   0   1       1794.56       1719.40        53.63 o                         
 -11   0   1        104.58         85.69        50.33 o                         
  -9   0   1       5407.94       5034.28       169.75 o                         
  -7   0   1       2187.53       2101.72       122.68 o                         
  -5   0   1       5708.68       5463.09       113.08 o                         
  -3   0   1       3461.75       2940.13        85.38 o                         
  -1   0   1        278.13        322.23        87.16 o                         
   1   0   1        393.70        455.42       123.36 o                         
   3   0   1      28212.02      25408.29       367.08 o                         
   5   0   1       5610.07       4858.04       164.40 o                         
   7   0   1       9035.18       8818.07        73.24 o                         
   9   0   1        882.64        780.23        69.82 o                         
  11   0   1       1235.21       1253.19        78.54 o                         
  13   0   1        394.70        370.28        51.44 o                         
 -14   1   1         25.96          2.26        34.71 o                         
 -13   1   1         25.80         77.03        63.62 o                         
 -12   1   1       1262.15       1252.45        53.87 o                         
 -11   1   1        610.06        695.97        44.07 o                         
 -10   1   1        508.43        545.30        40.69 o                         
  -9   1   1          2.62         -1.08        30.48 o                         
  -8   1   1        288.22        248.14        36.48 o                         
  -7   1   1        505.72        512.30        40.51 o                         
  -6   1   1       4332.41       4125.73        46.01 o                         
  -5   1   1       1168.97       1196.38        39.69 o                         
  -4   1   1        975.38        849.97        40.76 o                         
  -3   1   1        647.98        612.34        49.24 o                         
  -2   1   1         21.68         34.22        46.42 o                         
  -1   1   1       5476.79       5496.25       146.44 o                         
   0   1   1        311.40        358.57        62.95 o                         
   1   1   1          3.30         24.03        46.37 o                         
   2   1   1        583.26        733.30        46.88 o                         
   3   1   1       2180.26       2041.93        50.34 o                         
   4   1   1      16142.42      14155.70       241.70 o                         
   5   1   1        176.41        150.43        32.60 o                         
   6   1   1       3595.38       3390.44        67.56 o                         
   7   1   1        364.38        437.53        29.92 o                         
   8   1   1       1139.23       1042.76        32.33 o                         
   9   1   1        269.31        272.98        36.91 o                         
  10   1   1       7291.68       7178.09        97.61 o                         
  11   1   1          1.51         60.90        71.08 o                         
  12   1   1        101.23         20.48        59.09 o                         
  13   1   1         79.30         65.78        37.12 o                         
  14   1   1        239.49        148.70        39.45 o                         
 -14   2   1         31.40         21.76        33.06 o                         
 -13   2   1       1027.10        937.18        39.26 o                         
 -12   2   1        468.25        519.47        60.97 o                         
 -11   2   1       2249.73       2183.64        61.36 o                         
 -10   2   1        203.85        220.83        36.20 o                         
  -9   2   1       1839.93       1881.07        51.80 o                         
  -8   2   1        899.09        993.62        54.22 o                         
  -7   2   1       4148.03       4177.97        65.08 o                         
  -6   2   1       5627.08       5933.87       116.36 o                         
  -5   2   1       3069.57       2847.96        48.07 o                         
  -4   2   1       1880.14       1811.12        49.25 o                         
  -3   2   1       8879.05       8573.96        88.96 o                         
  -2   2   1        178.24        202.79        54.84 o                         
  -1   2   1         19.45         40.27        53.44 o                         
   0   2   1      14251.15      14386.93       274.62 o                         
   1   2   1       3797.22       3468.36        59.03 o                         
   2   2   1        120.30         83.65        46.40 o                         
   3   2   1       3841.51       3495.02        67.53 o                         
   4   2   1        165.38        169.65        34.99 o                         
   5   2   1        833.83        634.46        38.36 o                         
   6   2   1       2565.79       2759.20        36.58 o                         
   7   2   1       6569.13       6527.86        47.46 o                         
   8   2   1         74.56         75.15        33.38 o                         
   9   2   1       2749.48       2714.09        45.21 o                         
  10   2   1        442.39        494.38        53.10 o                         
  11   2   1       2235.50       2160.08        43.69 o                         
  12   2   1        141.42        161.07        38.30 o                         
  13   2   1       1098.11       1041.40        34.59 o                         
  14   2   1          5.89        -46.05        46.05 o                         
 -14   3   1          7.64         42.15        33.64 o                         
 -13   3   1          1.23        -38.40        38.40 o                         
 -12   3   1        887.15        824.10        59.80 o                         
 -11   3   1       2309.82       2228.48        91.85 o                         
 -10   3   1       3583.10       3965.72        78.31 o                         
  -9   3   1         99.13         97.60        32.20 o                         
  -8   3   1       1798.99       1783.28        50.40 o                         
  -7   3   1        478.58        534.53        29.46 o                         
  -6   3   1       4482.37       4847.06        52.24 o                         
  -5   3   1       6469.47       6678.70       108.93 o                         
  -4   3   1       1487.69       1449.07        40.82 o                         
  -3   3   1      14206.04      14156.39       255.62 o                         
  -2   3   1       1887.07       1803.04        48.75 o                         
  -1   3   1         43.05         67.18        51.64 o                         
   0   3   1         22.02         37.72        46.07 o                         
   1   3   1         94.32         67.69        47.30 o                         
   2   3   1      14665.73      14163.30       179.54 o                         
   3   3   1       8840.41       8661.71        74.36 o                         
   4   3   1      27998.50      28377.89       327.13 o                         
   5   3   1        749.24        790.59        33.83 o                         
   6   3   1       3774.29       3573.59       111.65 o                         
   7   3   1         12.10         10.27        29.24 o                         
   8   3   1       4395.12       4432.58        71.09 o                         
   9   3   1        549.34        557.90        40.96 o                         
  10   3   1       1187.05       1244.68        58.71 o                         
  11   3   1        434.31        372.81        31.77 o                         
  12   3   1        214.43        222.44        34.74 o                         
  13   3   1        123.24         93.03        34.72 o                         
  14   3   1         50.30         13.54        59.35 o                         
 -14   4   1         31.57         65.43        39.40 o                         
 -13   4   1         24.94         12.31        31.14 o                         
 -12   4   1         73.23         40.76        38.55 o                         
 -11   4   1        158.02        264.78        47.41 o                         
 -10   4   1         17.58        -29.72        29.72 o                         
  -9   4   1        701.79        789.44        50.37 o                         
  -8   4   1        244.65        257.02        27.03 o                         
  -7   4   1       2975.13       3039.31        50.45 o                         
  -6   4   1       2656.24       2692.95        49.28 o                         
  -5   4   1       4081.79       4013.20        63.09 o                         
  -4   4   1        493.44        484.44        39.34 o                         
  -3   4   1        475.60        482.80        34.78 o                         
  -2   4   1         19.52         32.60        39.01 o                         
  -1   4   1        104.14        132.35        39.85 o                         
   0   4   1          4.87         22.99        41.38 o                         
   1   4   1        217.11        162.58        41.01 o                         
   2   4   1       1142.26        943.64        35.89 o                         
   3   4   1       3736.50       3394.17        45.57 o                         
   4   4   1         39.81         59.83        29.30 o                         
   5   4   1       9558.68       9878.18        95.58 o                         
   6   4   1          6.88         11.23        28.51 o                         
   7   4   1       5566.22       5569.80        91.77 o                         
   8   4   1       1028.78       1104.04        37.52 o                         
   9   4   1       1278.22       1321.84        53.05 o                         
  10   4   1         81.17         39.74        40.49 o                         
  11   4   1        274.71        433.99        51.54 o                         
  12   4   1          3.86         -9.48        37.67 o                         
  13   4   1        304.12        403.24        44.17 o                         
  14   4   1          1.04          4.34        31.98 o                         
 -14   5   1        316.10        267.43        30.65 o                         
 -13   5   1         53.73         76.95        40.24 o                         
 -12   5   1        969.38        895.88        47.62 o                         
 -11   5   1         36.99          7.50        30.57 o                         
 -10   5   1       1759.37       1944.62        46.48 o                         
  -9   5   1        812.95        899.14        39.98 o                         
  -8   5   1       2175.99       2167.90        40.20 o                         
  -7   5   1        270.46        353.18        27.47 o                         
  -6   5   1        149.46        217.01        33.53 o                         
  -5   5   1        123.07        127.98        33.07 o                         
  -4   5   1       4887.29       5389.04        82.61 o                         
  -3   5   1        461.61        514.97        36.55 o                         
  -2   5   1         19.95         22.98        32.56 o                         
  -1   5   1       1396.05       1370.41        46.03 o                         
   0   5   1      13093.72      14075.53       334.20 o                         
   1   5   1      16008.12      16086.95       228.50 o                         
   2   5   1       1543.64       1392.83        35.09 o                         
   3   5   1        591.87        672.53        31.55 o                         
   4   5   1       1360.10       1224.83        37.96 o                         
   5   5   1        289.20        291.27        55.44 o                         
   6   5   1        289.34        179.84        29.74 o                         
   7   5   1         74.78         78.58        25.13 o                         
   8   5   1       3172.13       3156.49        90.84 o                         
   9   5   1         62.86         48.86        44.55 o                         
  10   5   1        932.31        940.22        47.14 o                         
  11   5   1          0.34        -24.95        31.79 o                         
  12   5   1        208.21        290.43        63.71 o                         
  13   5   1          1.49        -30.46        31.82 o                         
 -13   6   1        281.85        317.77        59.14 o                         
 -12   6   1         24.13        166.25        54.56 o                         
 -11   6   1       1370.76       1377.29        39.58 o                         
 -10   6   1          2.65        -30.62        30.62 o                         
  -9   6   1         97.88        102.05        31.33 o                         
  -8   6   1        225.78        229.27        33.97 o                         
  -7   6   1       3514.10       3362.90        73.21 o                         
  -6   6   1       1366.99       1490.68        66.33 o                         
  -5   6   1        156.13        118.73        28.76 o                         
  -4   6   1       2700.53       2780.16        38.71 o                         
  -3   6   1       1076.67       1074.41        34.38 o                         
  -2   6   1        546.58        447.52        33.16 o                         
  -1   6   1        317.95        330.58        32.90 o                         
   0   6   1        585.25        572.32        36.99 o                         
   1   6   1       4416.17       4727.11       110.96 o                         
   2   6   1       3391.10       3474.76        82.93 o                         
   3   6   1        351.46        299.16        29.54 o                         
   4   6   1       2591.11       2544.32        49.61 o                         
   5   6   1       5205.89       5247.48       101.98 o                         
   6   6   1        243.88        208.54        32.94 o                         
   7   6   1       1293.11       1470.06        85.44 o                         
   8   6   1         35.26         62.23        36.68 o                         
   9   6   1       1951.03       1952.04        35.87 o                         
  10   6   1        141.96        208.17        43.61 o                         
  11   6   1       1195.67       1211.65        36.49 o                         
  12   6   1        282.85        292.82        72.02 o                         
  13   6   1          8.40         31.32        31.43 o                         
 -13   7   1         72.56         38.56        59.83 o                         
 -12   7   1         50.04        113.52        39.27 o                         
 -11   7   1          1.56        -29.57        29.57 o                         
 -10   7   1       1161.23       1087.31        50.40 o                         
  -9   7   1       1321.80       1438.39        56.25 o                         
  -8   7   1       1411.19       1651.41        59.74 o                         
  -7   7   1         84.92        166.94        35.78 o                         
  -6   7   1       1253.00       1272.12        30.43 o                         
  -5   7   1          6.94         30.79        27.58 o                         
  -4   7   1        851.80        851.60        33.87 o                         
  -3   7   1       3657.57       3568.12        39.24 o                         
  -2   7   1        118.24        132.66        40.73 o                         
  -1   7   1       1279.30       1235.49        50.52 o                         
   0   7   1        178.36        147.70        29.37 o                         
   1   7   1        863.16        860.83        30.90 o                         
   2   7   1       8594.23       9003.99       234.08 o                         
   3   7   1         10.26         17.93        27.74 o                         
   4   7   1         26.66         33.98        29.42 o                         
   5   7   1       1267.55       1347.86        28.89 o                         
   6   7   1       5442.35       5329.24        54.01 o                         
   7   7   1         12.54         29.53        41.93 o                         
   8   7   1       6026.65       6151.06       197.69 o                         
   9   7   1         56.15         51.81        56.16 o                         
  10   7   1         93.27        140.09        36.61 o                         
  11   7   1        115.74        141.21        42.29 o                         
  12   7   1         44.93         48.69        40.33 o                         
 -12   8   1        533.54        431.75        79.78 o                         
 -11   8   1        465.13        523.28        82.80 o                         
 -10   8   1         48.00         74.45        42.04 o                         
  -9   8   1        337.07        253.73        50.27 o                         
  -8   8   1          2.42         -7.10        46.57 o                         
  -7   8   1         58.44         32.20        35.59 o                         
  -6   8   1         20.51         -6.31        48.69 o                         
  -5   8   1        336.15        340.62        31.22 o                         
  -4   8   1        458.77        413.69        27.52 o                         
  -3   8   1        603.78        593.66        24.75 o                         
  -2   8   1        542.32        503.44        31.58 o                         
  -1   8   1        431.28        465.79        27.57 o                         
   0   8   1         17.53         -1.81        26.32 o                         
   1   8   1        258.31        237.05        28.84 o                         
   2   8   1       1271.52       1356.48        56.41 o                         
   3   8   1       1543.36       1406.48        49.37 o                         
   4   8   1        179.58        230.67        26.78 o                         
   5   8   1       2921.39       3076.86        71.49 o                         
   6   8   1        313.55        321.37        46.62 o                         
   7   8   1       1181.69       1174.48        70.07 o                         
   8   8   1       1909.92       1792.33        54.41 o                         
   9   8   1         13.68         79.94        52.77 o                         
  10   8   1         44.04         38.68        33.04 o                         
  11   8   1        294.80        339.54        44.96 o                         
  12   8   1          3.53         81.88        56.72 o                         
 -12   9   1        120.58        117.01        55.79 o                         
 -11   9   1         59.18         30.18        59.05 o                         
 -10   9   1        525.00        570.68        37.46 o                         
  -9   9   1          2.90        -29.28        37.18 o                         
  -8   9   1        721.09        771.89        33.09 o                         
  -7   9   1         11.63        139.53       104.52 o                         
  -6   9   1        235.59        162.92        37.79 o                         
  -5   9   1       1153.94       1152.79        39.72 o                         
  -4   9   1          4.49         30.46        41.51 o                         
  -3   9   1        524.09        473.41        32.86 o                         
  -2   9   1         77.84         99.58        30.39 o                         
  -1   9   1       5566.16       5721.21        79.88 o                         
   0   9   1         17.84        -15.29        39.75 o                         
   1   9   1        552.47        540.73        31.50 o                         
   2   9   1        659.46        657.34        26.23 o                         
   3   9   1        463.23        462.61        29.97 o                         
   4   9   1        506.83        610.81        41.22 o                         
   5   9   1        256.59        206.20        64.30 o                         
   6   9   1         53.13         27.87        39.59 o                         
   7   9   1        216.92        250.22        31.78 o                         
   8   9   1       1021.04       1088.71        50.39 o                         
   9   9   1        318.57        390.20        40.74 o                         
  10   9   1        604.61        646.34        84.40 o                         
  11   9   1        496.74        427.65        70.16 o                         
 -11  10   1        207.52        162.91        79.26 o                         
 -10  10   1         44.86         51.21        47.23 o                         
  -9  10   1        610.23        674.18        70.68 o                         
  -8  10   1         96.80         72.10        66.73 o                         
  -7  10   1        707.76        702.99        33.38 o                         
  -6  10   1         99.87         90.63        62.41 o                         
  -5  10   1        104.60         86.79        34.83 o                         
  -4  10   1       5021.78       4900.19       181.96 o                         
  -3  10   1        246.23        247.12        38.70 o                         
  -2  10   1        685.57        503.88        47.58 o                         
  -1  10   1        275.32        376.04        39.12 o                         
   0  10   1        670.11        670.76        34.90 o                         
   1  10   1        205.68        175.15        46.92 o                         
   2  10   1       4827.43       4792.03        94.29 o                         
   3  10   1         55.74         34.57        27.14 o                         
   4  10   1        625.39        583.16        30.92 o                         
   5  10   1       5616.46       5653.49       128.42 o                         
   6  10   1        619.70        587.96        32.87 o                         
   7  10   1         60.36         29.53        30.42 o                         
   8  10   1         73.03        107.26        42.61 o                         
   9  10   1        159.39        219.35        51.98 o                         
  10  10   1          0.55        104.74        70.12 o                         
  11  10   1          6.43         53.96        46.99 o                         
 -10  11   1          4.37         12.42        32.81 o                         
  -9  11   1        102.69         86.46        41.42 o                         
  -8  11   1        696.70        743.89       109.45 o                         
  -7  11   1        974.29       1024.53        71.43 o                         
  -6  11   1        344.10        392.53        28.54 o                         
  -5  11   1       1103.87       1120.90        32.81 o                         
  -4  11   1        701.99        764.94        33.23 o                         
  -3  11   1        166.83        118.41        45.73 o                         
  -2  11   1        709.71        722.73        67.31 o                         
  -1  11   1       1769.12       1876.99        54.47 o                         
   0  11   1         36.70        139.41        43.08 o                         
   1  11   1        302.58        272.09        34.87 o                         
   2  11   1       1091.99       1061.74        61.44 o                         
   3  11   1         12.42        -11.51        39.96 o                         
   4  11   1        466.71        478.09        33.93 o                         
   5  11   1        449.10        504.23        42.05 o                         
   6  11   1        905.70        898.12        37.58 o                         
   7  11   1        308.53        323.13        58.75 o                         
   8  11   1        282.24        320.91        64.62 o                         
   9  11   1         20.47        -30.60        30.60 o                         
  10  11   1        121.74         97.94        57.34 o                         
  -9  12   1        113.31         94.61        34.13 o                         
  -8  12   1         16.49          1.26        40.23 o                         
  -7  12   1         31.36         85.36        55.00 o                         
  -6  12   1        291.01        260.51        42.14 o                         
  -5  12   1        339.54        344.61        46.82 o                         
  -4  12   1       2056.25       2025.66        41.69 o                         
  -3  12   1          2.66        -29.16        29.16 o                         
  -2  12   1        250.49        243.22        49.05 o                         
  -1  12   1        472.87        501.59        70.00 o                         
   0  12   1        313.07        304.73        49.21 o                         
   1  12   1        191.06        232.87        28.43 o                         
   2  12   1       4345.67       4166.62       101.97 o                         
   3  12   1        207.25        242.43        32.47 o                         
   4  12   1          4.12        -13.77        48.33 o                         
   5  12   1        451.80        546.39        36.33 o                         
   6  12   1        278.59        408.27        89.41 o                         
   7  12   1        133.94        188.86        84.09 o                         
   8  12   1        148.75         54.34        34.48 o                         
   9  12   1         89.20        -38.88        61.48 o                         
  -8  13   1         92.43         24.33        36.75 o                         
  -7  13   1        936.37        849.62        86.04 o                         
  -6  13   1        122.71         19.72        29.82 o                         
  -5  13   1         47.56         58.21        41.21 o                         
  -4  13   1         82.35         79.39        44.41 o                         
  -3  13   1         14.84        -69.16        69.16 o                         
  -2  13   1         29.80         50.04        48.04 o                         
  -1  13   1       2619.97       2619.30       100.67 o                         
   0  13   1        363.34        418.66        36.72 o                         
   1  13   1        114.98        146.69        46.35 o                         
   2  13   1        577.13        729.38        81.48 o                         
   3  13   1        311.57        328.88        42.11 o                         
   4  13   1          8.91         -1.36        45.06 o                         
   5  13   1        312.77        243.73        43.91 o                         
   6  13   1        279.53        394.88        66.99 o                         
   7  13   1         18.70         -8.12        51.53 o                         
   8  13   1        184.55        204.72        98.06 o                         
  -6  14   1        131.95        130.22        31.86 o                         
  -5  14   1        107.05         25.21        39.71 o                         
  -4  14   1       1060.58       1010.11        55.14 o                         
  -3  14   1          1.08        -30.70        30.70 o                         
  -2  14   1        124.43          9.43        35.23 o                         
  -1  14   1        136.87         54.89        39.40 o                         
   0  14   1          9.81         82.18        32.52 o                         
   1  14   1         70.09          3.46        43.32 o                         
   2  14   1        813.90        744.53        34.49 o                         
   3  14   1        364.14        428.90        47.85 o                         
   4  14   1        314.69        398.60        54.52 o                         
   5  14   1         17.47        -13.20        63.34 o                         
   6  14   1         36.19         48.34        38.05 o                         
  -4  15   1          1.69         50.49        61.64 o                         
  -3  15   1        477.85        553.85        83.05 o                         
  -2  15   1        191.42        162.75        62.09 o                         
  -1  15   1       1391.44       1135.49        77.08 o                         
   0  15   1        202.71        119.55        56.59 o                         
   1  15   1         32.33        -32.54        32.54 o                         
   2  15   1         55.54        105.81        37.88 o                         
   3  15   1        190.52        284.64        36.49 o                         
   4  15   1        230.40        149.60        41.97 o                         
 -14   0   2         33.21         18.03        46.80 o                         
 -12   0   2        312.12        308.36       119.48 o                         
 -10   0   2       1066.67       1005.45        83.27 o                         
  -8   0   2        971.93        863.27        56.11 o                         
  -6   0   2       4072.60       3840.67        88.25 o                         
  -4   0   2      18383.15      16439.78       190.39 o                         
  -2   0   2     100756.19     101480.30      2869.99 o                         
   0   0   2       8690.35       8193.35       402.31 o                         
   2   0   2       1158.85        919.47        80.69 o                         
   4   0   2       1882.06       1695.02        62.51 o                         
   6   0   2        121.51         98.87        52.77 o                         
   8   0   2       1045.84       1067.95        40.79 o                         
  10   0   2       1647.37       1521.85        51.41 o                         
  12   0   2         23.46        -27.19        85.83 o                         
  14   0   2        532.48        479.89        59.09 o                         
 -15   1   2         33.18         29.62        36.04 o                         
 -14   1   2        120.62         72.60        34.37 o                         
 -13   1   2          6.97         63.20        34.88 o                         
 -12   1   2        125.21         64.15        32.58 o                         
 -11   1   2        165.57        140.90        33.45 o                         
 -10   1   2          8.90         27.61        37.53 o                         
  -9   1   2        714.90        732.33        38.89 o                         
  -8   1   2        473.51        532.32        31.19 o                         
  -7   1   2       5038.76       4995.18       105.15 o                         
  -6   1   2          0.19          2.08        30.69 o                         
  -5   1   2       9169.36       8298.52       188.46 o                         
  -4   1   2        243.64        287.64        45.92 o                         
  -3   1   2      27822.90      24912.03       430.38 o                         
  -2   1   2       1835.12       1867.12        70.68 o                         
  -1   1   2        526.31        598.38        58.52 o                         
   0   1   2        881.34        808.12        58.50 o                         
   1   1   2      22039.18      20512.73       216.21 o                         
   2   1   2      22260.80      21525.71       285.46 o                         
   3   1   2      17649.87      16818.01       257.95 o                         
   4   1   2        644.13        628.89        36.50 o                         
   5   1   2       2346.35       2311.83        78.19 o                         
   6   1   2        998.79       1084.95        37.92 o                         
   7   1   2        473.46        487.54        30.28 o                         
   8   1   2          1.48         57.21        26.80 o                         
   9   1   2        390.70        445.49        40.19 o                         
  10   1   2          2.06          0.55        42.99 o                         
  11   1   2        732.03        739.98        54.17 o                         
  12   1   2          0.22        -14.01        30.40 o                         
  13   1   2        364.92        385.05        46.73 o                         
  14   1   2         66.30        126.16        49.70 o                         
 -15   2   2        325.25        222.34        68.00 o                         
 -14   2   2         19.42          0.92        37.42 o                         
 -13   2   2         19.22         83.05        38.12 o                         
 -12   2   2        112.93        154.94        33.67 o                         
 -11   2   2       1160.78       1121.54        45.22 o                         
 -10   2   2        214.38        229.46        34.73 o                         
  -9   2   2         44.87         42.04        29.22 o                         
  -8   2   2       6656.75       7012.65       122.62 o                         
  -7   2   2        465.65        590.79        39.82 o                         
  -6   2   2       2698.70       2543.76        39.71 o                         
  -5   2   2         27.60         17.15        29.60 o                         
  -4   2   2        161.08        116.17        40.16 o                         
  -3   2   2         74.03         59.83        41.18 o                         
  -2   2   2      60732.70      56676.28      1382.58 o                         
  -1   2   2        516.46        483.28        61.37 o                         
   0   2   2       4611.67       4191.98        82.71 o                         
   1   2   2        903.08        850.09        47.41 o                         
   2   2   2       6550.95       6725.09        95.92 o                         
   3   2   2        514.18        559.40        41.88 o                         
   4   2   2       7208.45       7474.44        51.20 o                         
   5   2   2       1504.70       1712.33        35.27 o                         
   6   2   2        913.99        943.53        42.42 o                         
   7   2   2         30.36         86.81        29.16 o                         
   8   2   2        390.69        400.66        59.66 o                         
   9   2   2         92.24        143.24        42.18 o                         
  10   2   2        630.11        628.23        29.88 o                         
  11   2   2         37.92         16.38        48.44 o                         
  12   2   2         39.53         58.68        64.26 o                         
  13   2   2        162.03        113.86        32.83 o                         
  14   2   2        597.06        665.52       101.76 o                         
 -14   3   2          0.26        -34.94        34.94 o                         
 -13   3   2        246.64        195.84        42.29 o                         
 -12   3   2          5.73         30.51        40.17 o                         
 -11   3   2          4.79        -33.72        33.72 o                         
 -10   3   2        138.83        149.82        32.62 o                         
  -9   3   2       1425.84       1283.13        35.74 o                         
  -8   3   2         13.36          5.51        25.35 o                         
  -7   3   2        139.72         91.31        29.14 o                         
  -6   3   2       2112.24       2252.64        39.98 o                         
  -5   3   2      18223.13      18162.81       254.47 o                         
  -4   3   2         22.36         49.33        34.89 o                         
  -3   3   2       1928.36       1547.60        49.23 o                         
  -2   3   2          0.99         14.70        46.31 o                         
  -1   3   2      11766.18      11139.46       221.96 o                         
   0   3   2        282.44        246.48        40.79 o                         
   1   3   2      23313.10      21765.79       318.06 o                         
   2   3   2      15536.95      15939.17       191.35 o                         
   3   3   2       5603.52       5447.02        75.83 o                         
   4   3   2       8118.61       8302.59       121.92 o                         
   5   3   2          3.89        -30.40        30.40 o                         
   6   3   2       3291.29       3453.19        46.83 o                         
   7   3   2          6.21        -19.96        25.13 o                         
   8   3   2       1156.09       1234.10        31.44 o                         
   9   3   2        290.01        247.89        41.23 o                         
  10   3   2        379.94        333.55        36.57 o                         
  11   3   2        744.78        656.86        34.53 o                         
  12   3   2          0.21        -40.53        52.01 o                         
  13   3   2       1334.89       1211.13       104.31 o                         
 -14   4   2         17.56         32.51        35.76 o                         
 -13   4   2          9.08         19.48        34.37 o                         
 -12   4   2        171.28        155.10        39.10 o                         
 -11   4   2         56.57        130.55        35.74 o                         
 -10   4   2        676.44        661.77        31.00 o                         
  -9   4   2         67.24         87.60        28.89 o                         
  -8   4   2       2303.62       2408.88        43.83 o                         
  -7   4   2          9.61          2.52        28.83 o                         
  -6   4   2        606.79        474.80        33.56 o                         
  -5   4   2        322.99        284.29        30.80 o                         
  -4   4   2        455.38        316.10        33.60 o                         
  -3   4   2       2178.37       2212.07        41.37 o                         
  -2   4   2      17243.07      16212.58       192.03 o                         
  -1   4   2       2257.06       2254.33        49.26 o                         
   0   4   2      26962.05      25205.09       753.67 o                         
   1   4   2      10616.11      10410.86       123.42 o                         
   2   4   2      12528.05      12087.60       167.08 o                         
   3   4   2       1987.04       2194.15        50.99 o                         
   4   4   2       2662.77       2793.99        34.48 o                         
   5   4   2       2462.73       2858.55        36.57 o                         
   6   4   2       2127.99       2451.64        36.59 o                         
   7   4   2        378.73        424.20        31.54 o                         
   8   4   2        901.81        862.48        52.41 o                         
   9   4   2        176.26        227.39        47.57 o                         
  10   4   2       3022.18       3142.78        69.53 o                         
  11   4   2         30.48        125.24        80.06 o                         
  12   4   2        348.36        380.74        48.49 o                         
  13   4   2        180.12        177.33        76.54 o                         
 -14   5   2        133.67        126.65        48.68 o                         
 -13   5   2        662.50        640.67        73.54 o                         
 -12   5   2        639.01        815.94        34.34 o                         
 -11   5   2        175.83        147.80        28.72 o                         
 -10   5   2         24.45         71.92        28.78 o                         
  -9   5   2       2501.78       2489.68        48.04 o                         
  -8   5   2       1495.29       1731.09        40.14 o                         
  -7   5   2       1504.00       1502.63        44.36 o                         
  -6   5   2       1968.77       1977.44        42.54 o                         
  -5   5   2      13574.61      13798.24       262.38 o                         
  -4   5   2        367.58        470.86        34.34 o                         
  -3   5   2       3426.98       2995.54        57.88 o                         
  -2   5   2         13.84         16.99        36.37 o                         
  -1   5   2       4574.07       4098.99        98.80 o                         
   0   5   2         68.39        142.91        33.19 o                         
   1   5   2        846.93        763.59        40.93 o                         
   2   5   2        171.45        164.44        31.45 o                         
   3   5   2       1606.46       1540.60        37.38 o                         
   4   5   2       3627.95       3787.24        50.76 o                         
   5   5   2       2127.55       2342.23        39.49 o                         
   6   5   2        449.47        498.27        25.85 o                         
   7   5   2        545.04        623.25        29.50 o                         
   8   5   2        297.50        298.23        31.00 o                         
   9   5   2        655.58        655.21        30.50 o                         
  10   5   2        621.41        654.03        40.65 o                         
  11   5   2         34.80        186.51        49.38 o                         
  12   5   2        427.12        417.87        32.91 o                         
  13   5   2        786.32        760.83        77.85 o                         
 -14   6   2         92.03         65.87        33.01 o                         
 -13   6   2        111.45        130.42        72.28 o                         
 -12   6   2        222.85        237.20        41.27 o                         
 -11   6   2         15.93         24.15        31.75 o                         
 -10   6   2         13.79         26.18        29.77 o                         
  -9   6   2        395.54        467.32        33.24 o                         
  -8   6   2       4680.86       4776.23        69.95 o                         
  -7   6   2         45.42         52.87        29.24 o                         
  -6   6   2       2674.29       2541.08        80.63 o                         
  -5   6   2       1048.89        998.97        32.67 o                         
  -4   6   2       1718.95       1636.67        34.75 o                         
  -3   6   2       3309.75       3601.91        83.29 o                         
  -2   6   2       3558.79       3216.61        70.41 o                         
  -1   6   2        604.66        656.82        37.32 o                         
   0   6   2       4961.00       4914.78        98.50 o                         
   1   6   2       4120.90       4259.95       101.75 o                         
   2   6   2       4009.88       4341.78        52.57 o                         
   3   6   2        355.25        370.66        32.47 o                         
   4   6   2       3483.55       3568.20        87.33 o                         
   5   6   2       1287.03       1331.55        34.23 o                         
   6   6   2        406.76        472.15        56.03 o                         
   7   6   2       1788.56       1975.68        53.70 o                         
   8   6   2        359.57        408.51        35.11 o                         
   9   6   2        716.57        738.32        51.90 o                         
  10   6   2        196.08        247.50        48.48 o                         
  11   6   2          3.26         39.49        39.19 o                         
  12   6   2        182.64        139.52        30.00 o                         
  13   6   2          2.43         39.41        56.78 o                         
 -13   7   2         25.05         81.80        32.05 o                         
 -12   7   2        465.80        436.75        47.42 o                         
 -11   7   2       2759.48       2517.35       107.23 o                         
 -10   7   2        167.54        205.30        30.05 o                         
  -9   7   2       1835.13       1813.41        85.66 o                         
  -8   7   2       3753.62       3841.38        59.54 o                         
  -7   7   2        840.75        841.39        49.93 o                         
  -6   7   2        639.01        729.05        31.54 o                         
  -5   7   2       3975.97       3809.14       109.34 o                         
  -4   7   2        629.56        705.24        29.28 o                         
  -3   7   2       5616.31       5408.62        47.55 o                         
  -2   7   2       5376.28       5862.15       151.41 o                         
  -1   7   2       4115.25       4053.90        81.50 o                         
   0   7   2       1944.87       2193.53        68.13 o                         
   1   7   2       5897.96       5869.32       102.33 o                         
   2   7   2        271.93        341.44        28.24 o                         
   3   7   2       1573.19       1652.12        70.31 o                         
   4   7   2        696.76        655.87        30.65 o                         
   5   7   2         36.45         37.95        29.01 o                         
   6   7   2          6.98        -15.36        40.04 o                         
   7   7   2        178.78        155.12        37.60 o                         
   8   7   2         31.05         50.92        35.77 o                         
   9   7   2        349.96        329.33        30.32 o                         
  10   7   2        920.69        856.47        37.88 o                         
  11   7   2        543.77        471.99        42.11 o                         
  12   7   2        116.66        120.93        62.02 o                         
 -13   8   2         43.79          6.78        57.59 o                         
 -12   8   2          3.78         10.01        33.07 o                         
 -11   8   2        911.46        869.07        64.73 o                         
 -10   8   2       1308.76       1238.56        69.24 o                         
  -9   8   2        641.88        837.59        83.27 o                         
  -8   8   2        965.61       1001.42        43.42 o                         
  -7   8   2         78.28        107.86        37.07 o                         
  -6   8   2       2568.96       2708.42        81.14 o                         
  -5   8   2          0.23         -9.25        32.63 o                         
  -4   8   2       5625.19       5569.80       142.01 o                         
  -3   8   2        200.42        223.80        28.28 o                         
  -2   8   2        517.49        449.73        31.14 o                         
  -1   8   2        710.54        813.80        32.25 o                         
   0   8   2       2712.72       2850.57        77.33 o                         
   1   8   2        548.17        491.77        28.51 o                         
   2   8   2        210.63        167.21        33.22 o                         
   3   8   2       1722.02       1783.23        40.13 o                         
   4   8   2         85.37         64.27        33.60 o                         
   5   8   2       2340.84       2457.82        57.89 o                         
   6   8   2         18.12         59.93        35.65 o                         
   7   8   2        933.74        943.82        88.40 o                         
   8   8   2         12.34         80.57        32.57 o                         
   9   8   2         57.58         53.67        33.44 o                         
  10   8   2        127.02        121.19        58.44 o                         
  11   8   2          2.22         36.26        31.32 o                         
  12   8   2         10.19          8.72        33.25 o                         
 -12   9   2        108.02        141.46        54.45 o                         
 -11   9   2        767.30        657.99        79.37 o                         
 -10   9   2        331.45        457.52        60.03 o                         
  -9   9   2         19.93         43.09        32.16 o                         
  -8   9   2         24.51         32.84        30.46 o                         
  -7   9   2       4926.02       4810.90        88.28 o                         
  -6   9   2       1180.09       1208.48        42.79 o                         
  -5   9   2       1534.47       1650.15        65.50 o                         
  -4   9   2         40.02         69.08        32.86 o                         
  -3   9   2       2528.96       2579.64        45.71 o                         
  -2   9   2        108.18        159.67        31.39 o                         
  -1   9   2       1031.47       1053.39        54.73 o                         
   0   9   2        877.73        954.03        59.14 o                         
   1   9   2       5399.93       5595.65       144.59 o                         
   2   9   2       1096.00       1112.80        44.85 o                         
   3   9   2         66.86        105.27        36.04 o                         
   4   9   2        544.14        613.89        70.49 o                         
   5   9   2         28.33        -39.28        62.81 o                         
   6   9   2       2335.69       2386.16        40.71 o                         
   7   9   2        235.62        174.36        38.53 o                         
   8   9   2         61.35        144.23        35.13 o                         
   9   9   2         71.23         30.61        34.08 o                         
  10   9   2        186.28        315.47        45.23 o                         
  11   9   2        165.77        138.65        40.78 o                         
 -11  10   2        130.67         28.84        44.54 o                         
 -10  10   2        708.60        646.51        83.69 o                         
  -9  10   2        105.41        175.98        61.35 o                         
  -8  10   2       1182.99       1201.67        49.88 o                         
  -7  10   2         11.72        -23.64        52.30 o                         
  -6  10   2        272.37        331.25        49.71 o                         
  -5  10   2        105.45        104.09        31.18 o                         
  -4  10   2       8935.63       9010.58        91.20 o                         
  -3  10   2        350.72        392.85        35.07 o                         
  -2  10   2       1549.05       1646.14        58.75 o                         
  -1  10   2        876.67        845.67        37.69 o                         
   0  10   2        724.43        789.63        38.91 o                         
   1  10   2        257.76        229.69        36.51 o                         
   2  10   2        195.22        225.02        46.84 o                         
   3  10   2         25.52        123.64        37.37 o                         
   4  10   2         12.40         34.88        31.99 o                         
   5  10   2        324.97        325.52        40.48 o                         
   6  10   2          0.25         83.83        40.76 o                         
   7  10   2       1190.25       1161.20        56.53 o                         
   8  10   2          9.36        -34.09        34.09 o                         
   9  10   2        208.98        151.72        58.58 o                         
  10  10   2         41.36        135.76        79.32 o                         
 -10  11   2         39.41          4.91        33.96 o                         
  -9  11   2         22.22        -59.19        59.19 o                         
  -8  11   2         21.39         79.98        33.57 o                         
  -7  11   2        287.14        310.80        33.24 o                         
  -6  11   2        184.73        235.54        49.78 o                         
  -5  11   2        378.91        421.33        61.28 o                         
  -4  11   2        241.00        273.40        52.87 o                         
  -3  11   2        371.52        488.06        97.61 o                         
  -2  11   2        390.32        367.62        37.91 o                         
  -1  11   2       1263.72       1330.61        34.05 o                         
   0  11   2        133.87         89.01        45.09 o                         
   1  11   2       1693.08       1603.64        38.09 o                         
   2  11   2          8.49          3.20        29.55 o                         
   3  11   2        455.41        508.85        47.51 o                         
   4  11   2       1474.27       1375.38        78.30 o                         
   5  11   2         13.73        102.00        40.47 o                         
   6  11   2        149.58        277.29        52.45 o                         
   7  11   2         87.92         40.76        56.20 o                         
   8  11   2        317.61        533.44       100.53 o                         
   9  11   2        321.49        219.04        43.06 o                         
  -9  12   2        146.62         19.05        46.30 o                         
  -8  12   2        108.57        123.62        51.43 o                         
  -7  12   2         17.89         11.00        38.69 o                         
  -6  12   2        547.62        561.04        45.63 o                         
  -5  12   2        160.55        301.24        75.04 o                         
  -4  12   2        486.33        588.42        58.93 o                         
  -3  12   2         18.97        -16.87        37.58 o                         
  -2  12   2         67.07         80.73        28.83 o                         
  -1  12   2       1990.53       1972.42        77.19 o                         
   0  12   2        147.99        163.85        46.34 o                         
   1  12   2        210.03        333.99        32.96 o                         
   2  12   2        691.44        621.98        60.45 o                         
   3  12   2        531.79        523.86        39.64 o                         
   4  12   2         41.13        104.82        49.50 o                         
   5  12   2        111.60        143.56        35.75 o                         
   6  12   2          0.44         15.65        48.03 o                         
   7  12   2        303.71        468.84        61.82 o                         
   8  12   2         18.19         58.45        59.40 o                         
  -8  13   2         77.54        116.49        57.03 o                         
  -7  13   2        381.10        450.19        38.02 o                         
  -6  13   2        477.22        446.13        51.41 o                         
  -5  13   2        910.14        907.59        42.54 o                         
  -4  13   2        138.71         86.16        31.14 o                         
  -3  13   2        309.12        398.24        54.65 o                         
  -2  13   2         42.98        117.14        39.12 o                         
  -1  13   2       1347.22       1318.38        65.17 o                         
   0  13   2        180.46        124.20        32.63 o                         
   1  13   2        344.08        294.63        41.21 o                         
   2  13   2        589.88        679.23        71.65 o                         
   3  13   2        107.29        133.55        37.53 o                         
   4  13   2        794.86        831.50        95.39 o                         
   5  13   2         58.32         99.23        74.78 o                         
   6  13   2       1822.63       1524.85        86.70 o                         
   7  13   2          8.74        104.14        50.12 o                         
  -7  14   2         40.84        108.45        39.45 o                         
  -6  14   2         83.01         88.31        33.91 o                         
  -5  14   2         46.68         43.00        39.96 o                         
  -4  14   2        519.15        558.85        36.41 o                         
  -3  14   2        225.84        304.66        85.51 o                         
  -2  14   2         46.80         80.60        36.27 o                         
  -1  14   2        469.96        516.89        71.42 o                         
   0  14   2        880.57        864.12        37.17 o                         
   1  14   2         60.56          6.18        40.82 o                         
   2  14   2        529.45        531.45        29.74 o                         
   3  14   2        138.27        160.44        40.45 o                         
   4  14   2          3.71         50.29        41.88 o                         
   5  14   2         36.94        -37.02        37.02 o                         
   6  14   2         94.03        211.20        78.02 o                         
  -4  15   2        165.14        179.36        34.99 o                         
  -3  15   2        111.80         44.23        34.73 o                         
  -2  15   2        376.32        500.08        91.97 o                         
  -1  15   2         47.52        147.59        77.15 o                         
   0  15   2          6.02        -12.25        33.72 o                         
   1  15   2          7.78          1.91        47.58 o                         
   2  15   2       1128.69       1084.89        87.11 o                         
   3  15   2         31.09        142.24        71.18 o                         
 -15   0   3         41.72        218.93        82.37 o                         
 -13   0   3        234.98        385.81        85.80 o                         
 -11   0   3         80.22         56.16        63.17 o                         
  -9   0   3          7.46         76.50        37.34 o                         
  -7   0   3       3159.20       3224.46       101.73 o                         
  -5   0   3       3744.42       3347.70        93.94 o                         
  -3   0   3        812.91        996.43        81.02 o                         
  -1   0   3      10500.86      10038.50       217.43 o                         
   1   0   3       5465.77       5090.45       116.06 o                         
   3   0   3      15153.89      13678.08       185.20 o                         
   5   0   3       7805.07       7060.00       243.81 o                         
   7   0   3       2730.15       2696.61       169.35 o                         
   9   0   3       7305.43       7589.14       229.40 o                         
  11   0   3        692.84        667.05        50.13 o                         
  13   0   3        283.09         94.40       107.39 o                         
 -15   1   3         45.22        100.10        45.25 o                         
 -14   1   3        129.34        152.33        38.79 o                         
 -13   1   3         14.37         45.42        36.71 o                         
 -12   1   3        165.88        212.26        38.95 o                         
 -11   1   3        214.03        214.94        35.47 o                         
 -10   1   3       1740.69       1774.28        48.47 o                         
  -9   1   3       1168.95       1232.07        31.15 o                         
  -8   1   3          3.02         14.36        30.28 o                         
  -7   1   3          0.26        501.91       117.30 o                         
  -6   1   3        526.52        506.32        36.45 o                         
  -5   1   3          7.01         13.55        40.75 o                         
  -4   1   3       1106.13       1003.84        46.60 o                         
  -3   1   3       3151.08       3416.43        80.36 o                         
  -2   1   3        130.82        163.24        84.76 o                         
  -1   1   3      13172.28      12253.12       504.09 o                         
   0   1   3       4744.69       3844.92       172.27 o                         
   1   1   3        359.44        335.50        52.20 o                         
   2   1   3      28998.39      25979.62       166.74 o                         
   3   1   3        570.79        526.55        42.21 o                         
   4   1   3       3436.35       3050.27        93.70 o                         
   5   1   3       2801.41       2924.57        46.73 o                         
   6   1   3      10516.76      10348.30        76.60 o                         
   7   1   3          3.44          0.13        30.53 o                         
   8   1   3       4070.96       4181.51        95.35 o                         
   9   1   3        371.99        527.13        65.66 o                         
  10   1   3        204.07        133.60        34.38 o                         
  11   1   3         13.92         -9.48        43.79 o                         
  12   1   3         95.33          9.02        43.97 o                         
  13   1   3          8.65        143.83        37.47 o                         
 -15   2   3        157.11        108.31        34.36 o                         
 -14   2   3        273.19        384.78        48.20 o                         
 -13   2   3        358.54        367.88        37.09 o                         
 -12   2   3          5.58         30.21        42.92 o                         
 -11   2   3         17.13         28.04        35.01 o                         
 -10   2   3         58.21         38.92        35.35 o                         
  -9   2   3        754.50        873.74        36.86 o                         
  -8   2   3       1216.68       1289.48        35.32 o                         
  -7   2   3       2531.51       2566.62        53.14 o                         
  -6   2   3         38.59        -26.30        34.92 o                         
  -5   2   3       3470.27       3577.96        51.61 o                         
  -4   2   3        210.65        121.21        35.46 o                         
  -3   2   3      11686.20      10914.14       365.73 o                         
  -2   2   3        163.88        196.90        63.11 o                         
  -1   2   3      12253.71      11323.65       208.46 o                         
   0   2   3       1265.88       1184.19        45.02 o                         
   1   2   3      12339.32      10979.64       141.80 o                         
   2   2   3        317.10        345.46        39.15 o                         
   3   2   3       1465.83       1233.32        40.52 o                         
   4   2   3       2891.30       3307.50        82.80 o                         
   5   2   3       1296.07       1013.92        41.91 o                         
   6   2   3       1446.67       1435.11        37.18 o                         
   7   2   3       2431.27       2451.97        54.16 o                         
   8   2   3         38.48         57.43        28.48 o                         
   9   2   3       2496.05       2420.71        65.05 o                         
  10   2   3        100.51        119.59        31.78 o                         
  11   2   3        673.75        732.44        43.83 o                         
  12   2   3          2.02        120.60        36.90 o                         
  13   2   3         11.75         50.04        40.04 o                         
 -15   3   3        240.81        130.06        38.41 o                         
 -14   3   3        320.70        445.19        44.93 o                         
 -13   3   3       1045.58        897.14        32.65 o                         
 -12   3   3        548.88        631.43        39.62 o                         
 -11   3   3        144.22        151.42        27.37 o                         
 -10   3   3         51.45         76.22        29.27 o                         
  -9   3   3          7.75         29.44        30.82 o                         
  -8   3   3          2.47         59.20        28.24 o                         
  -7   3   3        145.94        206.46        31.87 o                         
  -6   3   3          7.22         10.78        32.44 o                         
  -5   3   3         35.89          5.64        34.86 o                         
  -4   3   3         12.89         16.18        34.91 o                         
  -3   3   3        276.71        346.69        50.06 o                         
  -2   3   3       2844.10       2500.17        53.45 o                         
  -1   3   3      18414.25      17276.31       294.63 o                         
   0   3   3       6097.03       5381.39        62.33 o                         
   1   3   3        834.63        827.73        42.41 o                         
   2   3   3      14200.59      13092.31       179.87 o                         
   3   3   3       5363.26       5398.27        53.77 o                         
   4   3   3       9278.16       8856.62       116.55 o                         
   5   3   3        452.68        487.20        48.95 o                         
   6   3   3       3922.73       3937.30        81.29 o                         
   7   3   3       1214.51       1271.27        68.94 o                         
   8   3   3       2369.44       2375.68        53.45 o                         
   9   3   3         43.26        -30.14        36.45 o                         
  10   3   3        221.86        275.87        60.80 o                         
  11   3   3         44.79         83.23        40.15 o                         
  12   3   3        163.61        164.30        37.33 o                         
  13   3   3        326.31        281.40        36.93 o                         
 -14   4   3          7.21         -0.10        28.51 o                         
 -13   4   3        566.83        631.16        54.28 o                         
 -12   4   3         90.58        118.96        31.31 o                         
 -11   4   3        835.66        829.12        33.42 o                         
 -10   4   3          5.33          5.99        29.88 o                         
  -9   4   3        323.01        336.33        33.62 o                         
  -8   4   3        122.23        110.21        26.30 o                         
  -7   4   3        751.20        887.64        32.95 o                         
  -6   4   3       1653.55       1798.92        36.47 o                         
  -5   4   3        669.61        777.01        36.17 o                         
  -4   4   3       1144.34       1086.42        36.73 o                         
  -3   4   3        142.92        107.01        37.35 o                         
  -2   4   3        993.44       1109.77        43.19 o                         
  -1   4   3       1509.30       1313.71        44.11 o                         
   0   4   3        452.30        430.28        39.24 o                         
   1   4   3       7853.36       7309.04       124.72 o                         
   2   4   3       2608.25       2853.25        51.01 o                         
   3   4   3       6416.87       5962.42        60.60 o                         
   4   4   3          9.56         28.22        28.89 o                         
   5   4   3      11310.40      11157.26       250.93 o                         
   6   4   3       5224.64       5339.71       101.54 o                         
   7   4   3       4514.96       4440.92        71.32 o                         
   8   4   3         85.10         80.95        34.35 o                         
   9   4   3        702.44        734.92        43.82 o                         
  10   4   3        315.13        346.86        43.20 o                         
  11   4   3        368.77        353.25        48.20 o                         
  12   4   3         23.53        111.08        76.24 o                         
  13   4   3         55.23        123.14        50.13 o                         
 -14   5   3        267.03        222.95        37.54 o                         
 -13   5   3          5.23         21.49        51.98 o                         
 -12   5   3        121.95         99.74        44.17 o                         
 -11   5   3       1346.36       1455.29        49.98 o                         
 -10   5   3         52.34         21.37        31.04 o                         
  -9   5   3        467.32        522.50        31.34 o                         
  -8   5   3        137.10        100.83        31.74 o                         
  -7   5   3       1413.64       1563.16        49.49 o                         
  -6   5   3         95.23        105.47        30.55 o                         
  -5   5   3        276.76        256.54        31.62 o                         
  -4   5   3       1456.58       1428.98        34.83 o                         
  -3   5   3       1023.75       1043.82        37.34 o                         
  -2   5   3       6300.94       6328.29       111.12 o                         
  -1   5   3        585.74        495.02        37.93 o                         
   0   5   3       5136.57       4892.24        68.19 o                         
   1   5   3          3.89         18.14        32.08 o                         
   2   5   3        967.27        769.96        34.73 o                         
   3   5   3       3469.05       3789.16       102.54 o                         
   4   5   3       1839.07       1580.98        31.41 o                         
   5   5   3        438.36        456.18        28.09 o                         
   6   5   3        206.68        340.41        42.40 o                         
   7   5   3       1812.39       1760.26        35.93 o                         
   8   5   3       2456.38       2457.86        39.18 o                         
   9   5   3        164.66        127.19        30.03 o                         
  10   5   3        105.46        118.62        38.29 o                         
  11   5   3         36.43         86.17        42.60 o                         
  12   5   3        947.42        858.63        53.12 o                         
  13   5   3         17.84        -48.90        48.90 o                         
 -14   6   3         48.66         86.52        39.12 o                         
 -13   6   3         45.51        -24.19        33.49 o                         
 -12   6   3         20.43         69.83        44.26 o                         
 -11   6   3        712.23        761.99        66.64 o                         
 -10   6   3        428.59        395.08        30.59 o                         
  -9   6   3       1321.70       1409.70        46.42 o                         
  -8   6   3       1190.24       1253.36        39.88 o                         
  -7   6   3         26.11          7.57        25.43 o                         
  -6   6   3        781.00        861.91        66.04 o                         
  -5   6   3          9.26         29.30        27.01 o                         
  -4   6   3       1645.71       1690.09        39.71 o                         
  -3   6   3       4772.66       4973.41        95.73 o                         
  -2   6   3         14.16         40.62        32.78 o                         
  -1   6   3       3846.10       4128.83        76.87 o                         
   0   6   3       3461.70       3800.49        54.10 o                         
   1   6   3       2050.03       1780.99        46.02 o                         
   2   6   3        729.81        785.91        31.45 o                         
   3   6   3      10352.35      10416.04       197.29 o                         
   4   6   3        246.60        362.26        41.95 o                         
   5   6   3       7336.47       7469.76       102.36 o                         
   6   6   3        788.03        959.99        33.35 o                         
   7   6   3       1039.45       1029.65        61.58 o                         
   8   6   3        413.61        436.48        36.05 o                         
   9   6   3         55.33         96.57        45.67 o                         
  10   6   3       1886.75       1712.27        66.70 o                         
  11   6   3        397.71        555.14        75.39 o                         
  12   6   3         20.99         43.90        33.42 o                         
 -13   7   3         80.63         99.13        34.88 o                         
 -12   7   3        232.23        170.23        32.11 o                         
 -11   7   3        282.13        300.83        39.07 o                         
 -10   7   3        753.78        832.38        47.18 o                         
  -9   7   3         18.60         26.45        28.91 o                         
  -8   7   3         16.56         -5.35        47.76 o                         
  -7   7   3         14.44         20.27        47.33 o                         
  -6   7   3         17.09          6.10        24.92 o                         
  -5   7   3        144.53        148.74        25.19 o                         
  -4   7   3       1281.72       1357.63        37.30 o                         
  -3   7   3        671.46        600.36        31.31 o                         
  -2   7   3       1585.68       1611.15        60.88 o                         
  -1   7   3       2198.17       2262.73        44.91 o                         
   0   7   3       4273.95       4495.64       132.98 o                         
   1   7   3        235.02        347.79        34.94 o                         
   2   7   3       3231.12       3124.80        72.28 o                         
   3   7   3        720.39        823.11        35.43 o                         
   4   7   3       3700.58       3635.72        67.46 o                         
   5   7   3        575.32        527.78        40.31 o                         
   6   7   3       2367.05       2304.46        61.60 o                         
   7   7   3        686.34        747.84        40.00 o                         
   8   7   3       1686.32       1791.77        47.94 o                         
   9   7   3        534.64        588.17        92.66 o                         
  10   7   3        863.74        815.08        62.51 o                         
  11   7   3         25.74        127.83        59.14 o                         
  12   7   3        124.12        125.60        44.72 o                         
 -13   8   3        233.28        249.33        75.00 o                         
 -12   8   3         26.15        -33.03        33.03 o                         
 -11   8   3         84.15         33.72        32.21 o                         
 -10   8   3        630.52        634.18        71.21 o                         
  -9   8   3        502.19        510.90        31.42 o                         
  -8   8   3        165.19        157.72        33.08 o                         
  -7   8   3        557.75        592.36        41.18 o                         
  -6   8   3       3242.61       3421.03        92.75 o                         
  -5   8   3        113.42        130.53        33.39 o                         
  -4   8   3        859.05        903.81        30.36 o                         
  -3   8   3         20.51         29.08        30.41 o                         
  -2   8   3       1213.86       1427.07        33.81 o                         
  -1   8   3       1203.42       1220.39        34.61 o                         
   0   8   3       1737.79       1826.46        67.26 o                         
   1   8   3       1558.78       1482.62        31.36 o                         
   2   8   3       3602.28       3741.79        87.75 o                         
   3   8   3       3102.20       3108.55        76.77 o                         
   4   8   3        214.33        275.05        35.45 o                         
   5   8   3       6158.92       6188.13       114.43 o                         
   6   8   3        276.37        325.05        33.97 o                         
   7   8   3         43.14         -6.04        62.39 o                         
   8   8   3         79.13         95.15        54.44 o                         
   9   8   3        110.91        205.31        79.82 o                         
  10   8   3        343.14        324.07        48.28 o                         
  11   8   3        595.52        587.96       114.71 o                         
 -12   9   3        229.84        284.63        46.57 o                         
 -11   9   3        607.58        665.68        87.29 o                         
 -10   9   3        362.90        459.54        63.08 o                         
  -9   9   3          4.53        -33.08        53.16 o                         
  -8   9   3       1944.54       1908.64        60.50 o                         
  -7   9   3        368.78        509.87        77.77 o                         
  -6   9   3          0.16          2.24        30.94 o                         
  -5   9   3        364.35        322.79        33.30 o                         
  -4   9   3        552.37        591.75        39.99 o                         
  -3   9   3        947.61        955.02        35.80 o                         
  -2   9   3        852.21        862.35        48.15 o                         
  -1   9   3        680.78        656.59        36.53 o                         
   0   9   3       4993.92       5084.59        92.78 o                         
   1   9   3        141.08         30.97        40.73 o                         
   2   9   3        157.52        120.66        29.81 o                         
   3   9   3        236.87        245.50        29.41 o                         
   4   9   3        205.06        243.00        32.57 o                         
   5   9   3        189.14        188.60        57.63 o                         
   6   9   3       3415.58       3428.16       111.20 o                         
   7   9   3        166.45         83.25        48.48 o                         
   8   9   3       1486.35       1336.85        63.56 o                         
   9   9   3        167.66        174.31        41.26 o                         
  10   9   3        613.43        472.65        88.56 o                         
  11   9   3         67.19         69.54        36.00 o                         
 -11  10   3         34.06         40.34        35.73 o                         
 -10  10   3         17.15        -32.84        32.84 o                         
  -9  10   3        133.98         29.01        33.61 o                         
  -8  10   3        612.34        626.01        61.69 o                         
  -7  10   3        705.48        696.55        39.15 o                         
  -6  10   3        612.39        764.87        57.09 o                         
  -5  10   3       3320.63       3199.94        66.43 o                         
  -4  10   3         21.18         47.60        28.54 o                         
  -3  10   3        373.00        423.64        48.73 o                         
  -2  10   3        769.14        717.87        55.11 o                         
  -1  10   3       1524.44       1653.34        51.68 o                         
   0  10   3       2860.27       2762.81        62.83 o                         
   1  10   3        563.62        628.41        33.69 o                         
   2  10   3         13.41        -17.71        29.30 o                         
   3  10   3       5370.77       5261.66       203.54 o                         
   4  10   3       1095.08       1172.22        60.16 o                         
   5  10   3        191.24        282.60        44.66 o                         
   6  10   3         12.69          6.70        41.17 o                         
   7  10   3        343.59        416.17        74.00 o                         
   8  10   3        141.10         31.34        45.54 o                         
   9  10   3        166.94        257.33        73.07 o                         
  10  10   3          2.04        -40.95        45.25 o                         
 -11  11   3         13.90        -35.02        35.02 o                         
 -10  11   3        114.83        112.09        33.43 o                         
  -9  11   3        616.50        699.96        35.94 o                         
  -8  11   3         55.24         89.99        34.44 o                         
  -7  11   3        897.95        840.79        45.32 o                         
  -6  11   3        677.99        679.34        42.12 o                         
  -5  11   3       2436.07       2422.33       101.68 o                         
  -4  11   3         70.52        148.29        40.66 o                         
  -3  11   3       1290.67       1306.60        36.99 o                         
  -2  11   3        162.75        182.83        41.14 o                         
  -1  11   3         29.18         28.62        30.12 o                         
   0  11   3       1799.11       1859.54        52.48 o                         
   1  11   3        879.05        848.14        84.69 o                         
   2  11   3       1494.16       1591.16        40.49 o                         
   3  11   3          0.42         29.49        30.65 o                         
   4  11   3        767.26        784.09        50.64 o                         
   5  11   3        176.92        146.30        47.89 o                         
   6  11   3        912.54        837.02       103.25 o                         
   7  11   3          1.57        -14.88        35.28 o                         
   8  11   3        692.95        463.00       106.95 o                         
   9  11   3        268.18        229.89        57.68 o                         
 -10  12   3        379.68        312.90        43.25 o                         
  -9  12   3        142.77        140.87        46.04 o                         
  -8  12   3         11.66         77.19        39.60 o                         
  -7  12   3         92.71         46.46        34.13 o                         
  -6  12   3        166.80        252.26        50.37 o                         
  -5  12   3         10.53        -13.25        39.36 o                         
  -4  12   3         25.24        146.05        73.58 o                         
  -3  12   3       1905.44       1813.58        41.75 o                         
  -2  12   3       1498.42       1500.78        47.33 o                         
  -1  12   3       1161.34       1086.16        37.18 o                         
   0  12   3       1061.65        953.06        39.66 o                         
   1  12   3         35.68         73.81        39.90 o                         
   2  12   3         36.86         24.03        48.25 o                         
   3  12   3       1272.13       1227.71        42.82 o                         
   4  12   3        294.04        231.97        80.35 o                         
   5  12   3        495.14        438.82        57.18 o                         
   6  12   3         75.39         77.51        57.16 o                         
   7  12   3        156.04        106.85        40.38 o                         
   8  12   3         82.37         23.78        46.96 o                         
  -8  13   3        154.59        106.30        39.53 o                         
  -7  13   3         48.75         92.68        33.17 o                         
  -6  13   3         37.56         45.09        32.58 o                         
  -5  13   3        531.28        610.54        43.10 o                         
  -4  13   3        101.50        126.63        41.64 o                         
  -3  13   3       1339.46       1336.87        70.25 o                         
  -2  13   3         71.39         69.22        33.27 o                         
  -1  13   3         34.83         30.29        36.92 o                         
   0  13   3       3117.75       2951.12       140.39 o                         
   1  13   3        526.15        492.02        59.80 o                         
   2  13   3        360.30        398.07        61.55 o                         
   3  13   3         25.86         34.12        32.82 o                         
   4  13   3        512.30        528.19        65.38 o                         
   5  13   3         19.60         34.66        41.70 o                         
   6  13   3        108.40        116.31        40.51 o                         
   7  13   3         29.06         35.93        50.85 o                         
  -7  14   3        431.41        491.82        84.32 o                         
  -6  14   3        959.03        802.73        56.15 o                         
  -5  14   3         92.45        144.53        70.17 o                         
  -4  14   3         36.68         35.41        31.52 o                         
  -3  14   3        787.49        754.56        64.79 o                         
  -2  14   3        247.99        270.48        88.54 o                         
  -1  14   3        128.41        153.53        35.48 o                         
   0  14   3        571.25        599.24        53.17 o                         
   1  14   3          8.88         22.61        70.68 o                         
   2  14   3         22.19         12.44        46.90 o                         
   3  14   3        888.41        841.93        65.92 o                         
   4  14   3         76.89        -51.96        72.07 o                         
   5  14   3        195.67        177.34        55.38 o                         
  -4  15   3         52.33         53.64        34.26 o                         
  -3  15   3       1271.23       1000.74        54.19 o                         
  -2  15   3         57.74         93.96        48.34 o                         
  -1  15   3          4.52        158.78        90.57 o                         
   0  15   3         41.24        135.32       106.08 o                         
   1  15   3          5.37        240.99       162.16 o                         
   2  15   3        514.08        674.06        63.39 o                         
   3  15   3         39.72        101.83        92.53 o                         
 -14   0   4        333.31        404.10        99.41 o                         
 -12   0   4        351.50        334.57        53.63 o                         
 -10   0   4       6135.09       5813.84       133.52 o                         
  -8   0   4        499.97        517.00        44.16 o                         
  -6   0   4        218.01        170.77        40.53 o                         
  -4   0   4       8098.58       7362.94       191.87 o                         
   0   0   4       4887.25       4302.79       128.34 o                         
   2   0   4      12056.94      12338.46       124.17 o                         
   4   0   4         16.52         45.31        53.01 o                         
   6   0   4       2442.48       2557.25        55.83 o                         
   8   0   4       1500.38       1401.06       143.18 o                         
  10   0   4        536.06        597.43        53.77 o                         
  12   0   4       3145.48       2845.57       120.79 o                         
 -15   1   4        165.22        127.35        81.06 o                         
 -14   1   4          8.23          7.13        36.52 o                         
 -13   1   4         68.07         63.74        36.70 o                         
 -12   1   4        422.44        434.28        41.08 o                         
 -11   1   4        830.76        888.97        36.33 o                         
 -10   1   4        128.54         69.59        35.17 o                         
  -9   1   4       3621.50       3738.35        44.20 o                         
  -8   1   4        215.18        222.44        31.35 o                         
  -7   1   4       8689.09       8350.67        87.33 o                         
  -6   1   4          0.13        -10.24        33.66 o                         
  -5   1   4       2218.77       1884.41        42.88 o                         
  -4   1   4        205.43        233.33        44.35 o                         
  -3   1   4      11462.40      10934.19       186.79 o                         
  -2   1   4       4225.05       4180.48       110.89 o                         
  -1   1   4        119.36         29.59        71.17 o                         
   0   1   4       1230.03       1269.08        66.14 o                         
   1   1   4       1336.46       1363.69        57.63 o                         
   2   1   4       1787.50       1699.58        51.20 o                         
   3   1   4       3419.76       3330.76        96.47 o                         
   4   1   4        267.15        306.75        35.11 o                         
   5   1   4       1806.20       1750.41        44.76 o                         
   6   1   4       1141.49       1174.85        51.01 o                         
   7   1   4        607.47        600.73        52.79 o                         
   8   1   4        219.44        296.67        37.71 o                         
   9   1   4         76.81        128.77        73.33 o                         
  10   1   4        142.74        127.03        45.68 o                         
  11   1   4        325.14        370.07        35.61 o                         
  12   1   4          2.49        -23.51        42.93 o                         
  13   1   4        750.79        732.68        46.71 o                         
 -15   2   4        145.84        151.31        36.82 o                         
 -14   2   4         52.13         43.74        35.55 o                         
 -13   2   4        201.40        232.95        44.89 o                         
 -12   2   4        949.15        936.43        58.80 o                         
 -11   2   4          1.63          2.56        30.93 o                         
 -10   2   4       1399.90       1387.93        63.60 o                         
  -9   2   4         19.57          2.34        26.36 o                         
  -8   2   4        619.28        610.04        45.95 o                         
  -7   2   4        207.16        162.89        33.44 o                         
  -6   2   4       5947.67       5879.47       136.67 o                         
  -5   2   4        859.77        901.96        41.58 o                         
  -4   2   4       2986.13       2580.80       128.03 o                         
  -3   2   4       1510.41       1604.48        75.38 o                         
  -2   2   4       9955.89       9248.43       147.37 o                         
  -1   2   4       3801.88       3942.30        76.31 o                         
   0   2   4        609.23        642.58        48.04 o                         
   1   2   4        143.06        144.21        44.94 o                         
   2   2   4         55.70         90.16        38.88 o                         
   3   2   4       1179.23       1214.09        34.84 o                         
   4   2   4        396.94        358.28        32.46 o                         
   5   2   4        603.78        623.38        38.03 o                         
   6   2   4        716.92        656.58        50.01 o                         
   7   2   4       1015.16       1121.60        47.90 o                         
   8   2   4         31.91        166.31        60.40 o                         
   9   2   4        351.31        453.31        33.07 o                         
  10   2   4       1042.54       1136.22        33.10 o                         
  11   2   4         47.71         29.10        38.83 o                         
  12   2   4        117.15        193.20        60.22 o                         
  13   2   4        271.53        292.16        69.04 o                         
 -15   3   4        269.61        230.73        40.68 o                         
 -14   3   4         36.02         62.02        33.02 o                         
 -13   3   4        280.44        361.81        34.20 o                         
 -12   3   4        395.49        467.98        59.41 o                         
 -11   3   4        305.23        366.68        36.33 o                         
 -10   3   4        580.35        643.90        34.98 o                         
  -9   3   4        219.10        225.69        36.70 o                         
  -8   3   4         22.40         77.76        43.40 o                         
  -7   3   4       3259.39       3023.12        38.27 o                         
  -6   3   4         79.13        125.84        37.33 o                         
  -5   3   4       8407.86       8060.01       213.82 o                         
  -4   3   4       2770.51       2673.37        64.97 o                         
  -3   3   4       3325.62       3073.61        57.70 o                         
  -2   3   4        358.75        341.44        39.94 o                         
  -1   3   4        537.24        492.85        43.24 o                         
   0   3   4       3683.49       3510.25        52.29 o                         
   1   3   4       1651.23       1556.20        41.24 o                         
   2   3   4       1041.12        973.64        41.22 o                         
   3   3   4       5089.90       5901.57        46.04 o                         
   4   3   4        356.32        424.22        38.18 o                         
   5   3   4        513.97        583.01        38.65 o                         
   6   3   4         74.49        128.00        27.24 o                         
   7   3   4        422.65        487.88        34.75 o                         
   8   3   4        257.03        437.38        74.61 o                         
   9   3   4       2509.60       2369.29        46.09 o                         
  10   3   4        170.05        187.44        34.79 o                         
  11   3   4       1073.88        977.92        76.00 o                         
  12   3   4         26.42         37.76        39.35 o                         
  13   3   4        350.48        474.53        73.49 o                         
 -14   4   4         44.88         88.39        48.26 o                         
 -13   4   4          1.39        -38.57        38.57 o                         
 -12   4   4        241.28        297.23        34.63 o                         
 -11   4   4         39.53         11.14        35.44 o                         
 -10   4   4       2743.15       2808.74        71.55 o                         
  -9   4   4         47.25         97.26        35.55 o                         
  -8   4   4       2414.15       2592.70        67.58 o                         
  -7   4   4       2622.62       2900.63        91.32 o                         
  -6   4   4        304.31        192.64        33.30 o                         
  -5   4   4         16.84        -14.04        35.67 o                         
  -4   4   4      15983.95      15865.58       210.31 o                         
  -3   4   4        338.86        409.40        40.15 o                         
  -2   4   4       1722.32       1451.96        46.68 o                         
  -1   4   4         15.41         19.86        38.09 o                         
   0   4   4         12.93         13.02        37.54 o                         
   1   4   4          4.85        -16.15        35.16 o                         
   2   4   4        802.86        872.85        36.67 o                         
   3   4   4         68.74         68.51        28.58 o                         
   4   4   4        134.13        146.51        31.99 o                         
   5   4   4          4.68         23.42        32.50 o                         
   6   4   4       3766.07       3711.35        71.68 o                         
   7   4   4        342.65        458.65        72.09 o                         
   8   4   4       1877.40       1795.70        72.14 o                         
   9   4   4         86.65         53.61        33.95 o                         
  10   4   4       1341.88       1344.16        60.55 o                         
  11   4   4         86.59         18.46        58.15 o                         
  12   4   4        225.65        275.06        53.15 o                         
 -14   5   4         76.94         42.75        35.31 o                         
 -13   5   4        924.05        946.19       100.25 o                         
 -12   5   4          1.23         -5.33        36.04 o                         
 -11   5   4        443.62        535.33        87.12 o                         
 -10   5   4         83.72         42.69        32.01 o                         
  -9   5   4        843.57        849.95        56.85 o                         
  -8   5   4        297.24        276.44        33.95 o                         
  -7   5   4        790.06        756.04        31.14 o                         
  -6   5   4         29.33         31.85        28.84 o                         
  -5   5   4       3292.47       3376.01        87.89 o                         
  -4   5   4        189.37        167.07        37.73 o                         
  -3   5   4        183.75        300.86        37.16 o                         
  -2   5   4       1623.14       1662.01        36.42 o                         
  -1   5   4       7768.44       7928.97       125.64 o                         
   0   5   4        154.72        174.84        38.50 o                         
   1   5   4         35.03         10.54        29.64 o                         
   2   5   4        384.84        460.44        36.07 o                         
   3   5   4       1562.94       1764.07        54.52 o                         
   4   5   4       1211.28       1212.53        33.41 o                         
   5   5   4          5.64        -30.43        30.43 o                         
   6   5   4        141.09        181.71        27.90 o                         
   7   5   4         49.03         71.40        28.61 o                         
   8   5   4         16.48         55.43        42.42 o                         
   9   5   4        980.51       1030.76        63.36 o                         
  10   5   4        746.82        749.42        65.76 o                         
  11   5   4        883.50        843.58        34.46 o                         
  12   5   4         29.35         88.63        43.80 o                         
 -14   6   4          2.10         32.74        35.25 o                         
 -13   6   4          2.62        -53.99        68.15 o                         
 -12   6   4        198.56        174.05        35.22 o                         
 -11   6   4        318.01        459.79        48.51 o                         
 -10   6   4        166.33        172.90        33.85 o                         
  -9   6   4         10.44         13.58        34.12 o                         
  -8   6   4       3385.32       3323.42        82.96 o                         
  -7   6   4        152.58        211.55        41.96 o                         
  -6   6   4       2086.98       1944.45        61.47 o                         
  -5   6   4        151.21        198.61        33.42 o                         
  -4   6   4       7442.95       7734.75       138.87 o                         
  -3   6   4        342.52        368.98        33.10 o                         
  -2   6   4       8953.50       9645.93       102.23 o                         
  -1   6   4        781.83        661.38        35.22 o                         
   0   6   4        164.56        176.36        31.34 o                         
   1   6   4        567.00        497.13        30.14 o                         
   2   6   4        740.39        697.65        30.58 o                         
   3   6   4       3057.81       3262.36        69.11 o                         
   4   6   4        147.40         37.57        39.13 o                         
   5   6   4          7.12        -25.04        59.40 o                         
   6   6   4        743.52        786.18        39.69 o                         
   7   6   4       2335.25       2366.97        71.90 o                         
   8   6   4       1283.26       1364.88        40.99 o                         
   9   6   4        114.19         57.03        35.93 o                         
  10   6   4        150.13        194.46        31.19 o                         
  11   6   4        167.75        114.53        30.65 o                         
  12   6   4         84.80         78.87        36.63 o                         
 -13   7   4         12.00          3.75        32.58 o                         
 -12   7   4          4.84        -11.19        39.86 o                         
 -11   7   4        320.46        279.14        52.02 o                         
 -10   7   4          0.12        -32.49        32.49 o                         
  -9   7   4       1025.87        918.17        85.85 o                         
  -8   7   4       1299.66       1367.70        39.36 o                         
  -7   7   4       2918.12       2990.72       139.09 o                         
  -6   7   4         52.63         17.67        25.93 o                         
  -5   7   4       1320.32       1356.16        33.51 o                         
  -4   7   4         86.28        113.80        29.10 o                         
  -3   7   4        426.91        376.34        38.20 o                         
  -2   7   4       3185.90       3535.17        66.99 o                         
  -1   7   4       4329.47       4406.64        62.81 o                         
   0   7   4        179.20        191.40        32.55 o                         
   1   7   4       2495.66       2526.69        63.73 o                         
   2   7   4        410.49        462.80        41.60 o                         
   3   7   4          1.18         -9.52        28.07 o                         
   4   7   4         29.67         15.95        28.44 o                         
   5   7   4         78.62        141.02        37.13 o                         
   6   7   4        141.69         77.54        42.16 o                         
   7   7   4        366.62        458.97        50.88 o                         
   8   7   4         31.57        152.45        53.41 o                         
   9   7   4       1673.32       1636.02        60.93 o                         
  10   7   4        919.41        819.66        57.40 o                         
  11   7   4       1362.78       1097.47        87.47 o                         
 -13   8   4         32.24         31.11        40.68 o                         
 -12   8   4        264.38        179.96        50.92 o                         
 -11   8   4        287.66        403.31        85.30 o                         
 -10   8   4       1099.39       1130.86        64.82 o                         
  -9   8   4        593.18        581.12        40.46 o                         
  -8   8   4       2017.72       2101.96        54.74 o                         
  -7   8   4         13.84        -15.99        34.50 o                         
  -6   8   4        576.37        581.06        36.13 o                         
  -5   8   4        796.56        887.82        34.71 o                         
  -4   8   4       1429.01       1550.86        64.70 o                         
  -3   8   4        869.44        919.35        30.36 o                         
  -2   8   4       1342.52       1326.19        53.09 o                         
  -1   8   4       2937.28       3044.94        66.84 o                         
   0   8   4        150.65        241.17        31.12 o                         
   1   8   4       1819.28       1910.01        74.11 o                         
   2   8   4        142.23        177.26        51.35 o                         
   3   8   4        495.77        560.89        39.05 o                         
   4   8   4        207.22        176.88        35.23 o                         
   5   8   4         58.15         15.88        30.21 o                         
   6   8   4         19.48        -30.31        30.31 o                         
   7   8   4         10.98         31.63        43.95 o                         
   8   8   4        519.03        487.10        62.17 o                         
   9   8   4         18.25        -42.81        42.81 o                         
  10   8   4         30.03         18.19        38.12 o                         
  11   8   4          0.12        -23.73        42.39 o                         
 -12   9   4         81.65        120.67        53.48 o                         
 -11   9   4         52.67         73.57        56.66 o                         
 -10   9   4         13.81        -19.87        35.07 o                         
  -9   9   4       1012.98       1026.20        55.29 o                         
  -8   9   4          1.39        -30.62        34.99 o                         
  -7   9   4       3996.72       4099.94       114.08 o                         
  -6   9   4        266.45        322.26        35.00 o                         
  -5   9   4       1715.02       1815.15        57.96 o                         
  -4   9   4         45.30        101.80        56.62 o                         
  -3   9   4        473.52        577.12        48.42 o                         
  -2   9   4        347.55        355.17        54.56 o                         
  -1   9   4       1593.07       1573.32        59.44 o                         
   0   9   4        258.60        160.82        32.63 o                         
   1   9   4         10.66         40.83        32.17 o                         
   2   9   4        139.14        107.13        32.30 o                         
   3   9   4       2092.02       2141.26        79.00 o                         
   4   9   4       3373.87       3268.40       110.01 o                         
   5   9   4        439.68        499.69        48.21 o                         
   6   9   4         82.69        163.00        47.93 o                         
   7   9   4       1669.01       1623.24       113.00 o                         
   8   9   4        367.29        258.33        43.96 o                         
   9   9   4        151.46        197.20        53.67 o                         
  10   9   4        204.65        112.94        34.02 o                         
 -12  10   4         68.34         44.62        35.49 o                         
 -11  10   4         56.26        -35.23        35.23 o                         
 -10  10   4        157.06        201.42        40.13 o                         
  -9  10   4         12.12         35.44        46.34 o                         
  -8  10   4        381.28        315.29        38.69 o                         
  -7  10   4        117.95        130.16        30.66 o                         
  -6  10   4       3524.29       3486.77        75.61 o                         
  -5  10   4         49.53         40.97        29.80 o                         
  -4  10   4         13.96         15.38        34.11 o                         
  -3  10   4         15.27        -34.69        36.85 o                         
  -2  10   4       2125.23       2251.21        38.28 o                         
  -1  10   4        848.68        916.21        33.03 o                         
   0  10   4          7.30          2.14        27.32 o                         
   1  10   4        849.97        829.62        56.62 o                         
   2  10   4          1.24        -31.80        31.80 o                         
   3  10   4         91.83         46.86        72.13 o                         
   4  10   4         69.72        149.86        38.54 o                         
   5  10   4       1632.41       1676.85        36.61 o                         
   6  10   4          5.67        -49.83        49.83 o                         
   7  10   4        195.00        221.40        52.96 o                         
   8  10   4        531.71        554.83        84.06 o                         
   9  10   4        657.80        661.34        55.73 o                         
  10  10   4        270.38        512.55        90.41 o                         
 -11  11   4         32.97        -16.13        35.40 o                         
 -10  11   4          8.80        -35.46        35.46 o                         
  -9  11   4        638.85        596.45        38.27 o                         
  -8  11   4          0.93         66.97        51.01 o                         
  -7  11   4        604.73        557.13        34.56 o                         
  -6  11   4        194.64        253.79        62.04 o                         
  -5  11   4       1118.17       1230.57        56.95 o                         
  -4  11   4        653.11        736.56        35.91 o                         
  -3  11   4        594.78        755.45        62.81 o                         
  -2  11   4       1434.06       1371.54        91.02 o                         
  -1  11   4        246.59        312.82        69.07 o                         
   0  11   4         25.51        -22.00        34.37 o                         
   1  11   4        333.80        437.54        51.71 o                         
   2  11   4       2118.92       2022.70        57.39 o                         
   3  11   4        214.24        200.54        42.30 o                         
   4  11   4       2053.71       1880.76        54.16 o                         
   5  11   4        268.43        301.05        46.37 o                         
   6  11   4          5.48         48.88        43.86 o                         
   7  11   4        552.77        595.05        90.84 o                         
   8  11   4         32.09         70.18        47.03 o                         
   9  11   4        295.93        514.25       108.70 o                         
 -10  12   4        550.53        362.96        67.61 o                         
  -9  12   4          7.44        149.21        63.21 o                         
  -8  12   4        207.53         61.18        31.07 o                         
  -7  12   4        527.70        484.92        35.01 o                         
  -6  12   4        576.82        620.35        36.69 o                         
  -5  12   4        256.26        353.52        76.00 o                         
  -4  12   4        407.66        430.83        67.18 o                         
  -3  12   4       1146.54       1088.59        53.49 o                         
  -2  12   4        150.11         93.41        38.37 o                         
  -1  12   4         36.31         98.94        48.10 o                         
   0  12   4        776.38        768.86        75.62 o                         
   1  12   4       1627.57       1511.91        53.85 o                         
   2  12   4          3.06        -40.10        40.10 o                         
   3  12   4         12.99         32.68        61.43 o                         
   4  12   4          5.58         -8.90        35.18 o                         
   5  12   4        928.51        939.66        73.31 o                         
   6  12   4         86.11         18.23        53.88 o                         
   7  12   4        316.77        291.44       126.45 o                         
   8  12   4         62.02         23.01        34.84 o                         
  -8  13   4        349.95        274.77        39.30 o                         
  -7  13   4        159.04        173.94        32.12 o                         
  -6  13   4        342.50        387.55        55.77 o                         
  -5  13   4        222.67        237.14        64.51 o                         
  -4  13   4        903.58        934.29        49.93 o                         
  -3  13   4       1193.47       1195.01        62.21 o                         
  -2  13   4         36.65        -12.06        30.80 o                         
  -1  13   4        618.52        650.00        47.42 o                         
   0  13   4        348.35        455.13        68.57 o                         
   1  13   4          3.81        -15.04        32.74 o                         
   2  13   4       1506.68       1254.74        42.26 o                         
   3  13   4        242.39        143.04        52.25 o                         
   4  13   4       1094.46       1093.85        49.12 o                         
   5  13   4         51.39         12.39        31.42 o                         
   6  13   4        187.43        222.98        77.62 o                         
  -7  14   4        224.38        160.63        65.26 o                         
  -6  14   4        379.93        507.49        66.98 o                         
  -5  14   4        161.25        184.93        54.62 o                         
  -4  14   4        363.19        456.12        58.21 o                         
  -3  14   4         50.51         23.21        42.17 o                         
  -2  14   4         46.34        -34.27        34.27 o                         
  -1  14   4       1013.02        966.40        34.47 o                         
   0  14   4        331.42        252.72        65.71 o                         
   1  14   4        235.44        171.97        59.34 o                         
   2  14   4        128.11        150.90        50.45 o                         
   3  14   4         71.81        -63.89        63.89 o                         
   4  14   4         60.92         -1.25        34.78 o                         
   5  14   4        327.01        269.76        98.88 o                         
  -4  15   4         20.60         52.84        34.28 o                         
  -3  15   4        224.55        353.01        72.26 o                         
  -2  15   4        128.73         83.03        40.39 o                         
  -1  15   4         89.27         59.55        33.54 o                         
   0  15   4       1154.44       1062.95        65.66 o                         
   1  15   4          0.67         77.10        75.07 o                         
   2  15   4        735.78        789.22        79.58 o                         
 -15   0   5        185.23         62.08        59.25 o                         
 -13   0   5         22.96         62.58        89.72 o                         
 -11   0   5        134.82        203.40        51.45 o                         
  -9   0   5       1106.41       1275.85        42.94 o                         
  -7   0   5         18.02         30.88        42.63 o                         
  -5   0   5       2286.31       2067.95        81.16 o                         
  -3   0   5       3169.17       2859.27       149.06 o                         
  -1   0   5      47114.26      41585.51      2454.40 o                         
   1   0   5        164.93         45.16        65.88 o                         
   3   0   5      13581.90      13646.11       105.04 o                         
   5   0   5       1706.99       1484.90        91.08 o                         
   7   0   5      12754.87      13136.70       111.31 o                         
   9   0   5       1018.12       1032.68        65.37 o                         
  11   0   5         91.38        112.51       125.49 o                         
  13   0   5        288.55        336.91        58.68 o                         
 -15   1   5         25.21        -34.59        42.26 o                         
 -14   1   5         13.82        -44.93        44.93 o                         
 -13   1   5        116.22        209.07        40.44 o                         
 -12   1   5        817.27        894.05        52.57 o                         
 -11   1   5        171.54        179.70        33.29 o                         
 -10   1   5        823.73        849.92        40.09 o                         
  -9   1   5       1661.07       1859.10        45.65 o                         
  -8   1   5       1973.81       2112.67        38.17 o                         
  -7   1   5        873.37        939.58        35.63 o                         
  -6   1   5       2965.91       3040.04        56.37 o                         
  -5   1   5         91.26         80.36        48.41 o                         
  -4   1   5       1331.06        998.29        48.34 o                         
  -3   1   5       8536.25       8664.21       313.22 o                         
  -2   1   5       7099.96       6044.45       117.13 o                         
  -1   1   5         66.07         52.67        59.38 o                         
   0   1   5      17693.58      15219.90       296.33 o                         
   1   1   5       1401.19       1371.69        47.57 o                         
   2   1   5       3858.26       3497.69        87.86 o                         
   3   1   5         88.47         86.84        36.23 o                         
   4   1   5       6877.25       6659.56        51.16 o                         
   5   1   5         44.46         20.34        40.53 o                         
   6   1   5       4069.61       4196.24        50.15 o                         
   7   1   5        385.28        423.61        41.27 o                         
   8   1   5        638.48        686.18        62.16 o                         
   9   1   5        835.62        838.65        60.23 o                         
  10   1   5         14.63         -8.49        29.09 o                         
  11   1   5         58.67        162.40        57.31 o                         
  12   1   5        117.12         70.87        49.44 o                         
  13   1   5         17.70        -19.89        49.56 o                         
 -15   2   5         34.04          2.42        47.40 o                         
 -14   2   5          0.08         22.58        43.16 o                         
 -13   2   5        586.15        599.62        41.68 o                         
 -12   2   5         31.22         39.04        31.94 o                         
 -11   2   5         22.99         41.55        31.60 o                         
 -10   2   5        216.52        309.79        53.75 o                         
  -9   2   5        567.59        574.09        30.54 o                         
  -8   2   5        675.64        739.28        35.37 o                         
  -7   2   5       1914.40       1957.41        39.36 o                         
  -6   2   5       1616.95       1693.40        41.57 o                         
  -5   2   5       6563.51       6415.07        88.25 o                         
  -4   2   5       4621.01       4685.40        85.88 o                         
  -3   2   5      10387.68       9419.54       275.33 o                         
  -2   2   5       4714.62       4726.38       101.44 o                         
  -1   2   5       5217.82       4383.19       121.17 o                         
   0   2   5         66.54         24.23        44.42 o                         
   1   2   5      11896.57      11428.66       165.74 o                         
   2   2   5       5228.49       5673.27        82.64 o                         
   3   2   5       2972.05       2603.41        39.85 o                         
   4   2   5       4748.75       5127.34        81.29 o                         
   5   2   5       1017.48       1013.19        88.64 o                         
   6   2   5        194.12        204.57        37.06 o                         
   7   2   5        547.29        542.04        29.85 o                         
   8   2   5        134.42         65.78        56.75 o                         
   9   2   5          4.91         70.38        34.99 o                         
  10   2   5        340.91        303.48        32.22 o                         
  11   2   5          3.93        -37.89        37.89 o                         
  12   2   5         57.29          1.42        42.16 o                         
 -15   3   5        476.40        285.22        42.43 o                         
 -14   3   5          1.50        -41.93        64.13 o                         
 -13   3   5       2956.65       2995.45       102.38 o                         
 -12   3   5         18.11         46.90        31.66 o                         
 -11   3   5         56.01         45.04        34.07 o                         
 -10   3   5          1.58         -4.90        34.99 o                         
  -9   3   5         24.09          8.04        35.66 o                         
  -8   3   5       1843.24       1849.60        69.72 o                         
  -7   3   5         77.01         70.99        34.93 o                         
  -6   3   5        573.39        467.42        34.78 o                         
  -5   3   5        464.81        509.43        47.80 o                         
  -4   3   5       3620.35       3346.49       142.12 o                         
  -3   3   5         23.63         -5.71        46.52 o                         
  -2   3   5       4752.78       4169.22        88.35 o                         
  -1   3   5          0.53         -7.94        39.04 o                         
   0   3   5      17240.09      16324.45       192.80 o                         
   1   3   5        209.93        283.99        37.73 o                         
   2   3   5       1982.07       1533.79        48.07 o                         
   3   3   5        132.07        132.39        32.00 o                         
   4   3   5       4383.40       4165.43        38.07 o                         
   5   3   5       1500.45       1703.70        73.06 o                         
   6   3   5       2934.26       3023.71        53.76 o                         
   7   3   5        177.89        214.92        40.07 o                         
   8   3   5        192.06        143.99        39.78 o                         
   9   3   5        240.27        214.88        30.53 o                         
  10   3   5          1.59         48.21        50.58 o                         
  11   3   5        223.22        101.28        59.70 o                         
  12   3   5        180.53        189.48        81.04 o                         
 -15   4   5        298.34        242.39        62.07 o                         
 -14   4   5          0.27         51.08        39.24 o                         
 -13   4   5       1077.92        982.16        84.29 o                         
 -12   4   5        317.65        249.16        39.83 o                         
 -11   4   5         59.80         77.40        30.65 o                         
 -10   4   5         28.99          4.15        36.57 o                         
  -9   4   5         14.46         31.74        35.11 o                         
  -8   4   5        906.56        984.09        43.94 o                         
  -7   4   5       8893.59      10003.74       201.14 o                         
  -6   4   5       1185.67       1311.04        48.64 o                         
  -5   4   5       4498.97       4724.22       127.93 o                         
  -4   4   5        352.88        429.36        39.21 o                         
  -3   4   5       6189.94       5939.21       176.60 o                         
  -2   4   5        115.08        135.96        37.85 o                         
  -1   4   5        938.48        749.18        40.15 o                         
   0   4   5        977.35       1003.47        39.00 o                         
   1   4   5       6313.16       5850.43        95.35 o                         
   2   4   5        589.84        675.01        45.04 o                         
   3   4   5       5161.57       4958.12        98.25 o                         
   4   4   5          1.74         11.48        32.63 o                         
   5   4   5       2988.13       2982.46        71.11 o                         
   6   4   5          1.88         69.98        30.11 o                         
   7   4   5         36.96        -13.72        48.23 o                         
   8   4   5          6.26        -34.05        34.05 o                         
   9   4   5       1887.65       1798.30        57.57 o                         
  10   4   5        124.03        207.93        55.53 o                         
  11   4   5         71.16         61.79        44.83 o                         
  12   4   5          5.10         53.63        40.70 o                         
 -14   5   5          3.63         18.81        44.27 o                         
 -13   5   5        428.93        432.91        36.36 o                         
 -12   5   5          8.07         -2.57        35.61 o                         
 -11   5   5          3.96        -31.86        41.07 o                         
 -10   5   5        243.96        299.33        42.85 o                         
  -9   5   5         35.99        105.42        51.77 o                         
  -8   5   5        123.27        121.13        37.76 o                         
  -7   5   5          6.64          8.93        31.01 o                         
  -6   5   5        356.09        353.61        41.25 o                         
  -5   5   5         11.78         61.68        37.17 o                         
  -4   5   5       4207.27       4208.63        70.52 o                         
  -3   5   5        977.71        962.80        38.03 o                         
  -2   5   5       5274.25       5116.42        94.02 o                         
  -1   5   5       2279.23       2413.69        73.01 o                         
   0   5   5      11563.32      11296.74       174.98 o                         
   1   5   5       1176.67       1331.65        44.41 o                         
   2   5   5       4253.59       4164.65        88.34 o                         
   3   5   5          3.12         41.23        41.10 o                         
   4   5   5       1662.43       1634.37        30.21 o                         
   5   5   5       1193.08       1302.18        46.32 o                         
   6   5   5        757.25        685.95        48.94 o                         
   7   5   5       1075.13       1052.89        32.55 o                         
   8   5   5       1496.42       1587.09        62.10 o                         
   9   5   5        598.88        465.51        62.56 o                         
  10   5   5         40.93         94.80        41.71 o                         
  11   5   5        162.61        323.34        58.15 o                         
  12   5   5        164.67         63.51        81.24 o                         
 -14   6   5         60.14         43.59        36.02 o                         
 -13   6   5        268.16        187.65        42.46 o                         
 -12   6   5        101.26        126.20        43.60 o                         
 -11   6   5         38.93          9.67        33.99 o                         
 -10   6   5        935.01       1057.97        48.00 o                         
  -9   6   5       1352.24       1259.35        84.96 o                         
  -8   6   5         26.14         -3.65        35.46 o                         
  -7   6   5         10.70         -2.25        37.08 o                         
  -6   6   5       2280.66       2476.83        42.48 o                         
  -5   6   5       2563.20       2544.70        60.54 o                         
  -4   6   5       5382.40       6058.41       117.01 o                         
  -3   6   5       2893.17       2807.04        74.18 o                         
  -2   6   5        943.65       1136.29        34.26 o                         
  -1   6   5       4268.25       4315.62        83.96 o                         
   0   6   5        113.10        173.06        30.69 o                         
   1   6   5       8161.83       8051.71       150.94 o                         
   2   6   5       1491.91       1453.09        38.04 o                         
   3   6   5       3408.92       3442.80        84.30 o                         
   4   6   5        184.88        251.50        38.29 o                         
   5   6   5       2062.65       2129.99        39.00 o                         
   6   6   5        310.35        350.52        35.24 o                         
   7   6   5        189.14         96.78        41.80 o                         
   8   6   5       2147.89       2088.78        57.52 o                         
   9   6   5         48.71        157.42        37.71 o                         
  10   6   5         10.97          0.86        80.18 o                         
  11   6   5         68.68         45.05        53.30 o                         
 -13   7   5        113.99        163.71        58.83 o                         
 -12   7   5         99.80        150.23        45.14 o                         
 -11   7   5        201.08        156.72        70.55 o                         
 -10   7   5         20.30        -10.14        32.40 o                         
  -9   7   5       1340.80       1169.23        36.44 o                         
  -8   7   5        682.71        899.48       129.13 o                         
  -7   7   5        195.82        313.81        45.59 o                         
  -6   7   5        751.03        700.32        47.56 o                         
  -5   7   5         75.60         95.23        29.78 o                         
  -4   7   5       1673.22       1651.82        43.68 o                         
  -3   7   5       2958.67       3254.09        83.78 o                         
  -2   7   5       7628.89       7950.84       181.78 o                         
  -1   7   5         72.99         36.18        42.81 o                         
   0   7   5       1569.67       1469.37        32.44 o                         
   1   7   5         64.49         84.94        31.10 o                         
   2   7   5       4781.78       4990.63        87.93 o                         
   3   7   5        357.59        435.42        32.13 o                         
   4   7   5        105.74         90.89        30.22 o                         
   5   7   5        551.47        602.60        79.99 o                         
   6   7   5       2713.68       2755.39        51.00 o                         
   7   7   5         13.43         97.72        32.46 o                         
   8   7   5       1117.59       1197.26        39.69 o                         
   9   7   5         73.22         13.40        38.23 o                         
  10   7   5         28.48        -34.13        42.96 o                         
  11   7   5        909.10        905.16        94.15 o                         
 -13   8   5        126.59         65.03        39.10 o                         
 -12   8   5        112.49         50.45        63.29 o                         
 -11   8   5        364.56        433.10        59.24 o                         
 -10   8   5        620.76        690.87        55.09 o                         
  -9   8   5        447.26        526.92        58.73 o                         
  -8   8   5       1953.04       1911.50       103.43 o                         
  -7   8   5        696.47        635.87        46.34 o                         
  -6   8   5         71.02        139.60        53.64 o                         
  -5   8   5       2184.07       2204.02        63.87 o                         
  -4   8   5         24.91         10.81        32.35 o                         
  -3   8   5        396.31        395.02        30.69 o                         
  -2   8   5       1065.05       1228.98        39.56 o                         
  -1   8   5       4886.63       4952.46       112.74 o                         
   0   8   5         38.55        -29.24        29.24 o                         
   1   8   5       1700.91       1730.18        49.91 o                         
   2   8   5        592.54        691.21        64.06 o                         
   3   8   5       8002.54       7951.66       103.02 o                         
   4   8   5          8.18         14.99        41.25 o                         
   5   8   5        362.86        440.55        33.09 o                         
   6   8   5         79.89        137.15        62.81 o                         
   7   8   5        491.68        472.30        56.98 o                         
   8   8   5       1495.32       1395.85        64.15 o                         
   9   8   5        104.05        201.33        57.41 o                         
  10   8   5          3.91         46.21        50.71 o                         
 -12   9   5        178.66        282.74        91.61 o                         
 -11   9   5        232.54        218.28        44.40 o                         
 -10   9   5        286.07        395.84        44.82 o                         
  -9   9   5        477.54        645.38        54.02 o                         
  -8   9   5        201.73        326.55        73.44 o                         
  -7   9   5         11.22         24.21        43.10 o                         
  -6   9   5       1696.00       1575.03        47.42 o                         
  -5   9   5        686.54        639.81        35.58 o                         
  -4   9   5       1256.95       1248.96        51.26 o                         
  -3   9   5        452.83        514.46        39.38 o                         
  -2   9   5       5351.52       5770.42       150.05 o                         
  -1   9   5         42.34        121.79        29.15 o                         
   0   9   5        136.72        179.73        41.75 o                         
   1   9   5        223.26        253.11        37.13 o                         
   2   9   5       4471.48       4448.26       113.30 o                         
   3   9   5        762.39        757.45        32.28 o                         
   4   9   5       3146.17       3056.18        82.01 o                         
   5   9   5       1406.55       1465.62       108.66 o                         
   6   9   5        677.41        688.79        50.65 o                         
   7   9   5          5.47        -18.85        48.28 o                         
   8   9   5        174.01          8.22        40.98 o                         
   9   9   5        101.17        241.70        99.42 o                         
  10   9   5        209.43        136.27        84.87 o                         
 -12  10   5         94.45        381.74       161.27 o                         
 -11  10   5        122.29        128.27        63.77 o                         
 -10  10   5          3.20       -104.63       104.63 o                         
  -9  10   5         20.97         28.28        57.43 o                         
  -8  10   5        552.18        668.78        46.11 o                         
  -7  10   5       1041.35        975.51        54.59 o                         
  -6  10   5        794.44        710.79        33.44 o                         
  -5  10   5         40.56         28.94        27.81 o                         
  -4  10   5        564.24        563.62        31.69 o                         
  -3  10   5       1668.94       1692.31        50.70 o                         
  -2  10   5         40.07         50.70        31.55 o                         
  -1  10   5       1306.79       1391.86        72.48 o                         
   0  10   5        572.17        568.05        53.80 o                         
   1  10   5       4992.65       5077.57       147.96 o                         
   2  10   5       3918.25       3795.93       100.99 o                         
   3  10   5       3106.08       3004.15        89.15 o                         
   4  10   5          3.55        -33.48        33.48 o                         
   5  10   5       1291.25       1367.57        91.42 o                         
   6  10   5          5.10        -42.18        42.18 o                         
   7  10   5         59.86         56.84        36.00 o                         
   8  10   5        484.60        481.85        32.64 o                         
   9  10   5        130.97        236.82        78.93 o                         
 -11  11   5        415.18        914.66       225.25 o                         
 -10  11   5         26.39        -35.23        62.62 o                         
  -9  11   5        195.19        285.42        84.12 o                         
  -8  11   5        421.26        348.30        80.75 o                         
  -7  11   5        904.37       1036.62        71.86 o                         
  -6  11   5        287.89        251.22        32.35 o                         
  -5  11   5        554.93        573.52        54.00 o                         
  -4  11   5       1124.51       1158.45        55.53 o                         
  -3  11   5       1392.01       1142.35        42.10 o                         
  -2  11   5        866.60        970.32        63.14 o                         
  -1  11   5        341.89        332.17        37.89 o                         
   0  11   5       1081.25       1233.81        48.20 o                         
   1  11   5        266.50        276.10        30.76 o                         
   2  11   5        106.31        136.60        26.29 o                         
   3  11   5        115.22        151.21        30.58 o                         
   4  11   5       1022.66       1050.73        77.08 o                         
   5  11   5        633.51        671.12        51.84 o                         
   6  11   5        317.30        435.79        71.16 o                         
   7  11   5        166.08         50.12        57.75 o                         
   8  11   5        116.84        237.47        81.09 o                         
 -10  12   5          3.39        -78.96        78.96 o                         
  -9  12   5         36.69         34.85        47.20 o                         
  -8  12   5        611.40        700.28        71.33 o                         
  -7  12   5        105.09         16.67        35.65 o                         
  -6  12   5         24.94          8.96        37.81 o                         
  -5  12   5        538.62        493.34        39.76 o                         
  -4  12   5        476.39        508.22        40.69 o                         
  -3  12   5       2810.80       2876.31        50.06 o                         
  -2  12   5        974.57        916.92        61.51 o                         
  -1  12   5        141.06        231.93        97.49 o                         
   0  12   5          9.24          5.94        41.21 o                         
   1  12   5       1459.10       1454.40        49.69 o                         
   2  12   5         31.48        -14.69        45.99 o                         
   3  12   5        249.71        276.63        59.40 o                         
   4  12   5         99.49         53.75        57.42 o                         
   5  12   5        338.66        415.53        51.54 o                         
   6  12   5        545.75        521.22       112.14 o                         
   7  12   5        245.45        178.43        88.40 o                         
  -8  13   5        103.38        129.10       100.73 o                         
  -7  13   5        197.63        126.36        43.73 o                         
  -6  13   5         92.91        -22.40        31.82 o                         
  -5  13   5        669.28        592.86        34.14 o                         
  -4  13   5         96.51        124.15        35.52 o                         
  -3  13   5          2.26         78.40        50.16 o                         
  -2  13   5        459.86        466.10        49.16 o                         
  -1  13   5         41.91         30.96        61.15 o                         
   0  13   5       4432.92       4078.87       180.84 o                         
   1  13   5          1.67         22.66        35.49 o                         
   2  13   5        501.22        582.76        32.56 o                         
   3  13   5         18.52         74.63        69.62 o                         
   4  13   5        381.81        265.99        94.53 o                         
   5  13   5          3.77         88.40        58.99 o                         
   6  13   5         22.56        118.54        33.74 o                         
  -6  14   5        136.82        172.16        71.02 o                         
  -5  14   5          5.77        171.05        99.11 o                         
  -4  14   5         90.99        251.52        76.15 o                         
  -3  14   5       1308.51       1289.94       112.84 o                         
  -2  14   5        247.49        429.63       121.53 o                         
  -1  14   5        212.06        306.72        49.49 o                         
   0  14   5        175.81        283.12        80.64 o                         
   1  14   5          8.38        -31.28        31.28 o                         
   2  14   5         15.37        -56.25        56.25 o                         
   3  14   5        581.04        413.81        87.00 o                         
   4  14   5        353.60        370.43        36.28 o                         
  -3  15   5        193.17        182.11        85.87 o                         
  -2  15   5         42.25        112.67        44.52 o                         
  -1  15   5          4.06         24.31        50.94 o                         
   0  15   5        823.94        746.86        94.67 o                         
   1  15   5        109.82          2.82        39.49 o                         
 -14   0   6        595.62        679.16       118.49 o                         
 -12   0   6       1552.78       1550.92        99.19 o                         
 -10   0   6       1694.48       1943.94        63.65 o                         
  -8   0   6        806.27        745.51        43.02 o                         
  -6   0   6       1245.11       1228.69        83.46 o                         
  -4   0   6       2042.53       2538.79       127.58 o                         
  -2   0   6       1426.66       1253.75        86.14 o                         
   0   0   6       1684.36       1525.25        82.21 o                         
   2   0   6       1755.45       1911.75        79.56 o                         
   4   0   6       2721.93       2477.84        83.79 o                         
   6   0   6       3566.21       3623.45       104.26 o                         
   8   0   6       2264.09       2005.97        48.73 o                         
  10   0   6       2141.38       1980.01        59.31 o                         
  12   0   6         33.83        200.64        94.35 o                         
 -15   1   6        249.56        209.00        54.89 o                         
 -14   1   6         72.31         76.67        38.82 o                         
 -13   1   6        796.46        855.52        49.31 o                         
 -12   1   6         11.37        -31.51        31.51 o                         
 -11   1   6        992.15       1083.48        38.11 o                         
 -10   1   6          6.63         37.06        35.79 o                         
  -9   1   6       1117.95       1135.47        36.33 o                         
  -8   1   6        477.12        458.39        35.01 o                         
  -7   1   6        712.58        623.42        37.83 o                         
  -6   1   6       2561.87       2879.31        91.64 o                         
  -5   1   6       6744.90       6760.78       102.35 o                         
  -4   1   6        413.27        454.43        55.47 o                         
  -3   1   6       9379.93       9963.46       460.86 o                         
  -2   1   6       6300.94       5962.23       225.89 o                         
  -1   1   6       1056.75       1022.48        52.41 o                         
   0   1   6        660.92        696.85        46.98 o                         
   1   1   6       9326.12       9079.82        63.24 o                         
   2   1   6        920.79        930.93        45.49 o                         
   3   1   6       1428.93       1415.86        39.35 o                         
   4   1   6          5.94         79.09        43.96 o                         
   5   1   6        696.95        686.23        32.75 o                         
   6   1   6        510.93        501.45        47.68 o                         
   7   1   6        509.03        513.18        32.61 o                         
   8   1   6          2.08        -39.47        41.21 o                         
   9   1   6       1495.23       1489.34        63.69 o                         
  10   1   6        136.98        110.89        46.18 o                         
  11   1   6        269.51        317.11        36.70 o                         
  12   1   6        142.09         56.47        52.56 o                         
 -15   2   6          5.28         80.42        61.95 o                         
 -14   2   6        591.66        640.79        77.25 o                         
 -13   2   6        396.82        343.29        34.46 o                         
 -12   2   6       2488.98       2373.94       108.09 o                         
 -11   2   6         88.47         38.46        33.35 o                         
 -10   2   6        140.29        163.89        32.24 o                         
  -9   2   6          2.64         71.96        35.86 o                         
  -8   2   6       1452.84       1579.86        37.64 o                         
  -7   2   6        695.22        734.79        38.81 o                         
  -6   2   6       2771.46       2947.12        72.26 o                         
  -5   2   6        781.26        887.38        43.85 o                         
  -4   2   6        832.35        770.71        48.84 o                         
  -3   2   6       1543.97       1566.54        80.48 o                         
  -2   2   6        115.67         72.60        45.16 o                         
  -1   2   6       1253.05       1376.31        43.44 o                         
   0   2   6        249.01        335.28        36.45 o                         
   1   2   6       3147.08       3233.61        56.74 o                         
   2   2   6       1417.57       1310.99        48.97 o                         
   3   2   6       1014.20       1174.00        45.02 o                         
   4   2   6      15249.18      15042.42        66.03 o                         
   5   2   6        608.58        611.23        36.02 o                         
   6   2   6       1250.29       1055.19        37.84 o                         
   7   2   6          3.54         16.21        40.04 o                         
   8   2   6       2389.10       2355.75        65.90 o                         
   9   2   6        357.61        433.99        47.47 o                         
  10   2   6       1963.78       2001.73        48.11 o                         
  11   2   6        418.76        523.19        42.06 o                         
  12   2   6         65.22         45.58        44.94 o                         
 -15   3   6         41.58         60.29        40.80 o                         
 -14   3   6        297.98        331.35        38.55 o                         
 -13   3   6        169.71        127.72        40.89 o                         
 -12   3   6         16.47         29.69        40.46 o                         
 -11   3   6        761.58        776.42        58.67 o                         
 -10   3   6        199.86        236.72        48.55 o                         
  -9   3   6       2491.21       2377.06        38.52 o                         
  -8   3   6          2.60        -29.23        31.53 o                         
  -7   3   6       1683.04       1616.51        41.97 o                         
  -6   3   6        875.15       1034.99        52.24 o                         
  -5   3   6       1434.87       1356.85        50.78 o                         
  -4   3   6         45.22         19.75        40.21 o                         
  -3   3   6       4631.39       4721.05       186.14 o                         
  -2   3   6       3252.94       3128.53        59.94 o                         
  -1   3   6        771.08        741.34        40.12 o                         
   0   3   6          6.23          5.22        32.08 o                         
   1   3   6        807.98        638.83        33.21 o                         
   2   3   6        511.40        582.40        38.13 o                         
   3   3   6       5888.15       5928.86        50.72 o                         
   4   3   6        786.05        758.92        46.04 o                         
   5   3   6       1330.11       1347.89        34.04 o                         
   6   3   6        191.43        217.51        37.87 o                         
   7   3   6       5027.32       5088.01        99.18 o                         
   8   3   6        109.99         37.84        36.47 o                         
   9   3   6        694.37        781.23        34.97 o                         
  10   3   6        121.93        212.50        53.84 o                         
  11   3   6       1143.68        884.07        35.17 o                         
  12   3   6          1.91         80.16        42.33 o                         
 -15   4   6          3.52          7.76        38.35 o                         
 -14   4   6         44.30         65.09        36.74 o                         
 -13   4   6         20.23         18.10        43.25 o                         
 -12   4   6        309.55        376.19        37.83 o                         
 -11   4   6         49.60         40.50        43.26 o                         
 -10   4   6       1413.15       1525.02        58.77 o                         
  -9   4   6       2408.07       2753.72        81.34 o                         
  -8   4   6       4380.12       4548.55       104.53 o                         
  -7   4   6        114.98        181.78        47.99 o                         
  -6   4   6        343.41        377.57        45.81 o                         
  -5   4   6        295.83        345.93        46.56 o                         
  -4   4   6       1776.68       2355.72        50.22 o                         
  -3   4   6       1646.90       1760.23        58.50 o                         
  -2   4   6       1554.03       1652.75        38.13 o                         
  -1   4   6       2381.06       2770.09        47.06 o                         
   0   4   6         18.78         65.55        33.47 o                         
   1   4   6       4258.30       4318.89        65.69 o                         
   2   4   6       1357.66       1311.41        44.00 o                         
   3   4   6         51.23         72.19        29.47 o                         
   4   4   6       2461.45       2401.86        51.34 o                         
   5   4   6         39.03         27.30        27.48 o                         
   6   4   6       1585.28       1531.14        41.75 o                         
   7   4   6          4.61        -36.08        36.08 o                         
   8   4   6        663.28        728.62        52.17 o                         
   9   4   6        676.60        635.75        81.17 o                         
  10   4   6        763.79        762.21        62.04 o                         
  11   4   6         13.44        -51.96        51.96 o                         
  12   4   6        589.45        687.29        89.68 o                         
 -14   5   6         11.35         68.56        35.91 o                         
 -13   5   6         19.82        -49.99        49.99 o                         
 -12   5   6         21.56        -38.73        38.73 o                         
 -11   5   6       1014.24       1029.26        50.26 o                         
 -10   5   6         28.20        119.10        33.93 o                         
  -9   5   6         85.10         99.30        49.88 o                         
  -8   5   6         25.14         16.79        40.77 o                         
  -7   5   6        769.75        758.82        39.81 o                         
  -6   5   6        183.83        210.77        34.02 o                         
  -5   5   6       1002.50       1033.66        45.47 o                         
  -4   5   6       1405.02       1509.67        53.11 o                         
  -3   5   6       2300.96       2520.75        86.90 o                         
  -2   5   6       3566.99       3608.56        86.89 o                         
  -1   5   6         91.28         77.82        36.62 o                         
   0   5   6        883.63        895.76        46.40 o                         
   1   5   6        372.88        483.58        45.53 o                         
   2   5   6        721.78        817.21        33.20 o                         
   3   5   6       3247.35       3112.21        65.59 o                         
   4   5   6         59.94         63.28        26.43 o                         
   5   5   6       2906.42       2990.63        61.07 o                         
   6   5   6         51.80        156.10        44.98 o                         
   7   5   6       5531.58       5358.53       128.08 o                         
   8   5   6        756.55        722.23        44.47 o                         
   9   5   6        219.88        289.02        93.99 o                         
  10   5   6         34.42        182.69        77.87 o                         
  11   5   6        150.99         58.30        35.82 o                         
 -14   6   6        260.35        329.98        49.05 o                         
 -13   6   6        130.35        113.82        58.71 o                         
 -12   6   6        358.37        366.07        36.10 o                         
 -11   6   6         26.82         57.16        32.61 o                         
 -10   6   6         45.54        112.32        58.47 o                         
  -9   6   6        748.69        670.58        66.56 o                         
  -8   6   6        644.38        756.01        67.02 o                         
  -7   6   6       1852.03       1963.41        59.82 o                         
  -6   6   6       3431.05       3494.17       106.02 o                         
  -5   6   6       2172.43       2396.08        74.82 o                         
  -4   6   6       2231.27       2482.48        48.75 o                         
  -3   6   6        203.61        264.97        30.51 o                         
  -2   6   6        595.71        624.66        33.76 o                         
  -1   6   6         44.93         40.55        28.06 o                         
   0   6   6        181.40        202.35        33.12 o                         
   1   6   6        809.91        805.30        29.00 o                         
   2   6   6       2722.57       2747.76        84.18 o                         
   3   6   6        800.48        955.76        45.14 o                         
   4   6   6       1274.15       1260.39        60.02 o                         
   5   6   6        221.73        391.63        55.90 o                         
   6   6   6        837.03        772.45        36.51 o                         
   7   6   6         36.02          2.13        40.60 o                         
   8   6   6       1558.84       1670.97        70.72 o                         
   9   6   6          0.18         28.68        49.85 o                         
  10   6   6        828.11        838.78        50.76 o                         
  11   6   6          0.90         66.02        62.80 o                         
 -13   7   6         15.32        -53.23        53.23 o                         
 -12   7   6        423.10        355.87        47.74 o                         
 -11   7   6       1155.99       1166.33        64.50 o                         
 -10   7   6        411.85        448.35        41.37 o                         
  -9   7   6       3009.79       2969.43        68.07 o                         
  -8   7   6         26.43         17.89        46.16 o                         
  -7   7   6       1123.06       1188.42        64.78 o                         
  -6   7   6        460.40        425.48        38.92 o                         
  -5   7   6        126.91         97.51        32.95 o                         
  -4   7   6       1317.07       1298.07        67.00 o                         
  -3   7   6       1278.64       1397.09        50.82 o                         
  -2   7   6         45.74         42.94        29.75 o                         
  -1   7   6        116.80        161.04        30.96 o                         
   0   7   6       1656.60       1553.98        45.20 o                         
   1   7   6        315.36        331.21        37.50 o                         
   2   7   6         21.50        -27.03        27.03 o                         
   3   7   6        308.23        393.02        29.75 o                         
   4   7   6        856.70       1025.28        49.85 o                         
   5   7   6       7509.65       7225.77       182.88 o                         
   6   7   6        727.21        592.63        42.56 o                         
   7   7   6       1866.16       1829.48        96.84 o                         
   8   7   6         52.38         75.52        71.16 o                         
   9   7   6        842.17        829.69        76.40 o                         
  10   7   6          0.98        -34.60        34.60 o                         
 -13   8   6        146.67         75.80        64.42 o                         
 -12   8   6          6.46        112.79        77.59 o                         
 -11   8   6        216.76        123.99        95.93 o                         
 -10   8   6        907.39        952.07        61.00 o                         
  -9   8   6        426.02        440.21        42.48 o                         
  -8   8   6        490.78        573.39        43.01 o                         
  -7   8   6        238.43        169.78        40.54 o                         
  -6   8   6        506.13        529.08        38.36 o                         
  -5   8   6       1459.44       1448.07        83.44 o                         
  -4   8   6       1360.20       1428.75        47.94 o                         
  -3   8   6       1259.03       1181.31        33.64 o                         
  -2   8   6         24.27         17.02        29.09 o                         
  -1   8   6        300.10        288.46        26.37 o                         
   0   8   6       2141.81       2262.97        77.28 o                         
   1   8   6        237.84        177.93        35.54 o                         
   2   8   6       1670.06       1687.03        40.14 o                         
   3   8   6        588.25        569.25        39.73 o                         
   4   8   6         26.58        -33.44        33.44 o                         
   5   8   6         88.00         61.54        31.78 o                         
   6   8   6        657.01        706.91        55.74 o                         
   7   8   6        289.32        278.32        38.47 o                         
   8   8   6        591.78        815.45        73.45 o                         
   9   8   6        273.22        385.86        91.69 o                         
  10   8   6        370.59        409.26        76.16 o                         
 -12   9   6         34.07          0.43        42.78 o                         
 -11   9   6        790.28        905.46        47.07 o                         
 -10   9   6          0.61        -44.63        44.63 o                         
  -9   9   6        382.57        459.55        44.39 o                         
  -8   9   6        274.12        393.30        77.80 o                         
  -7   9   6         99.50         72.64        35.67 o                         
  -6   9   6        189.90        229.56        49.03 o                         
  -5   9   6        165.18        171.51        32.64 o                         
  -4   9   6       1967.15       2009.31       102.18 o                         
  -3   9   6         62.43         82.71        40.19 o                         
  -2   9   6        101.13         84.47        33.12 o                         
  -1   9   6          8.27        -39.69        39.69 o                         
   0   9   6         96.59        158.22        45.22 o                         
   1   9   6        120.62        116.38        50.48 o                         
   2   9   6       6548.43       6665.94       133.40 o                         
   3   9   6        257.92        238.70        45.10 o                         
   4   9   6         52.35         34.53        34.04 o                         
   5   9   6       1071.90       1063.56        53.30 o                         
   6   9   6        114.21        134.57        34.54 o                         
   7   9   6        124.95        105.17        37.54 o                         
   8   9   6         13.14        -29.62        40.85 o                         
   9   9   6        698.82        821.55        55.06 o                         
 -12  10   6         32.15         18.15       115.05 o                         
 -11  10   6         80.57         33.09        45.13 o                         
 -10  10   6        436.16        524.17        49.17 o                         
  -9  10   6         47.67        -25.23        38.17 o                         
  -8  10   6        220.29        246.14        52.77 o                         
  -7  10   6         88.98        105.04        35.09 o                         
  -6  10   6        218.42        156.19        65.59 o                         
  -5  10   6        848.99        915.75        39.34 o                         
  -4  10   6       1136.22       1201.40        92.96 o                         
  -3  10   6        549.98        521.97        47.52 o                         
  -2  10   6        837.23        793.73        65.53 o                         
  -1  10   6       2090.32       2165.10        41.27 o                         
   0  10   6          5.60         69.16        47.61 o                         
   1  10   6       1201.93       1261.46        46.75 o                         
   2  10   6       1168.56       1248.35        48.05 o                         
   3  10   6        358.98        384.96        68.89 o                         
   4  10   6        831.15        841.41        54.76 o                         
   5  10   6         11.41         34.75        32.75 o                         
   6  10   6        488.70        561.15        32.72 o                         
   7  10   6        124.39        -20.39        54.49 o                         
   8  10   6        803.98        851.30       107.81 o                         
   9  10   6          0.34        -35.46        35.46 o                         
 -11  11   6        102.99         80.67        41.58 o                         
 -10  11   6         87.83        114.71        63.65 o                         
  -9  11   6        797.07        773.40       111.87 o                         
  -8  11   6        314.28        391.16       103.96 o                         
  -7  11   6        872.35        961.09        55.63 o                         
  -6  11   6        926.14        955.67        63.48 o                         
  -5  11   6         41.64        -10.16        32.61 o                         
  -4  11   6         47.68          4.16        39.65 o                         
  -3  11   6        300.22        343.42        32.03 o                         
  -2  11   6        458.96        400.33        32.14 o                         
  -1  11   6        140.77        115.34        33.61 o                         
   0  11   6        713.74        665.80        50.33 o                         
   1  11   6          3.81        112.88        54.85 o                         
   2  11   6        886.73        911.65        43.62 o                         
   3  11   6        142.52        113.76        60.89 o                         
   4  11   6        249.80        105.81        32.51 o                         
   5  11   6        200.14        259.49        67.16 o                         
   6  11   6         29.05        -21.02        43.19 o                         
   7  11   6        340.11        416.14       116.88 o                         
   8  11   6         23.78         49.68        32.63 o                         
  -9  12   6         23.68         46.29        66.13 o                         
  -8  12   6        297.14        351.24        90.13 o                         
  -7  12   6         19.70         78.03        34.77 o                         
  -6  12   6        212.94        171.10        36.42 o                         
  -5  12   6        182.84        118.82        31.29 o                         
  -4  12   6        222.60        306.34        46.04 o                         
  -3  12   6        630.19        659.09        66.87 o                         
  -2  12   6        754.81        819.08        72.63 o                         
  -1  12   6       2860.37       2919.19       286.31 o                         
   0  12   6        780.54        649.39        66.55 o                         
   1  12   6        855.71        807.77        62.26 o                         
   2  12   6         15.13         -0.44        57.88 o                         
   3  12   6         31.29        -35.13        35.13 o                         
   4  12   6          5.40        -35.72        35.72 o                         
   5  12   6        109.15        254.45        74.76 o                         
   6  12   6       1207.97       1126.26        51.25 o                         
  -8  13   6        565.29        594.91       126.12 o                         
  -7  13   6        721.41        927.53        80.37 o                         
  -6  13   6        317.05        164.28        48.14 o                         
  -5  13   6       1132.43       1083.94        47.86 o                         
  -4  13   6        705.49        718.04       109.79 o                         
  -3  13   6        356.10        354.45        61.48 o                         
  -2  13   6         15.12         20.23        35.76 o                         
  -1  13   6          8.96         -1.68        40.64 o                         
   0  13   6        289.81        317.70        47.90 o                         
   1  13   6         89.12        194.01        56.25 o                         
   2  13   6        421.13        489.41        63.78 o                         
   3  13   6       1364.98       1300.71       122.49 o                         
   4  13   6         63.87        126.62        50.64 o                         
   5  13   6        264.21        243.82        41.00 o                         
  -6  14   6          1.73          1.00        41.41 o                         
  -5  14   6         59.75         87.77        40.48 o                         
  -4  14   6         14.66         37.07        36.37 o                         
  -3  14   6       1034.27        858.70       108.87 o                         
  -2  14   6        167.74         72.35        62.82 o                         
  -1  14   6        302.65        234.49        62.50 o                         
   0  14   6        240.14        155.40        43.46 o                         
   1  14   6        210.70        263.23        83.68 o                         
   2  14   6         12.93         32.55        73.47 o                         
   3  14   6        139.02         81.85        34.80 o                         
  -2  15   6        627.09        592.24        99.17 o                         
  -1  15   6         71.98         69.54        48.23 o                         
 -15   0   7        207.62        304.54        63.15 o                         
 -13   0   7         80.97         53.81        59.36 o                         
 -11   0   7       1198.62       1302.89        78.97 o                         
  -9   0   7       1130.15       1186.11        50.51 o                         
  -7   0   7       5703.44       5696.43        98.98 o                         
  -5   0   7      21880.42      22904.09       174.08 o                         
  -3   0   7      25528.30      19980.94       187.88 o                         
  -1   0   7      26592.97      25988.75       499.24 o                         
   1   0   7         47.49        -22.00        67.84 o                         
   3   0   7       3563.34       3769.91        69.85 o                         
   5   0   7          5.00         64.49        36.88 o                         
   7   0   7         26.30        -31.89        78.04 o                         
   9   0   7        116.12        199.17        49.58 o                         
  11   0   7        332.20        300.15        44.31 o                         
 -15   1   7        208.28        169.08        41.58 o                         
 -14   1   7        125.45          4.80        77.23 o                         
 -13   1   7        102.02        111.70        41.34 o                         
 -12   1   7        248.45        205.09        42.52 o                         
 -11   1   7         71.98        162.80        38.30 o                         
 -10   1   7       1036.51       1061.27        43.06 o                         
  -9   1   7          2.03         21.84        32.00 o                         
  -8   1   7       3585.98       3591.19        56.05 o                         
  -7   1   7          2.17          5.52        38.30 o                         
  -6   1   7       3089.80       3017.16        71.08 o                         
  -5   1   7       9782.57      10986.67        80.82 o                         
  -4   1   7       7013.40       6566.92       101.78 o                         
  -3   1   7        436.94        411.65        73.13 o                         
  -2   1   7       2556.06       2041.46        65.85 o                         
  -1   1   7        112.03         94.60        46.26 o                         
   0   1   7       8581.73       8350.76        74.88 o                         
   1   1   7       2117.89       2265.57        52.82 o                         
   2   1   7       4830.30       4799.68        75.89 o                         
   3   1   7          0.23         19.57        32.87 o                         
   4   1   7       3312.92       3490.02        72.57 o                         
   5   1   7          1.26         33.57        28.25 o                         
   6   1   7        178.66        203.15        51.23 o                         
   7   1   7        346.94        426.67        31.94 o                         
   8   1   7        872.14        932.82        34.17 o                         
   9   1   7         14.70         -3.11        33.06 o                         
  10   1   7          4.51         15.89        49.50 o                         
  11   1   7        126.49        120.45        33.24 o                         
  12   1   7        371.35        502.26        74.39 o                         
 -15   2   7          1.87          4.46        73.30 o                         
 -14   2   7         58.93        -28.79        55.15 o                         
 -13   2   7        450.44        469.71        40.10 o                         
 -12   2   7         17.47        -19.06        33.90 o                         
 -11   2   7         10.03          9.15        34.11 o                         
 -10   2   7         19.63         21.54        40.30 o                         
  -9   2   7       2723.40       2986.42        67.82 o                         
  -8   2   7       1786.98       1895.40        73.72 o                         
  -7   2   7       3016.43       3184.11       101.28 o                         
  -6   2   7        314.94        285.49        42.40 o                         
  -5   2   7       1077.56        943.79        41.16 o                         
  -4   2   7         38.28         72.50        49.02 o                         
  -3   2   7       9994.08       9490.33        91.01 o                         
  -2   2   7       1986.13       1989.68        47.44 o                         
  -1   2   7       7025.71       6462.99       119.22 o                         
   0   2   7        215.31        226.23        35.67 o                         
   1   2   7       3264.46       3031.89        44.16 o                         
   2   2   7       1059.19       1004.94        38.64 o                         
   3   2   7       3042.26       3205.65        69.24 o                         
   4   2   7         18.84         52.06        34.80 o                         
   5   2   7        491.81        588.20        33.96 o                         
   6   2   7         10.40         82.69        47.94 o                         
   7   2   7         27.33         79.54        32.05 o                         
   8   2   7         21.23         52.82        33.16 o                         
   9   2   7        149.63        145.92        40.49 o                         
  10   2   7        348.89        494.50        90.32 o                         
  11   2   7        168.75        115.44        57.28 o                         
 -15   3   7        713.04        676.47        68.90 o                         
 -14   3   7         80.48         27.16        35.10 o                         
 -13   3   7          5.44          0.39        37.96 o                         
 -12   3   7        222.79        258.46        41.85 o                         
 -11   3   7        326.06        373.26        34.83 o                         
 -10   3   7       2867.40       2835.93        93.19 o                         
  -9   3   7        255.46        278.79        48.44 o                         
  -8   3   7       1078.90       1014.61        95.31 o                         
  -7   3   7         24.47        -37.72        44.58 o                         
  -6   3   7       1601.22       1545.99        49.04 o                         
  -5   3   7        344.76        415.55        37.63 o                         
  -4   3   7       9088.32       9202.43       236.65 o                         
  -3   3   7        255.77        298.19        47.68 o                         
  -2   3   7      16496.36      16620.84       163.70 o                         
  -1   3   7          9.24         26.56        34.46 o                         
   0   3   7       1677.82       1313.26        70.66 o                         
   1   3   7       1733.36       2041.08        61.36 o                         
   2   3   7        661.92        615.74        36.95 o                         
   3   3   7        814.07        981.28        38.06 o                         
   4   3   7        291.89        263.02        28.24 o                         
   5   3   7        651.57        724.20        41.46 o                         
   6   3   7        581.43        635.76        55.31 o                         
   7   3   7         88.63         84.35        89.69 o                         
   8   3   7         54.99         75.24        44.83 o                         
   9   3   7         35.02         15.31        74.43 o                         
  10   3   7        107.34        -44.41        44.41 o                         
  11   3   7         39.22        -17.98        35.18 o                         
 -15   4   7         32.47         30.44        39.76 o                         
 -14   4   7          4.21        -23.37        38.34 o                         
 -13   4   7        134.22         82.32        51.66 o                         
 -12   4   7        294.91        293.14        35.70 o                         
 -11   4   7        987.57       1048.70        72.89 o                         
 -10   4   7        205.79        137.00        39.63 o                         
  -9   4   7        296.20        329.43        49.39 o                         
  -8   4   7        383.29        440.96        46.41 o                         
  -7   4   7       5168.84       5272.51        92.07 o                         
  -6   4   7         45.95         49.25        38.30 o                         
  -5   4   7       3937.28       3781.75        97.26 o                         
  -4   4   7        349.67        485.43        42.59 o                         
  -3   4   7       6240.02       6070.66       290.62 o                         
  -2   4   7          5.10        -16.67        44.06 o                         
  -1   4   7       1732.89       1535.36        39.13 o                         
   0   4   7       1898.01       2014.73        37.15 o                         
   1   4   7       4640.73       4696.51        63.27 o                         
   2   4   7       3299.42       3376.21       107.12 o                         
   3   4   7        517.39        485.44        29.91 o                         
   4   4   7         27.51         27.61        31.00 o                         
   5   4   7       1394.31       1446.38        51.99 o                         
   6   4   7        406.17        467.08        50.20 o                         
   7   4   7         23.95        -42.74        73.98 o                         
   8   4   7         46.94        114.11        58.05 o                         
   9   4   7          4.04         16.78        62.77 o                         
  10   4   7         73.88          6.83        55.01 o                         
  11   4   7        338.91        418.04        70.66 o                         
 -14   5   7          0.81         45.19        38.07 o                         
 -13   5   7        370.09        550.20        64.19 o                         
 -12   5   7         58.99         31.21        42.36 o                         
 -11   5   7        192.53        433.12        82.02 o                         
 -10   5   7       1973.48       2024.54        95.49 o                         
  -9   5   7        926.83       1037.67       102.51 o                         
  -8   5   7       1019.82        971.81        49.15 o                         
  -7   5   7        143.61        215.67        41.00 o                         
  -6   5   7       4769.92       4773.57       136.76 o                         
  -5   5   7         18.78          2.57        33.75 o                         
  -4   5   7       4421.28       4349.07        87.15 o                         
  -3   5   7          3.04         -2.95        36.43 o                         
  -2   5   7      12218.95      12691.49       137.33 o                         
  -1   5   7         77.13        100.80        31.09 o                         
   0   5   7       2909.49       2825.11        36.13 o                         
   1   5   7       1695.45       1618.12        48.41 o                         
   2   5   7       1272.87       1160.71        29.77 o                         
   3   5   7        698.87        738.58        44.73 o                         
   4   5   7        911.84        879.60        33.66 o                         
   5   5   7          6.17        -36.15        36.15 o                         
   6   5   7          2.15         68.65        54.31 o                         
   7   5   7         26.76          4.61        43.80 o                         
   8   5   7         64.38        164.30        72.80 o                         
   9   5   7        385.68        558.11        47.95 o                         
  10   5   7         21.63        -57.80        77.17 o                         
  11   5   7         14.68        101.94        55.30 o                         
 -14   6   7          0.62          1.91        41.92 o                         
 -13   6   7        206.09        267.54        73.08 o                         
 -12   6   7         11.15        -16.80        59.81 o                         
 -11   6   7       1829.79       1662.20       126.37 o                         
 -10   6   7        374.19        390.50        65.90 o                         
  -9   6   7         98.56        194.10        74.97 o                         
  -8   6   7        509.14        437.52        50.68 o                         
  -7   6   7       2426.89       2431.05        55.86 o                         
  -6   6   7         27.30        153.15        52.83 o                         
  -5   6   7       1565.61       1601.93        62.69 o                         
  -4   6   7        321.31        371.49        38.21 o                         
  -3   6   7        225.11        171.47        31.22 o                         
  -2   6   7        500.43        438.04        29.83 o                         
  -1   6   7       3689.71       3807.83        70.90 o                         
   0   6   7       1215.41       1203.75        62.49 o                         
   1   6   7       4925.26       4913.52        72.56 o                         
   2   6   7         73.06         79.72        26.41 o                         
   3   6   7       1388.65       1523.55        35.10 o                         
   4   6   7        871.23        880.98        36.20 o                         
   5   6   7        276.08        341.24        38.65 o                         
   6   6   7        450.70        446.48        52.79 o                         
   7   6   7         34.96         39.46        53.14 o                         
   8   6   7        157.31        168.75        34.29 o                         
   9   6   7         82.54         72.32        32.25 o                         
  10   6   7         40.11        112.41        50.10 o                         
 -13   7   7        434.21        437.37        98.63 o                         
 -12   7   7         76.60         39.61        59.16 o                         
 -11   7   7         14.54        102.03        49.13 o                         
 -10   7   7        470.89        426.17        47.04 o                         
  -9   7   7        829.15        970.57       150.97 o                         
  -8   7   7       2186.67       2283.72       157.27 o                         
  -7   7   7         56.85         -1.21        38.33 o                         
  -6   7   7        745.96        710.55        40.59 o                         
  -5   7   7        689.33        752.42        36.58 o                         
  -4   7   7       6614.58       6828.81       197.19 o                         
  -3   7   7       1550.70       1636.84        36.26 o                         
  -2   7   7       2335.46       2287.71        38.89 o                         
  -1   7   7       1342.82       1392.33        30.96 o                         
   0   7   7        823.77        783.44        33.31 o                         
   1   7   7        432.35        362.76        38.63 o                         
   2   7   7       1486.05       1500.04        38.04 o                         
   3   7   7       1870.61       2035.18        70.40 o                         
   4   7   7        288.57        119.87        36.45 o                         
   5   7   7       1394.89       1365.64        35.37 o                         
   6   7   7        234.33        195.79        82.74 o                         
   7   7   7         11.17         25.91        59.41 o                         
   8   7   7         57.21         54.40        36.12 o                         
   9   7   7        554.53        607.07        89.34 o                         
  10   7   7         55.73         76.18        63.40 o                         
 -13   8   7         31.51        114.95       248.05 o                         
 -12   8   7        140.47        -48.09        48.09 o                         
 -11   8   7          7.65        -52.40       103.71 o                         
 -10   8   7        431.61        402.66        46.93 o                         
  -9   8   7        354.90        564.13        46.97 o                         
  -8   8   7         64.99         88.21        42.54 o                         
  -7   8   7        346.28        502.22        61.40 o                         
  -6   8   7          4.09        -11.87        37.83 o                         
  -5   8   7       6300.77       6493.82       237.95 o                         
  -4   8   7         20.90          6.79        34.01 o                         
  -3   8   7       1608.05       1707.47        77.36 o                         
  -2   8   7         89.57        148.97        35.01 o                         
  -1   8   7       1849.06       1999.31        58.21 o                         
   0   8   7       2188.01       2242.88        57.49 o                         
   1   8   7       3012.43       2969.21        57.62 o                         
   2   8   7        235.60        311.70        42.27 o                         
   3   8   7         78.54        117.55        28.74 o                         
   4   8   7        367.36        429.90        58.42 o                         
   5   8   7         45.65         14.02        38.20 o                         
   6   8   7       2105.93       1973.32        62.66 o                         
   7   8   7        240.08        196.67        49.63 o                         
   8   8   7         89.01        114.21        33.37 o                         
   9   8   7         84.21         55.83        41.58 o                         
 -12   9   7         37.83        126.18        45.87 o                         
 -11   9   7        135.64        136.38        59.31 o                         
 -10   9   7         47.88        188.94        77.38 o                         
  -9   9   7         43.15        -10.72        47.62 o                         
  -8   9   7        974.50        874.22        45.68 o                         
  -7   9   7       2019.74       2194.97        73.69 o                         
  -6   9   7        158.49        243.73        31.44 o                         
  -5   9   7        306.96        208.34        35.80 o                         
  -4   9   7        543.83        592.25        36.87 o                         
  -3   9   7         90.26        120.60        32.88 o                         
  -2   9   7        846.62        910.09        34.06 o                         
  -1   9   7        606.15        592.89        52.83 o                         
   0   9   7       7521.65       7675.11       163.97 o                         
   1   9   7        606.44        639.68        46.46 o                         
   2   9   7       2141.29       2223.18        60.09 o                         
   3   9   7        392.67        419.49        50.01 o                         
   4   9   7        266.18        337.90        74.04 o                         
   5   9   7       1260.52       1289.41        66.44 o                         
   6   9   7          2.95        118.70        62.34 o                         
   7   9   7         59.95        147.37        71.12 o                         
   8   9   7         11.50        -24.85        45.64 o                         
   9   9   7        456.41        315.84        64.32 o                         
 -11  10   7         93.95         11.67        55.03 o                         
 -10  10   7         84.72        161.63        55.11 o                         
  -9  10   7        138.22         85.96        71.27 o                         
  -8  10   7        125.09         40.38        38.91 o                         
  -7  10   7        281.80        431.02        68.63 o                         
  -6  10   7          2.10         88.59        45.19 o                         
  -5  10   7       3482.27       3431.35       123.31 o                         
  -4  10   7        193.23        179.30        42.81 o                         
  -3  10   7        407.73        423.56        31.29 o                         
  -2  10   7       2279.17       2038.00        86.67 o                         
  -1  10   7       3900.85       3906.24       122.96 o                         
   0  10   7        191.53        259.99        46.98 o                         
   1  10   7       1358.28       1497.45        54.80 o                         
   2  10   7        172.07        168.18        48.90 o                         
   3  10   7        940.06        842.92        60.66 o                         
   4  10   7         20.99         62.44        31.87 o                         
   5  10   7        220.22        281.23        77.52 o                         
   6  10   7        484.99        638.83        36.73 o                         
   7  10   7          2.54         -1.80        33.45 o                         
   8  10   7         55.90         41.57        36.11 o                         
 -11  11   7        330.26        455.54        77.50 o                         
 -10  11   7          1.40        -13.29        41.89 o                         
  -9  11   7         42.44        -36.59        36.59 o                         
  -8  11   7         74.77         51.15        85.92 o                         
  -7  11   7        737.95        794.87        55.38 o                         
  -6  11   7       1092.59       1046.48        41.08 o                         
  -5  11   7        119.32        140.03        47.00 o                         
  -4  11   7         14.87        -37.08        37.08 o                         
  -3  11   7          5.68        167.30        33.10 o                         
  -2  11   7       1466.92       1562.63        96.33 o                         
  -1  11   7         85.15         61.39        29.53 o                         
   0  11   7        546.72        594.94        43.26 o                         
   1  11   7         14.81          6.55        30.34 o                         
   2  11   7         36.96         47.98        68.43 o                         
   3  11   7       1440.94       1273.93        50.17 o                         
   4  11   7         61.57         22.52        45.60 o                         
   5  11   7        133.73         67.81        31.90 o                         
   6  11   7        102.34        112.64        42.01 o                         
   7  11   7          6.10         58.80        52.64 o                         
  -9  12   7        431.64        389.21       121.85 o                         
  -8  12   7        560.68        519.50        42.97 o                         
  -7  12   7         39.95         58.87        36.59 o                         
  -6  12   7          5.65         13.73        66.51 o                         
  -5  12   7         76.81        100.25        51.61 o                         
  -4  12   7          3.11         37.50        60.52 o                         
  -3  12   7       1070.29       1073.45        60.22 o                         
  -2  12   7        124.56         90.48        42.26 o                         
  -1  12   7        262.05        270.09        30.05 o                         
   0  12   7        470.71        458.67        41.29 o                         
   1  12   7       1349.37       1335.12        47.81 o                         
   2  12   7        583.26        585.00        70.77 o                         
   3  12   7        229.20        199.82        60.71 o                         
   4  12   7        171.54        137.90        31.86 o                         
   5  12   7        144.19        134.18        50.38 o                         
   6  12   7        729.24        655.28        93.68 o                         
  -8  13   7          2.22        -43.38        43.38 o                         
  -7  13   7        162.44         62.24        47.83 o                         
  -6  13   7        212.85        285.47        38.30 o                         
  -5  13   7         22.61        103.79        51.91 o                         
  -4  13   7        264.29        367.15        52.46 o                         
  -3  13   7          0.44          7.51        46.79 o                         
  -2  13   7        713.30        740.07        35.55 o                         
  -1  13   7         46.03         31.39        34.65 o                         
   0  13   7        445.41        509.29        88.40 o                         
   1  13   7        493.43        252.05        78.87 o                         
   2  13   7        628.79        641.91        73.10 o                         
   3  13   7        200.31        195.36        57.71 o                         
   4  13   7        121.59        174.72        68.21 o                         
  -6  14   7         62.84        -41.23        41.23 o                         
  -5  14   7        261.38        435.71        78.35 o                         
  -4  14   7        201.23         36.01        72.17 o                         
  -3  14   7        118.07        172.59        66.62 o                         
  -2  14   7         12.00         13.19        47.16 o                         
  -1  14   7        106.60        125.82        60.71 o                         
   0  14   7        149.49         18.66        42.57 o                         
   1  14   7        387.83        363.48        61.07 o                         
   2  14   7          6.00         82.55        58.00 o                         
 -14   0   8       1015.64        953.47        79.71 o                         
 -12   0   8         77.69        151.85       100.81 o                         
 -10   0   8        279.48        213.75        74.10 o                         
  -8   0   8       4841.65       4770.25       169.94 o                         
  -6   0   8       8412.50       9642.03       248.78 o                         
  -4   0   8         17.94         33.87        60.13 o                         
  -2   0   8        541.97        419.26        70.99 o                         
   0   0   8       9000.15       9239.61       390.47 o                         
   2   0   8      14845.15      15811.12       392.33 o                         
   4   0   8       2885.58       2634.04        51.29 o                         
   6   0   8        155.54        151.09        78.48 o                         
   8   0   8       2175.10       2309.54       151.68 o                         
  10   0   8        303.37        549.63       163.32 o                         
 -15   1   8        119.45         32.35        43.31 o                         
 -14   1   8          0.24        140.99        45.87 o                         
 -13   1   8        160.04        180.52        43.68 o                         
 -12   1   8         19.67        -23.78        35.52 o                         
 -11   1   8        124.10        123.89        33.97 o                         
 -10   1   8          0.94         11.84        46.39 o                         
  -9   1   8        141.29        146.25        44.66 o                         
  -8   1   8         46.92         36.16        38.09 o                         
  -7   1   8        640.99        674.11        48.29 o                         
  -6   1   8        965.79       1099.98        52.82 o                         
  -5   1   8        100.54         80.99        42.23 o                         
  -4   1   8       1905.50       2178.03        95.47 o                         
  -3   1   8       3489.82       3558.55       141.56 o                         
  -2   1   8        936.95       1051.62        70.08 o                         
  -1   1   8       4135.64       4086.62       117.79 o                         
   0   1   8         39.35         91.72        39.06 o                         
   1   1   8       1524.85       1246.72        60.83 o                         
   2   1   8          1.65         19.07        47.28 o                         
   3   1   8       3832.15       3707.89       126.03 o                         
   4   1   8        372.46        483.32        60.23 o                         
   5   1   8       4334.21       4366.28        41.91 o                         
   6   1   8        109.35         53.40        52.57 o                         
   7   1   8       4465.63       4486.77        53.65 o                         
   8   1   8        268.57        272.42        55.33 o                         
   9   1   8        384.26        437.40        93.24 o                         
  10   1   8          0.05         44.01        55.27 o                         
  11   1   8        325.26         72.17        42.76 o                         
 -15   2   8        133.45         68.67        49.31 o                         
 -14   2   8        521.07        545.79        38.44 o                         
 -13   2   8         55.93         30.24        35.81 o                         
 -12   2   8        275.88        303.07        46.37 o                         
 -11   2   8         56.72         78.18        40.39 o                         
 -10   2   8       1264.46       1329.99        55.66 o                         
  -9   2   8       1098.26       1309.36        62.62 o                         
  -8   2   8         18.69         -5.02        37.57 o                         
  -7   2   8        123.21         80.36        36.84 o                         
  -6   2   8        310.50        479.51        36.54 o                         
  -5   2   8       1168.82       1298.70        52.35 o                         
  -4   2   8       2831.26       3349.71       113.21 o                         
  -3   2   8         99.10        118.43        57.59 o                         
  -2   2   8         19.34         41.27        40.07 o                         
  -1   2   8       2631.95       3033.62        54.59 o                         
   0   2   8       7086.03       7392.91       134.08 o                         
   1   2   8         38.00         16.92        32.96 o                         
   2   2   8       6154.47       5989.67        94.96 o                         
   3   2   8        293.21        374.73        50.12 o                         
   4   2   8       4102.47       4070.55       112.47 o                         
   5   2   8        960.69       1051.73        87.48 o                         
   6   2   8       7508.65       7422.57       157.28 o                         
   7   2   8        181.01        266.24        74.61 o                         
   8   2   8       1219.64       1326.62        59.19 o                         
   9   2   8         94.04         49.04        31.18 o                         
  10   2   8        294.81        327.15        66.25 o                         
  11   2   8         44.33         77.70        39.02 o                         
 -15   3   8          2.84        -28.07        39.52 o                         
 -14   3   8        545.71        499.52        47.72 o                         
 -13   3   8        994.21        850.76        79.17 o                         
 -12   3   8        138.39         95.10        42.18 o                         
 -11   3   8        978.49       1135.04        58.15 o                         
 -10   3   8         46.70          1.39        43.12 o                         
  -9   3   8          5.27         43.56        52.60 o                         
  -8   3   8         21.04         35.58        45.33 o                         
  -7   3   8       2169.65       2213.41        92.49 o                         
  -6   3   8        138.67        163.24        33.90 o                         
  -5   3   8        501.50        770.20        39.19 o                         
  -4   3   8        856.04        913.67        53.63 o                         
  -3   3   8       4099.55       4237.66        74.55 o                         
  -2   3   8        269.43        189.22        38.07 o                         
  -1   3   8       5609.01       5596.23       153.97 o                         
   0   3   8        419.71        574.19        39.77 o                         
   1   3   8      13763.17      15056.28       175.12 o                         
   2   3   8        714.70        790.50        56.37 o                         
   3   3   8       4287.65       4277.86        60.31 o                         
   4   3   8         78.42        205.65        45.58 o                         
   5   3   8       2966.80       3067.58        68.46 o                         
   6   3   8        198.62        299.62        78.42 o                         
   7   3   8       2011.38       2107.94       104.73 o                         
   8   3   8          0.86         58.58        47.01 o                         
   9   3   8        213.61        281.20        53.27 o                         
  10   3   8         69.10         86.92        81.26 o                         
  11   3   8        961.08       1076.12       104.36 o                         
 -15   4   8         14.98          8.19        39.05 o                         
 -14   4   8        661.52        635.15        38.54 o                         
 -13   4   8        339.66        421.09        53.06 o                         
 -12   4   8         26.45         67.97        52.43 o                         
 -11   4   8        243.64        238.99        42.84 o                         
 -10   4   8       1155.32       1171.54        98.92 o                         
  -9   4   8         22.97          2.44        43.37 o                         
  -8   4   8       1557.73       1688.52        82.79 o                         
  -7   4   8        916.51       1107.79        50.84 o                         
  -6   4   8        216.56        356.83        82.01 o                         
  -5   4   8        364.33        361.16        38.37 o                         
  -4   4   8        852.26        966.11        45.61 o                         
  -3   4   8         99.51        102.69        45.99 o                         
  -2   4   8         88.48        186.41        38.01 o                         
  -1   4   8         16.94         43.88        32.34 o                         
   0   4   8       6568.99       6442.42       265.72 o                         
   1   4   8         42.44         34.01        43.32 o                         
   2   4   8       6715.26       6975.90       108.47 o                         
   3   4   8          4.67         44.60       106.81 o                         
   4   4   8       2217.38       2216.16        63.92 o                         
   5   4   8          0.36         53.11        55.77 o                         
   6   4   8       1213.14       1321.63        85.84 o                         
   7   4   8        400.42        454.90        67.86 o                         
   8   4   8       3854.76       3974.09        47.62 o                         
   9   4   8        429.51        478.07        75.17 o                         
  10   4   8         48.66        122.82        40.78 o                         
  11   4   8        224.20        125.71        33.46 o                         
 -14   5   8         79.11        116.70        41.02 o                         
 -13   5   8        679.63        629.44        93.96 o                         
 -12   5   8          0.51         15.03        47.56 o                         
 -11   5   8        251.89        271.86        41.59 o                         
 -10   5   8        190.90        219.78        46.69 o                         
  -9   5   8        110.82         77.93       102.05 o                         
  -8   5   8        162.27        187.61        46.74 o                         
  -7   5   8         45.86         37.80        38.12 o                         
  -6   5   8       1528.87       1607.72        62.70 o                         
  -5   5   8        381.19        574.60        36.07 o                         
  -4   5   8       2787.41       2644.92        61.65 o                         
  -3   5   8       1518.42       1592.02        37.05 o                         
  -2   5   8       1013.88       1303.71        49.80 o                         
  -1   5   8       6833.21       7171.53        46.85 o                         
   0   5   8        121.14        117.41        37.30 o                         
   1   5   8        541.24        465.08        27.77 o                         
   2   5   8       1436.40       1431.87        81.44 o                         
   3   5   8       6003.47       6360.76       137.50 o                         
   4   5   8         24.21         34.74        44.18 o                         
   5   5   8       4220.73       4237.94       118.73 o                         
   6   5   8         61.81          1.53        34.31 o                         
   7   5   8         85.42        139.36        35.23 o                         
   8   5   8          6.81         30.38        82.95 o                         
   9   5   8         94.04        210.95       106.85 o                         
  10   5   8         65.97        194.23        71.36 o                         
 -14   6   8          5.52        125.23       152.70 o                         
 -13   6   8        181.33         38.53        44.82 o                         
 -12   6   8         72.19        136.07        58.31 o                         
 -11   6   8       1022.69       1173.07        48.51 o                         
 -10   6   8       1275.12       1383.47       141.04 o                         
  -9   6   8        385.84        537.00        49.46 o                         
  -8   6   8         60.67        122.90        59.55 o                         
  -7   6   8        729.61        786.37        51.23 o                         
  -6   6   8         52.13         56.32        67.24 o                         
  -5   6   8         37.52         26.30        33.35 o                         
  -4   6   8         58.84         46.91        32.70 o                         
  -3   6   8         73.11         37.99        30.54 o                         
  -2   6   8        425.72        433.47        35.79 o                         
  -1   6   8        321.47        283.33        31.41 o                         
   0   6   8       1525.75       1538.88        52.48 o                         
   1   6   8       2070.14       2297.99       104.69 o                         
   2   6   8       4050.73       4150.13        44.08 o                         
   3   6   8         20.51         81.27        33.65 o                         
   4   6   8       2766.73       2818.93        51.86 o                         
   5   6   8         44.71         47.16        29.96 o                         
   6   6   8       1738.34       1720.96        77.30 o                         
   7   6   8        368.99        432.52        78.94 o                         
   8   6   8       2175.29       2007.97        87.82 o                         
   9   6   8        380.49        394.61        41.42 o                         
  10   6   8        335.97        111.25        34.39 o                         
 -13   7   8        541.69        603.85        89.88 o                         
 -12   7   8        674.01        769.58        65.45 o                         
 -11   7   8       1758.16       1745.55       107.39 o                         
 -10   7   8         25.22        205.38       163.22 o                         
  -9   7   8        141.43        155.35        63.01 o                         
  -8   7   8       1104.02       1163.79        65.61 o                         
  -7   7   8        479.06        504.89        42.19 o                         
  -6   7   8        436.03        437.40        42.17 o                         
  -5   7   8        115.23         77.14        37.13 o                         
  -4   7   8        493.98        522.71        35.80 o                         
  -3   7   8        520.26        557.96        34.77 o                         
  -2   7   8       1028.67       1044.86        44.00 o                         
  -1   7   8        440.49        513.42        32.04 o                         
   0   7   8         42.09        -31.06        31.06 o                         
   1   7   8       2144.87       2051.58        36.55 o                         
   2   7   8        138.42        160.42        42.95 o                         
   3   7   8       3801.28       3818.15        38.93 o                         
   4   7   8        457.36        486.67        64.94 o                         
   5   7   8       4711.02       4804.04        94.40 o                         
   6   7   8         34.02         82.20        41.30 o                         
   7   7   8        175.42        248.59        82.48 o                         
   8   7   8          3.83         -5.57        44.25 o                         
   9   7   8        181.17         93.27        34.08 o                         
 -13   8   8         22.10       -118.10       124.67 o                         
 -12   8   8        298.33        335.61        46.28 o                         
 -11   8   8         18.35        -54.85        54.85 o                         
 -10   8   8        146.81        137.86        45.76 o                         
  -9   8   8         88.52         73.98        66.32 o                         
  -8   8   8        910.86       1118.63        47.56 o                         
  -7   8   8        800.63        751.30        45.75 o                         
  -6   8   8         71.40        128.29        38.28 o                         
  -5   8   8         49.38        149.98        65.45 o                         
  -4   8   8        112.59        113.40        36.91 o                         
  -3   8   8        166.01        125.10        32.67 o                         
  -2   8   8       2969.44       3116.65        46.95 o                         
  -1   8   8        311.37        338.23        35.42 o                         
   0   8   8       1680.21       1651.75        38.43 o                         
   1   8   8        492.46        518.72        37.75 o                         
   2   8   8       2373.51       2433.79        49.58 o                         
   3   8   8          1.63         -9.04        44.08 o                         
   4   8   8         48.23        127.17        48.00 o                         
   5   8   8          5.85         -4.26        44.76 o                         
   6   8   8        228.05        300.65        59.63 o                         
   7   8   8          5.97         25.02        58.22 o                         
   8   8   8        810.30        785.50        58.81 o                         
   9   8   8         41.59        100.87        52.26 o                         
 -12   9   8          0.84         33.62        54.14 o                         
 -11   9   8          3.92        -51.82        51.82 o                         
 -10   9   8          2.43         55.23        48.32 o                         
  -9   9   8          2.90         52.94        44.88 o                         
  -8   9   8       1685.16       1700.56        58.26 o                         
  -7   9   8        650.85        707.40        85.83 o                         
  -6   9   8         37.29         53.08        36.43 o                         
  -5   9   8          1.73        -33.09        33.09 o                         
  -4   9   8        651.17        613.46        85.82 o                         
  -3   9   8         45.62         36.05        44.36 o                         
  -2   9   8        924.95        864.18        71.29 o                         
  -1   9   8         18.42        -29.99        43.17 o                         
   0   9   8        801.25        932.67        69.61 o                         
   1   9   8        621.85        621.36        34.67 o                         
   2   9   8         21.80        -12.56        50.74 o                         
   3   9   8        547.38        631.95        70.57 o                         
   4   9   8          0.03        -45.22        51.20 o                         
   5   9   8       4061.61       4205.03       164.34 o                         
   6   9   8        240.77        248.86        82.19 o                         
   7   9   8        527.63        491.60        34.62 o                         
   8   9   8        289.74        419.05        61.32 o                         
 -11  10   8         82.54         64.33        90.44 o                         
 -10  10   8          6.20         40.20        78.27 o                         
  -9  10   8        304.13        667.57       136.94 o                         
  -8  10   8        106.67         82.45        90.27 o                         
  -7  10   8        116.53        105.52        51.98 o                         
  -6  10   8       1190.66       1279.39        98.12 o                         
  -5  10   8       4245.65       4239.15        77.14 o                         
  -4  10   8        106.61        100.82        48.91 o                         
  -3  10   8        134.67        311.58        39.82 o                         
  -2  10   8       1893.13       1835.21        49.80 o                         
  -1  10   8       2105.99       2131.47        44.74 o                         
   0  10   8        687.69        754.55        68.46 o                         
   1  10   8         21.89         71.92        37.43 o                         
   2  10   8        122.75        115.47        29.74 o                         
   3  10   8        460.13        444.44        47.25 o                         
   4  10   8        791.93        809.69        63.69 o                         
   5  10   8         13.41        -30.52        36.41 o                         
   6  10   8        754.35        826.14        94.07 o                         
   7  10   8        101.71        154.78        41.00 o                         
 -10  11   8        271.38        241.47        87.96 o                         
  -9  11   8        792.79        784.05        66.95 o                         
  -8  11   8        764.84        796.08        64.08 o                         
  -7  11   8         22.75        129.15        34.52 o                         
  -6  11   8        524.61        695.58        51.83 o                         
  -5  11   8          0.46        -35.74        35.74 o                         
  -4  11   8          7.34        -28.55        35.01 o                         
  -3  11   8        302.17        300.16        81.68 o                         
  -2  11   8        288.47        275.87        34.83 o                         
  -1  11   8         31.67        -31.06        31.06 o                         
   0  11   8        145.68        168.17        38.26 o                         
   1  11   8        749.40        703.51        46.56 o                         
   2  11   8        845.67        982.92        67.16 o                         
   3  11   8        567.63        573.72        53.74 o                         
   4  11   8         19.60         18.27        31.37 o                         
   5  11   8        191.05        243.33        83.56 o                         
   6  11   8          3.33         46.93        57.78 o                         
  -9  12   8        410.69        352.93        53.34 o                         
  -8  12   8         51.68         -7.60        37.18 o                         
  -7  12   8        390.63        456.64        80.57 o                         
  -6  12   8        192.93        138.24        35.74 o                         
  -5  12   8       1257.54       1356.36       154.99 o                         
  -4  12   8        271.32        381.41        78.78 o                         
  -3  12   8       1783.31       1732.50        88.60 o                         
  -2  12   8          9.94         78.67        45.68 o                         
  -1  12   8        188.20         93.82        35.27 o                         
   0  12   8        386.68        470.27        37.10 o                         
   1  12   8         11.86         44.98        70.33 o                         
   2  12   8        123.52          3.66        36.83 o                         
   3  12   8        136.60        142.90        43.41 o                         
   4  12   8        695.97        811.20        60.54 o                         
   5  12   8         29.61        161.45        68.60 o                         
  -7  13   8        116.53        113.26        40.60 o                         
  -6  13   8         46.44         56.50        60.80 o                         
  -5  13   8         15.73        103.43        88.13 o                         
  -4  13   8         49.77         47.93        33.95 o                         
  -3  13   8          5.03         63.83        36.25 o                         
  -2  13   8        458.98        420.36        65.58 o                         
  -1  13   8        153.52        202.37        65.49 o                         
   0  13   8         15.22         54.75        35.83 o                         
   1  13   8         82.51        -71.00        71.00 o                         
   2  13   8        554.93        643.97        87.92 o                         
   3  13   8        805.79        904.98        49.22 o                         
  -5  14   8         34.98         78.63        41.85 o                         
  -4  14   8        125.99          1.82        37.39 o                         
  -3  14   8        386.15        327.96        58.55 o                         
  -2  14   8        308.65        356.30        62.96 o                         
  -1  14   8         28.69         14.63        41.33 o                         
   0  14   8         16.15        157.65        83.92 o                         
   1  14   8        124.22         83.08        58.98 o                         
 -15   0   9        290.73        192.46       105.33 o                         
 -13   0   9        205.45        177.85       107.30 o                         
 -11   0   9        526.45        572.11        76.69 o                         
  -9   0   9       3693.50       3798.46       377.06 o                         
  -7   0   9       1412.73       1465.49        57.80 o                         
  -5   0   9      13743.04      13537.85      1052.79 o                         
  -3   0   9      11325.93      11118.99       133.36 o                         
  -1   0   9       1705.05       2033.06        75.69 o                         
   1   0   9        857.48        866.27        58.50 o                         
   3   0   9       4520.43       4775.73       156.90 o                         
   5   0   9       2024.36       1947.01        76.58 o                         
   7   0   9        304.94        302.96        47.52 o                         
   9   0   9        491.02        476.20        64.92 o                         
 -15   1   9          1.33        -72.53        95.90 o                         
 -14   1   9        700.83        633.15        67.28 o                         
 -13   1   9         35.67         88.24        53.68 o                         
 -12   1   9        549.84        545.70        44.89 o                         
 -11   1   9         71.96         42.64        51.83 o                         
 -10   1   9       2653.08       2748.86       130.09 o                         
  -9   1   9        147.11        182.92        56.51 o                         
  -8   1   9       1949.14       1919.59        57.04 o                         
  -7   1   9          9.64         -9.82        38.06 o                         
  -6   1   9       5153.74       5674.94        65.73 o                         
  -5   1   9        625.87        714.81        55.28 o                         
  -4   1   9       8845.73       8286.05       745.78 o                         
  -3   1   9          1.76         20.41        55.91 o                         
  -2   1   9       1793.98       1602.23        88.62 o                         
  -1   1   9          3.45         -2.93        47.97 o                         
   0   1   9       3320.44       3489.31        97.19 o                         
   1   1   9        191.54        272.79        41.41 o                         
   2   1   9         26.83         48.61        52.14 o                         
   3   1   9        612.45        596.74        38.49 o                         
   4   1   9         18.64        198.40        38.07 o                         
   5   1   9       1959.08       2000.44        39.76 o                         
   6   1   9       2043.23       2101.26        92.82 o                         
   7   1   9       1168.78       1252.80        52.75 o                         
   8   1   9        486.85        561.65        62.99 o                         
   9   1   9          1.16          7.71        57.47 o                         
  10   1   9       2577.74       2291.71        59.91 o                         
 -15   2   9         22.65         49.81        66.46 o                         
 -14   2   9          2.42        117.47        68.17 o                         
 -13   2   9       1447.33       1411.26        56.82 o                         
 -12   2   9          7.22        -46.88        46.88 o                         
 -11   2   9        876.12        923.14        84.71 o                         
 -10   2   9         46.37          4.17        43.39 o                         
  -9   2   9       1014.41       1070.35        52.05 o                         
  -8   2   9        274.24        202.69        45.57 o                         
  -7   2   9       1638.88       1620.14        45.69 o                         
  -6   2   9        274.33        360.74        35.83 o                         
  -5   2   9       1217.76       1091.24        54.43 o                         
  -4   2   9       1514.25       1625.20        70.30 o                         
  -3   2   9       7468.07       7401.37       246.18 o                         
  -2   2   9          7.88         14.95        38.44 o                         
  -1   2   9         96.13         51.66        41.62 o                         
   0   2   9       1865.10       1973.50        37.57 o                         
   1   2   9       1576.02       1583.91        60.00 o                         
   2   2   9         26.55         47.21        32.81 o                         
   3   2   9        106.25        178.89        62.51 o                         
   4   2   9         38.69         35.38        46.09 o                         
   5   2   9        216.74        227.14        66.21 o                         
   6   2   9          0.93        -46.98        73.89 o                         
   7   2   9        246.91        247.64        51.20 o                         
   8   2   9         34.10        109.55        73.81 o                         
   9   2   9        544.30        542.58        62.30 o                         
  10   2   9         79.56        -18.85        76.79 o                         
 -15   3   9          0.77        -49.80        49.80 o                         
 -14   3   9         29.13         33.84        49.43 o                         
 -13   3   9        148.67        120.18        49.69 o                         
 -12   3   9        263.38        261.58        50.12 o                         
 -11   3   9       1751.05       1754.76        61.19 o                         
 -10   3   9        674.80        672.38        64.55 o                         
  -9   3   9          9.46         91.79        46.34 o                         
  -8   3   9        901.30        880.15        47.63 o                         
  -7   3   9         53.63         66.99        33.21 o                         
  -6   3   9       8640.32       9014.88       302.69 o                         
  -5   3   9         61.27         68.48        43.86 o                         
  -4   3   9        875.52        870.82        47.59 o                         
  -3   3   9         37.05         59.31        33.46 o                         
  -2   3   9       1930.61       1947.55        69.23 o                         
  -1   3   9        242.42        179.23        39.37 o                         
   0   3   9        607.65        578.77        41.39 o                         
   1   3   9         16.43        -37.29        37.29 o                         
   2   3   9       1553.38       1697.87        36.39 o                         
   3   3   9       1874.81       2010.69        50.12 o                         
   4   3   9        196.55        286.98        40.66 o                         
   5   3   9        372.14        377.05        43.59 o                         
   6   3   9        598.26        501.78        34.51 o                         
   7   3   9       1645.92       1555.98        70.28 o                         
   8   3   9        468.58        659.18        97.91 o                         
   9   3   9          1.93        -34.98        34.98 o                         
  10   3   9        504.33        454.17       113.25 o                         
 -14   4   9         49.16         36.61        44.08 o                         
 -13   4   9         18.39        -86.28        86.28 o                         
 -12   4   9        120.95        161.75        49.90 o                         
 -11   4   9         15.50          3.86        39.71 o                         
 -10   4   9        718.62        651.11        50.11 o                         
  -9   4   9        712.56        703.13        68.38 o                         
  -8   4   9         54.36         18.92        54.09 o                         
  -7   4   9       3703.49       3884.46       197.28 o                         
  -6   4   9        117.42         84.76        41.01 o                         
  -5   4   9       6442.60       6819.26       254.41 o                         
  -4   4   9        822.30        806.83        54.02 o                         
  -3   4   9       3548.94       3300.28       117.17 o                         
  -2   4   9        128.61        109.48        36.28 o                         
  -1   4   9       2826.20       2942.85       135.05 o                         
   0   4   9       6268.27       6530.34       144.64 o                         
   1   4   9        467.99        496.56        32.90 o                         
   2   4   9         86.80        118.40        37.26 o                         
   3   4   9        180.33        237.79        62.28 o                         
   4   4   9        352.66        478.00        47.29 o                         
   5   4   9        613.32        582.42        64.29 o                         
   6   4   9          1.69         18.80        51.31 o                         
   7   4   9       1890.01       1765.52        67.86 o                         
   8   4   9          2.08         77.10        92.07 o                         
   9   4   9        633.74        814.60        90.52 o                         
  10   4   9         60.37        -22.12        68.90 o                         
 -14   5   9       1201.01        885.40       140.87 o                         
 -13   5   9         29.96         41.43        54.05 o                         
 -12   5   9        373.69        550.96        54.05 o                         
 -11   5   9         24.32        -46.40        46.40 o                         
 -10   5   9       3369.00       3426.76       133.94 o                         
  -9   5   9        482.96        550.67        89.31 o                         
  -8   5   9       1011.69        974.98       107.39 o                         
  -7   5   9        547.59        687.48        71.34 o                         
  -6   5   9       1382.81       1383.46        47.18 o                         
  -5   5   9         20.30         64.95        34.11 o                         
  -4   5   9       1515.88       1456.02        85.87 o                         
  -3   5   9       2190.56       2227.00        82.41 o                         
  -2   5   9        782.75        664.84        36.73 o                         
  -1   5   9        194.15        243.60        39.29 o                         
   0   5   9        128.93        156.67        30.29 o                         
   1   5   9        765.53        810.49        39.78 o                         
   2   5   9        203.92         96.51        51.58 o                         
   3   5   9       1145.14       1215.74        38.93 o                         
   4   5   9        897.56        911.90        33.73 o                         
   5   5   9         31.42        -42.38        42.38 o                         
   6   5   9         65.18          8.62        36.71 o                         
   7   5   9        566.97        574.81        41.86 o                         
   8   5   9        702.19        597.75        54.04 o                         
   9   5   9        177.00        221.15        71.17 o                         
  10   5   9        230.78        324.12        71.88 o                         
 -14   6   9          0.49        -57.45        74.43 o                         
 -13   6   9          8.02         22.74        45.84 o                         
 -12   6   9          0.20         44.92        97.20 o                         
 -11   6   9         79.62        144.28        87.80 o                         
 -10   6   9         83.88          7.36        51.06 o                         
  -9   6   9       1777.62       1905.61        59.29 o                         
  -8   6   9        856.40        915.78       118.86 o                         
  -7   6   9       1328.04       1362.71        54.98 o                         
  -6   6   9        157.65        124.09        43.11 o                         
  -5   6   9        968.32        934.78        43.35 o                         
  -4   6   9        221.03        244.43        37.94 o                         
  -3   6   9        562.15        523.89        32.08 o                         
  -2   6   9        658.74        686.64        30.19 o                         
  -1   6   9       2212.97       2215.10        57.74 o                         
   0   6   9       1162.34       1119.86        36.67 o                         
   1   6   9        659.89        667.50        32.31 o                         
   2   6   9        653.87        561.11        56.80 o                         
   3   6   9        718.45        680.34        34.71 o                         
   4   6   9       2479.99       2484.75       121.65 o                         
   5   6   9         49.95         43.53        64.06 o                         
   6   6   9        143.95        203.87        52.46 o                         
   7   6   9        269.10        307.90       111.84 o                         
   8   6   9        161.20         51.07        35.66 o                         
   9   6   9       1090.30       1073.98        96.21 o                         
 -13   7   9         19.90         -1.70       113.17 o                         
 -12   7   9        107.54         75.74       112.95 o                         
 -11   7   9        483.63        472.03        46.31 o                         
 -10   7   9         32.88        -45.55        49.71 o                         
  -9   7   9        106.51        154.93        47.23 o                         
  -8   7   9       1556.53       1706.61        45.64 o                         
  -7   7   9       2053.57       2143.70        48.99 o                         
  -6   7   9        186.91        145.54        57.20 o                         
  -5   7   9        162.76        150.91        41.05 o                         
  -4   7   9       2934.52       2984.71        97.70 o                         
  -3   7   9       2061.74       2005.96       113.71 o                         
  -2   7   9       2799.99       2835.51        61.81 o                         
  -1   7   9        608.50        639.81        34.60 o                         
   0   7   9        980.99        909.56        37.36 o                         
   1   7   9       1174.87       1121.25        61.45 o                         
   2   7   9         76.22         30.84        50.19 o                         
   3   7   9          9.86         29.48        38.49 o                         
   4   7   9        206.95        497.64        98.61 o                         
   5   7   9        722.65        728.59        68.04 o                         
   6   7   9         75.34        138.46       101.20 o                         
   7   7   9         43.90         -4.19        35.83 o                         
   8   7   9        235.52        280.00        62.65 o                         
   9   7   9         37.56        -44.46        45.33 o                         
 -13   8   9          3.54         -3.69        58.95 o                         
 -12   8   9        533.22        546.53       120.77 o                         
 -11   8   9        674.29        583.87        53.86 o                         
 -10   8   9        167.23        226.95        49.53 o                         
  -9   8   9        394.85        347.44        72.56 o                         
  -8   8   9         48.13        -23.81        41.27 o                         
  -7   8   9       3045.19       3119.30        89.95 o                         
  -6   8   9        140.96        267.18        80.33 o                         
  -5   8   9       1428.44       1382.98        49.01 o                         
  -4   8   9       1358.80       1276.88        58.16 o                         
  -3   8   9         27.59         55.58        33.32 o                         
  -2   8   9        968.09        943.56        63.40 o                         
  -1   8   9       1580.48       1725.29        40.72 o                         
   0   8   9        209.95        212.79        41.94 o                         
   1   8   9        867.93        868.32        30.86 o                         
   2   8   9       4880.15       4810.66        85.76 o                         
   3   8   9        342.53        414.64        55.55 o                         
   4   8   9        607.58        697.14        72.72 o                         
   5   8   9         17.68        -12.46        41.82 o                         
   6   8   9          4.07        -19.39        44.92 o                         
   7   8   9        350.04        402.34       102.91 o                         
   8   8   9         49.83         57.84       102.66 o                         
 -12   9   9         30.43         37.82        46.57 o                         
 -11   9   9         50.79         63.66        55.52 o                         
 -10   9   9        302.42        285.76        52.77 o                         
  -9   9   9          2.61         -9.70       103.06 o                         
  -8   9   9       1867.27       1869.38        60.89 o                         
  -7   9   9          1.10        -36.49        36.49 o                         
  -6   9   9         15.95         84.67        35.67 o                         
  -5   9   9         43.97        -38.29        50.52 o                         
  -4   9   9       2147.15       2237.71       100.76 o                         
  -3   9   9         60.73         75.12        33.79 o                         
  -2   9   9       2529.20       2421.58       147.03 o                         
  -1   9   9       1576.27       1524.19        35.34 o                         
   0   9   9       1001.18       1193.84        55.92 o                         
   1   9   9       1226.28       1194.19        67.03 o                         
   2   9   9        633.63        630.00        54.04 o                         
   3   9   9       1152.18       1160.52        42.39 o                         
   4   9   9         24.30         35.80        57.25 o                         
   5   9   9        109.91         67.46        60.48 o                         
   6   9   9        304.74        369.58        30.31 o                         
   7   9   9        170.56        168.65        70.03 o                         
 -11  10   9        428.79        364.58        57.82 o                         
 -10  10   9          0.20        -41.80        41.80 o                         
  -9  10   9        106.40        113.84        42.75 o                         
  -8  10   9         86.71         55.90        55.23 o                         
  -7  10   9        883.69        987.58        58.04 o                         
  -6  10   9        132.93        302.33        36.98 o                         
  -5  10   9        995.86        976.25        35.65 o                         
  -4  10   9        801.68        609.76        81.31 o                         
  -3  10   9        276.81        283.74        31.51 o                         
  -2  10   9       1344.73       1295.95        36.80 o                         
  -1  10   9         62.31        167.69        45.30 o                         
   0  10   9        346.84        333.82        57.50 o                         
   1  10   9        784.66        873.76        61.26 o                         
   2  10   9        217.17        224.99        53.65 o                         
   3  10   9         11.08        -38.08        38.08 o                         
   4  10   9        973.38       1038.55        92.50 o                         
   5  10   9         24.77        -60.48        60.48 o                         
   6  10   9        325.75        408.15        67.99 o                         
   7  10   9        263.90        264.16       106.65 o                         
 -10  11   9         28.81        248.74       108.08 o                         
  -9  11   9        140.05         47.96        38.56 o                         
  -8  11   9        568.29        611.35        88.77 o                         
  -7  11   9          5.51        -52.60        56.31 o                         
  -6  11   9        196.00        236.03        59.14 o                         
  -5  11   9        330.41        414.10        53.07 o                         
  -4  11   9        611.62        680.00        37.30 o                         
  -3  11   9        604.03        610.61        45.83 o                         
  -2  11   9        961.53        950.42        36.94 o                         
  -1  11   9       1605.56       1427.05        73.28 o                         
   0  11   9         60.92         19.31        34.24 o                         
   1  11   9        588.99        692.90        77.71 o                         
   2  11   9          0.98        -20.19        34.00 o                         
   3  11   9        341.08        319.65        80.10 o                         
   4  11   9         60.99          2.27        72.03 o                         
   5  11   9        190.95        168.38       114.29 o                         
  -9  12   9          7.94         18.54        38.92 o                         
  -8  12   9        240.15        372.35       107.25 o                         
  -7  12   9         86.94         52.96        55.59 o                         
  -6  12   9        245.71        140.62        54.60 o                         
  -5  12   9          6.97        100.24        45.77 o                         
  -4  12   9       1561.59       1431.28        99.98 o                         
  -3  12   9        190.48        195.82        49.41 o                         
  -2  12   9        406.13        297.02        46.66 o                         
  -1  12   9        340.87        363.39        54.74 o                         
   0  12   9         15.30          8.02        31.26 o                         
   1  12   9         18.91         49.85        44.04 o                         
   2  12   9        197.69        204.70        34.13 o                         
   3  12   9          3.61         -8.69        37.88 o                         
   4  12   9        498.86        616.25        73.42 o                         
  -7  13   9          2.69         45.25        57.36 o                         
  -6  13   9        334.22        500.59       130.21 o                         
  -5  13   9          4.21        -29.14        45.32 o                         
  -4  13   9         79.75        -25.24        32.86 o                         
  -3  13   9        163.71        256.74        74.58 o                         
  -2  13   9        477.92        488.44        65.22 o                         
  -1  13   9        683.17        708.24        81.10 o                         
   0  13   9         14.88        -44.39        61.29 o                         
   1  13   9       1695.41       1426.24        42.03 o                         
   2  13   9        118.51        109.17        45.72 o                         
  -3  14   9          3.89         17.11        36.35 o                         
  -2  14   9        348.58        275.33        59.38 o                         
  -1  14   9        417.92        398.07        54.26 o                         
 -14   0  10        238.39        170.21       100.21 o                         
 -12   0  10         79.25        105.12        75.46 o                         
 -10   0  10        412.65        464.45        63.35 o                         
  -8   0  10          5.46         23.68        55.32 o                         
  -6   0  10        631.77        678.14        59.49 o                         
  -4   0  10        457.04        822.38        95.52 o                         
  -2   0  10       8056.51       8691.31       133.03 o                         
   0   0  10       6870.02       7726.30       240.16 o                         
   2   0  10       5137.07       4593.91       238.20 o                         
   4   0  10        517.59        659.10       101.33 o                         
   6   0  10       5054.03       5012.09       122.36 o                         
   8   0  10       1378.10       1288.22        53.69 o                         
  10   0  10         37.84        236.45       154.68 o                         
 -15   1  10         47.77        -36.15       162.31 o                         
 -14   1  10          4.75        -88.52       112.80 o                         
 -13   1  10        377.10        369.03        66.03 o                         
 -12   1  10        136.93        100.38        59.22 o                         
 -11   1  10         72.33        108.50        49.46 o                         
 -10   1  10        373.57        425.97        49.73 o                         
  -9   1  10        296.69        358.24        48.96 o                         
  -8   1  10         33.16         54.93        50.75 o                         
  -7   1  10         15.32         61.50        37.15 o                         
  -6   1  10        362.24        430.78        32.93 o                         
  -5   1  10        270.46        271.38        45.23 o                         
  -4   1  10        171.35         78.79        76.47 o                         
  -3   1  10       7645.26       8192.00       148.40 o                         
  -2   1  10        106.94         49.13        40.89 o                         
  -1   1  10       1652.98       1443.96        46.45 o                         
   0   1  10        253.61        236.55        66.27 o                         
   1   1  10       8770.26       8293.45       247.00 o                         
   2   1  10         10.25         -1.84        30.73 o                         
   3   1  10       5926.90       6123.03       109.86 o                         
   4   1  10       1236.80       1262.77        50.05 o                         
   5   1  10       5366.15       5422.61       152.32 o                         
   6   1  10        129.89         77.64        41.51 o                         
   7   1  10         25.15         66.72        33.13 o                         
   8   1  10          3.27         13.57        29.88 o                         
   9   1  10         58.15          5.53        46.07 o                         
  10   1  10          1.42         27.41        53.53 o                         
 -15   2  10        256.28        253.56       163.78 o                         
 -14   2  10          1.25         30.96        51.28 o                         
 -13   2  10          4.49        -18.38        51.90 o                         
 -12   2  10         33.63         18.35        49.11 o                         
 -11   2  10         62.13         95.06        69.58 o                         
 -10   2  10        720.62        675.12        53.29 o                         
  -9   2  10        230.21        345.92        59.05 o                         
  -8   2  10       1537.59       1655.00        66.27 o                         
  -7   2  10          1.97          3.60        33.40 o                         
  -6   2  10      10744.25      11486.62       380.55 o                         
  -5   2  10        781.65        937.75        47.49 o                         
  -4   2  10        113.85        210.46        38.90 o                         
  -3   2  10        560.53        874.13       123.23 o                         
  -2   2  10       5116.21       5089.69       185.26 o                         
  -1   2  10        264.99        239.57        35.74 o                         
   0   2  10       9582.70       9636.57        85.18 o                         
   1   2  10        824.79        881.92        39.12 o                         
   2   2  10        609.69        637.98        39.84 o                         
   3   2  10          0.66        -63.79        75.07 o                         
   4   2  10       3400.16       3612.50       103.94 o                         
   5   2  10         11.41        -33.31        33.31 o                         
   6   2  10       2194.95       2154.34        56.39 o                         
   7   2  10          0.86        -47.47        47.47 o                         
   8   2  10        849.50        852.00        42.53 o                         
   9   2  10          0.45          8.11        66.26 o                         
  10   2  10         94.45        116.07        72.83 o                         
 -15   3  10         21.50        -16.76        49.59 o                         
 -14   3  10        141.43         91.93        45.90 o                         
 -13   3  10         86.17        108.41        68.29 o                         
 -12   3  10         66.64        140.61        50.71 o                         
 -11   3  10         25.40        -19.10        47.37 o                         
 -10   3  10          1.58        -14.48        40.16 o                         
  -9   3  10          9.36        -20.42        42.53 o                         
  -8   3  10        122.54        181.05        52.99 o                         
  -7   3  10        108.19        178.30        40.18 o                         
  -6   3  10        488.48        476.98        41.06 o                         
  -5   3  10       3176.47       3343.23        57.47 o                         
  -4   3  10        498.48        521.65        51.58 o                         
  -3   3  10       5232.02       5759.98        96.07 o                         
  -2   3  10        877.10        814.38        33.44 o                         
  -1   3  10       5123.95       4854.79       186.11 o                         
   0   3  10          0.06        -31.67        31.67 o                         
   1   3  10       3658.63       4006.45        54.46 o                         
   2   3  10        374.06        445.26        35.76 o                         
   3   3  10       7459.28       7792.59       195.40 o                         
   4   3  10       1396.70       1348.82        44.61 o                         
   5   3  10       1545.01       1458.53        34.30 o                         
   6   3  10         92.22        -19.62        35.81 o                         
   7   3  10         23.48         64.10        47.89 o                         
   8   3  10        158.28        253.25       120.30 o                         
   9   3  10        494.72        538.01        84.89 o                         
  10   3  10         94.55         71.47        54.10 o                         
 -14   4  10         22.65         12.92        51.34 o                         
 -13   4  10        125.25        121.93        51.66 o                         
 -12   4  10        508.26        641.73        58.04 o                         
 -11   4  10          9.33         13.44        47.89 o                         
 -10   4  10        380.84        478.15        43.98 o                         
  -9   4  10        359.73        291.62        58.38 o                         
  -8   4  10        857.83        950.68        87.91 o                         
  -7   4  10        444.00        422.45        41.15 o                         
  -6   4  10        140.74        153.54        42.57 o                         
  -5   4  10         66.18         83.66        47.10 o                         
  -4   4  10       1210.88       1116.10        67.38 o                         
  -3   4  10        269.14        693.87       152.90 o                         
  -2   4  10       6053.47       6228.27       144.41 o                         
  -1   4  10        446.64        465.53        40.86 o                         
   0   4  10       9312.14       8652.88       348.12 o                         
   1   4  10         14.91         58.81        34.59 o                         
   2   4  10       4077.08       4001.99        52.29 o                         
   3   4  10        110.58        187.79        44.70 o                         
   4   4  10       3002.50       3232.28        43.76 o                         
   5   4  10         35.82        114.97        75.75 o                         
   6   4  10        961.94       1073.48        72.47 o                         
   7   4  10         78.94        -11.76        35.73 o                         
   8   4  10        162.49        158.01        79.27 o                         
   9   4  10         59.69         14.30        74.33 o                         
 -14   5  10         11.63        280.96       135.80 o                         
 -13   5  10        116.00         75.65        50.42 o                         
 -12   5  10          2.82         84.32        49.33 o                         
 -11   5  10        283.99        227.90        64.28 o                         
 -10   5  10          1.25        -66.47        77.70 o                         
  -9   5  10         38.08         83.93        45.96 o                         
  -8   5  10        274.70        295.84        60.06 o                         
  -7   5  10         11.00         96.74        44.30 o                         
  -6   5  10        183.29        246.30        42.88 o                         
  -5   5  10       5734.36       6339.87       146.93 o                         
  -4   5  10        275.86        296.49        38.47 o                         
  -3   5  10       2308.05       2303.21        50.03 o                         
  -2   5  10         88.70         44.09        34.65 o                         
  -1   5  10       1767.96       1712.46        43.52 o                         
   0   5  10         94.09        111.28        39.31 o                         
   1   5  10       1229.38       1236.27        40.06 o                         
   2   5  10        522.55        548.02        54.19 o                         
   3   5  10       1239.36       1323.39       105.75 o                         
   4   5  10       1283.03       1115.51        78.33 o                         
   5   5  10        691.56        936.27        58.78 o                         
   6   5  10        722.27        827.65        39.38 o                         
   7   5  10        701.32        818.17        88.00 o                         
   8   5  10         42.67         -5.50        49.77 o                         
   9   5  10        434.91        209.12        82.40 o                         
 -14   6  10         57.14         30.14        69.20 o                         
 -13   6  10        126.50        144.75       168.23 o                         
 -12   6  10        268.95        176.70        94.54 o                         
 -11   6  10          3.28        133.93       101.02 o                         
 -10   6  10        129.90        287.09       113.36 o                         
  -9   6  10        184.78        213.77        79.22 o                         
  -8   6  10        579.73        694.05        92.04 o                         
  -7   6  10        701.24        635.59        42.85 o                         
  -6   6  10        382.39        472.84        42.33 o                         
  -5   6  10         18.14         90.63        39.31 o                         
  -4   6  10       1790.87       1868.02       116.31 o                         
  -3   6  10        380.36        404.30        49.65 o                         
  -2   6  10       2204.81       2222.99        65.74 o                         
  -1   6  10       1058.15       1040.47        52.38 o                         
   0   6  10       3889.06       3939.25        90.06 o                         
   1   6  10         54.80        142.45        34.39 o                         
   2   6  10       2465.76       2447.06        74.84 o                         
   3   6  10        465.49        463.03        85.19 o                         
   4   6  10       1487.78       1390.49        51.86 o                         
   5   6  10          5.12        -18.75        63.19 o                         
   6   6  10       1952.19       1974.84        86.37 o                         
   7   6  10       2079.22       1970.29       131.70 o                         
   8   6  10         17.01        -40.61        56.20 o                         
   9   6  10        229.34        216.25        49.00 o                         
 -13   7  10         46.37         -5.13        53.26 o                         
 -12   7  10          7.04        -40.77        40.77 o                         
 -11   7  10        545.16        498.06        88.55 o                         
 -10   7  10        323.55        433.44       113.73 o                         
  -9   7  10          4.33         -3.62        81.48 o                         
  -8   7  10         13.53        -29.74        48.50 o                         
  -7   7  10         85.44        -10.94        40.26 o                         
  -6   7  10          8.77        -37.91        37.91 o                         
  -5   7  10        899.54        986.56        43.61 o                         
  -4   7  10       3242.12       3210.90        94.68 o                         
  -3   7  10       2416.48       2395.22       133.42 o                         
  -2   7  10        445.26        556.93        61.46 o                         
  -1   7  10       2991.67       2870.36        64.80 o                         
   0   7  10        739.02        794.45        37.63 o                         
   1   7  10       2688.27       2808.59        51.02 o                         
   2   7  10        116.83        196.14        49.42 o                         
   3   7  10       2372.38       2296.27       140.06 o                         
   4   7  10         47.07          8.33        31.26 o                         
   5   7  10        458.99        565.22        77.96 o                         
   6   7  10         29.86         21.87        49.21 o                         
   7   7  10        281.26        344.60        66.22 o                         
   8   7  10        198.44        204.44        74.66 o                         
 -12   8  10          5.61         -4.22        76.39 o                         
 -11   8  10        104.97         78.31        50.03 o                         
 -10   8  10         30.11        194.57        60.80 o                         
  -9   8  10          3.21         47.73        71.96 o                         
  -8   8  10         90.21         82.77        46.84 o                         
  -7   8  10        926.62       1028.96        80.74 o                         
  -6   8  10          4.32         53.00        39.33 o                         
  -5   8  10          5.22        -34.07        34.07 o                         
  -4   8  10       1432.24       1359.12        36.10 o                         
  -3   8  10          1.02         -2.96        35.62 o                         
  -2   8  10       2150.65       2082.95        72.85 o                         
  -1   8  10       1466.27       1405.84        44.07 o                         
   0   8  10        604.01        682.02        75.34 o                         
   1   8  10          0.69        -13.61        32.08 o                         
   2   8  10       2982.43       2938.59        53.10 o                         
   3   8  10         50.89         41.19        29.65 o                         
   4   8  10         99.55         96.09        30.06 o                         
   5   8  10        106.73         48.48        38.02 o                         
   6   8  10        390.18        313.69        86.25 o                         
   7   8  10        394.65        355.47        70.96 o                         
 -12   9  10         42.82         54.41        50.12 o                         
 -11   9  10          0.31        234.93        42.82 o                         
 -10   9  10         16.55        -25.71        41.43 o                         
  -9   9  10        224.55        296.29        86.52 o                         
  -8   9  10         29.07        102.74        44.35 o                         
  -7   9  10       1291.77       1387.21        99.47 o                         
  -6   9  10          7.42        -50.42        63.57 o                         
  -5   9  10        875.48        756.07        61.75 o                         
  -4   9  10       1498.01       1515.12        59.73 o                         
  -3   9  10         20.82        -17.46        56.12 o                         
  -2   9  10        558.91        546.97        51.47 o                         
  -1   9  10         26.80         15.35        51.81 o                         
   0   9  10        723.75        794.74        70.16 o                         
   1   9  10        911.43        851.26        36.49 o                         
   2   9  10         86.67         34.62        43.70 o                         
   3   9  10       3559.34       3466.21       105.59 o                         
   4   9  10         39.27        279.77        59.66 o                         
   5   9  10        440.65        371.16        34.38 o                         
   6   9  10        342.78        418.78       116.47 o                         
   7   9  10        213.58        321.88        57.80 o                         
 -11  10  10        131.96        294.37       216.32 o                         
 -10  10  10        244.02         77.21        41.32 o                         
  -9  10  10        182.64         -0.82        81.95 o                         
  -8  10  10         91.49        208.70        93.28 o                         
  -7  10  10       1020.28       1021.12        40.39 o                         
  -6  10  10         35.81        136.24        42.33 o                         
  -5  10  10        157.06        234.08        41.45 o                         
  -4  10  10        510.12        576.25        42.25 o                         
  -3  10  10        159.53        180.12        51.54 o                         
  -2  10  10         34.64         44.13        29.28 o                         
  -1  10  10        113.74          9.86        52.42 o                         
   0  10  10       1456.90       1425.64        78.27 o                         
   1  10  10       1758.02       1552.35        56.90 o                         
   2  10  10        234.40        340.35        68.00 o                         
   3  10  10         33.91         31.84        43.12 o                         
   4  10  10        217.66        285.09        33.94 o                         
   5  10  10        298.51        429.30        60.68 o                         
   6  10  10        519.09        362.49       109.01 o                         
 -10  11  10       1490.40       1365.51       187.95 o                         
  -9  11  10         59.26        139.83        44.82 o                         
  -8  11  10        995.73       1089.58        65.21 o                         
  -7  11  10         21.71         47.09        54.02 o                         
  -6  11  10          4.28        125.23        55.74 o                         
  -5  11  10        242.43        237.16        38.93 o                         
  -4  11  10         56.50         17.17        34.24 o                         
  -3  11  10       1006.91       1098.03       101.17 o                         
  -2  11  10        204.78        170.68        39.01 o                         
  -1  11  10        328.15        294.00        47.61 o                         
   0  11  10        121.50        137.52        33.62 o                         
   1  11  10       1113.75       1241.79       123.91 o                         
   2  11  10         20.44        150.03       114.40 o                         
   3  11  10       1698.74       1664.77       108.92 o                         
   4  11  10        446.94        583.97        88.99 o                         
   5  11  10         58.89        -45.49        56.37 o                         
  -8  12  10        200.39        284.48        81.38 o                         
  -7  12  10         56.48         88.50        37.55 o                         
  -6  12  10         72.80        135.30        92.41 o                         
  -5  12  10        156.54        155.49        48.43 o                         
  -4  12  10        891.81        810.43        84.54 o                         
  -3  12  10        132.64         91.36        43.60 o                         
  -2  12  10         96.21        329.75        83.36 o                         
  -1  12  10          1.23        -32.52        45.69 o                         
   0  12  10        875.37        858.55        53.85 o                         
   1  12  10          3.94         61.63        87.09 o                         
   2  12  10        133.23        261.98        48.10 o                         
   3  12  10        309.29        326.54        77.06 o                         
  -6  13  10        323.63        335.37        51.87 o                         
  -5  13  10         10.67        -47.59        79.09 o                         
  -4  13  10         13.34        -15.28        44.97 o                         
  -3  13  10        507.23        649.34       119.08 o                         
  -2  13  10        346.76        431.52       105.21 o                         
  -1  13  10        236.25        202.92        71.41 o                         
   0  13  10        155.44        256.79       105.89 o                         
   1  13  10         21.43         71.79        72.23 o                         
 -15   0  11       1636.36       1413.93       115.69 o                         
 -13   0  11        309.63        279.25       106.53 o                         
 -11   0  11         53.34         77.06        73.76 o                         
  -9   0  11        268.41        224.38        85.82 o                         
  -7   0  11       5001.98       5281.00       352.47 o                         
  -5   0  11       1045.43        982.85        53.45 o                         
  -3   0  11       1028.04       1037.52        91.92 o                         
  -1   0  11        693.05        631.07       131.50 o                         
   1   0  11        271.09        416.73       116.51 o                         
   3   0  11       4079.99       3784.49       120.30 o                         
   5   0  11       2165.99       2279.29        81.21 o                         
   7   0  11       2203.15       2247.54       247.01 o                         
   9   0  11        197.90         91.18        61.53 o                         
 -15   1  11          6.99        -54.11        63.07 o                         
 -14   1  11         17.88        -70.54        70.54 o                         
 -13   1  11         41.12         20.89        60.09 o                         
 -12   1  11       1825.48       1726.32        65.21 o                         
 -11   1  11        293.96        489.86        90.45 o                         
 -10   1  11       1822.43       1927.35        66.09 o                         
  -9   1  11        580.71        527.70        49.62 o                         
  -8   1  11       3376.86       3536.95        60.38 o                         
  -7   1  11        148.69        216.71        52.31 o                         
  -6   1  11       1641.06       1677.76        74.73 o                         
  -5   1  11         17.03         58.93        41.24 o                         
  -4   1  11         68.50         90.55        42.74 o                         
  -3   1  11        892.76        972.65        82.65 o                         
  -2   1  11         75.22         14.47        43.43 o                         
  -1   1  11        334.73        434.88        71.63 o                         
   0   1  11        627.66        730.40        89.40 o                         
   1   1  11          8.38          2.28        42.40 o                         
   2   1  11        186.68         51.57        40.09 o                         
   3   1  11         53.68          1.46        34.56 o                         
   4   1  11       1725.34       1634.31        52.56 o                         
   5   1  11       1063.51       1007.02        63.06 o                         
   6   1  11        914.45       1010.66        50.11 o                         
   7   1  11        113.40         87.10        37.18 o                         
   8   1  11       2532.95       2413.30        74.91 o                         
   9   1  11         12.63         76.09        37.95 o                         
 -15   2  11        376.76        231.89        63.55 o                         
 -14   2  11          6.26        -14.20        51.07 o                         
 -13   2  11        507.80        506.98        71.61 o                         
 -12   2  11       1268.22       1204.84        65.77 o                         
 -11   2  11        143.36         89.55        54.21 o                         
 -10   2  11         88.20         65.55        56.01 o                         
  -9   2  11        427.34        355.35        46.32 o                         
  -8   2  11       1325.29       1425.70        48.13 o                         
  -7   2  11       1905.65       2021.89        43.67 o                         
  -6   2  11       1213.28       1255.28        57.62 o                         
  -5   2  11       2418.74       2589.24        43.78 o                         
  -4   2  11        205.03        217.86        37.18 o                         
  -3   2  11          9.81         -3.72        40.54 o                         
  -2   2  11        274.64        295.13        35.49 o                         
  -1   2  11         66.51         40.06        38.07 o                         
   0   2  11        681.16        686.77        30.97 o                         
   1   2  11        663.49        766.67        43.40 o                         
   2   2  11         99.87         79.80        35.49 o                         
   3   2  11       1065.75       1023.64        57.37 o                         
   4   2  11        937.63       1039.85        45.51 o                         
   5   2  11        201.98        186.01        42.71 o                         
   6   2  11          0.36         24.71        63.70 o                         
   7   2  11        697.40        860.23        95.82 o                         
   8   2  11         38.49        -57.28        57.28 o                         
   9   2  11       1084.50       1110.48        58.90 o                         
 -14   3  11          4.03        -32.14        52.87 o                         
 -13   3  11        198.84        147.85        49.40 o                         
 -12   3  11         31.09        -13.01        53.56 o                         
 -11   3  11        515.12        422.70        45.25 o                         
 -10   3  11        679.97        805.58        58.71 o                         
  -9   3  11        143.14        229.37        46.43 o                         
  -8   3  11        995.77       1040.38        45.55 o                         
  -7   3  11       1281.93       1278.62        44.65 o                         
  -6   3  11        139.64        136.60        43.12 o                         
  -5   3  11        324.03        324.73        55.41 o                         
  -4   3  11       1766.52       1633.30        49.21 o                         
  -3   3  11        248.61        255.80        34.67 o                         
  -2   3  11        845.94       1025.40        46.16 o                         
  -1   3  11          1.84        -25.77        28.54 o                         
   0   3  11        885.63        987.58        42.14 o                         
   1   3  11        180.22        183.57        37.09 o                         
   2   3  11       1158.00       1262.55       105.42 o                         
   3   3  11         51.90        -32.70        32.70 o                         
   4   3  11       1026.69       1144.46        92.56 o                         
   5   3  11       1106.48       1020.83        53.78 o                         
   6   3  11       1270.38       1462.19        40.52 o                         
   7   3  11          1.60        128.16        56.31 o                         
   8   3  11       1465.30       1540.92        67.03 o                         
   9   3  11        217.31        214.13        86.46 o                         
 -14   4  11         28.05         -0.32        52.88 o                         
 -13   4  11        627.55        567.29        52.96 o                         
 -12   4  11        980.27        911.47        72.49 o                         
 -11   4  11        524.21        690.43        88.83 o                         
 -10   4  11        117.77        153.13        98.04 o                         
  -9   4  11       1373.79       1354.74        57.44 o                         
  -8   4  11        141.65        147.47        52.53 o                         
  -7   4  11        215.27        284.57        42.16 o                         
  -6   4  11          2.91        -26.93        43.33 o                         
  -5   4  11       1405.82       1537.38        58.20 o                         
  -4   4  11         56.32         13.71        39.90 o                         
  -3   4  11         86.52         89.12        35.60 o                         
  -2   4  11        927.72        931.16        39.11 o                         
  -1   4  11        414.95        396.60        39.82 o                         
   0   4  11        651.06        587.65        37.30 o                         
   1   4  11        338.43        273.28        38.57 o                         
   2   4  11        156.84        123.07        80.93 o                         
   3   4  11       1486.99       1631.60        73.36 o                         
   4   4  11         89.96         38.34        86.60 o                         
   5   4  11       4267.78       4358.30       116.98 o                         
   6   4  11         20.61         -0.14        38.26 o                         
   7   4  11        276.32        413.16        42.91 o                         
   8   4  11         68.60         14.30        52.13 o                         
   9   4  11       1125.35        975.54       115.37 o                         
 -14   5  11        494.10        349.88        54.92 o                         
 -13   5  11        238.90        259.44        63.12 o                         
 -12   5  11         91.82         65.95        55.43 o                         
 -11   5  11        360.38        416.78        56.40 o                         
 -10   5  11        134.64        209.67        81.19 o                         
  -9   5  11       1239.74       1335.90       105.98 o                         
  -8   5  11        262.56        205.54        48.08 o                         
  -7   5  11         17.31        -37.47        45.73 o                         
  -6   5  11        263.62        238.47        46.12 o                         
  -5   5  11          4.45          4.27        53.55 o                         
  -4   5  11        658.19        597.20        50.17 o                         
  -3   5  11        497.03        564.21        53.52 o                         
  -2   5  11        570.69        628.07        43.63 o                         
  -1   5  11        189.40        105.98        36.16 o                         
   0   5  11        361.77        446.24        48.78 o                         
   1   5  11         52.09        153.14        57.62 o                         
   2   5  11       2625.34       2388.78       150.99 o                         
   3   5  11       1196.30       1211.74        42.88 o                         
   4   5  11        108.07         77.10        43.51 o                         
   5   5  11        286.18        230.30        59.20 o                         
   6   5  11       1117.23       1182.42        38.11 o                         
   7   5  11         74.80         39.20        73.74 o                         
   8   5  11        890.28        751.77        42.29 o                         
 -13   6  11         11.09         64.40        54.37 o                         
 -12   6  11         80.90        -25.13        93.57 o                         
 -11   6  11       1335.71       1251.43        54.89 o                         
 -10   6  11          6.67         34.57        51.63 o                         
  -9   6  11        913.50        927.56        78.14 o                         
  -8   6  11        404.08        445.38        55.70 o                         
  -7   6  11       1246.92       1174.62        98.32 o                         
  -6   6  11       1686.78       1544.87        53.20 o                         
  -5   6  11        893.92        947.30        62.67 o                         
  -4   6  11         31.71        132.10        45.95 o                         
  -3   6  11        318.65        376.81        56.77 o                         
  -2   6  11        305.51        348.18        45.95 o                         
  -1   6  11        226.56        165.45        68.34 o                         
   0   6  11       1652.46       1683.25        75.20 o                         
   1   6  11         85.50         34.52        30.34 o                         
   2   6  11       2081.16       2063.42        58.00 o                         
   3   6  11         20.85         32.83       110.93 o                         
   4   6  11        445.20        569.63        78.27 o                         
   5   6  11       2094.12       2106.33        64.59 o                         
   6   6  11        351.90        325.97        75.60 o                         
   7   6  11        934.81        930.66        44.78 o                         
   8   6  11          0.64        -35.93        91.86 o                         
 -13   7  11        155.79         96.38        87.31 o                         
 -12   7  11         18.44         48.96       124.24 o                         
 -11   7  11         10.96         80.84        45.58 o                         
 -10   7  11        286.23        485.01        44.19 o                         
  -9   7  11        297.37        229.09        54.82 o                         
  -8   7  11         78.15         61.32        38.73 o                         
  -7   7  11          7.37         80.83        54.19 o                         
  -6   7  11        336.96        355.23        36.70 o                         
  -5   7  11        297.76        336.14        67.11 o                         
  -4   7  11       1853.65       1648.43       103.75 o                         
  -3   7  11        199.56        222.00        43.77 o                         
  -2   7  11       1914.75       1770.15        67.02 o                         
  -1   7  11       1552.93       1493.91        81.84 o                         
   0   7  11        150.52        142.36        34.18 o                         
   1   7  11          7.36         22.60        39.12 o                         
   2   7  11        651.62        722.42        67.35 o                         
   3   7  11        129.36        116.10        53.49 o                         
   4   7  11        989.96       1057.01        41.70 o                         
   5   7  11         11.67         80.06        64.44 o                         
   6   7  11        328.91        319.11        76.09 o                         
   7   7  11        267.47        249.79        76.66 o                         
 -12   8  11        152.13        -19.63        95.45 o                         
 -11   8  11        579.87        638.84        70.58 o                         
 -10   8  11          1.66         27.54        49.66 o                         
  -9   8  11        252.63        286.54        71.91 o                         
  -8   8  11         23.90        144.90        42.98 o                         
  -7   8  11        688.67        730.28        43.87 o                         
  -6   8  11       2131.73       2119.33        59.54 o                         
  -5   8  11         84.01        170.32        54.41 o                         
  -4   8  11       2102.44       2220.68        80.79 o                         
  -3   8  11        364.93        434.79        89.30 o                         
  -2   8  11         89.59        194.32        32.95 o                         
  -1   8  11       2085.92       1911.22       102.80 o                         
   0   8  11        136.13        229.33        52.97 o                         
   1   8  11        667.54        735.16        91.38 o                         
   2   8  11        478.64        405.45        36.65 o                         
   3   8  11        686.38        699.66        38.02 o                         
   4   8  11          9.98        134.46        35.35 o                         
   5   8  11        779.30        715.38        65.13 o                         
   6   8  11         69.84        169.23        78.94 o                         
   7   8  11        607.86        693.65        49.34 o                         
 -11   9  11          1.45        -60.27        60.27 o                         
 -10   9  11        917.88        848.15        60.53 o                         
  -9   9  11        249.36        408.93       228.88 o                         
  -8   9  11        701.94        690.25        54.31 o                         
  -7   9  11         20.90        -36.27        91.52 o                         
  -6   9  11        519.75        517.74        60.48 o                         
  -5   9  11        196.84        268.71        36.50 o                         
  -4   9  11          8.15        -19.66        34.38 o                         
  -3   9  11        503.55        499.89        42.89 o                         
  -2   9  11         32.84        -61.24        61.24 o                         
  -1   9  11       1328.38       1330.42        93.57 o                         
   0   9  11       1806.27       1772.85        36.72 o                         
   1   9  11        956.21        950.48        73.99 o                         
   2   9  11        344.93        382.67        51.31 o                         
   3   9  11        140.09        137.52        52.19 o                         
   4   9  11        268.42        426.39        64.98 o                         
   5   9  11        258.78        186.84        71.69 o                         
   6   9  11        171.07        190.53       105.79 o                         
 -10  10  11        259.03        238.93        83.11 o                         
  -9  10  11        315.64        424.38        94.29 o                         
  -8  10  11          1.88         10.45        65.44 o                         
  -7  10  11          7.64         14.88        44.23 o                         
  -6  10  11        247.16        351.17        72.75 o                         
  -5  10  11        136.54        145.83        39.29 o                         
  -4  10  11        984.35       1079.49        86.90 o                         
  -3  10  11        228.45        237.80        48.09 o                         
  -2  10  11        239.03        143.30        32.88 o                         
  -1  10  11         24.99          6.09        56.07 o                         
   0  10  11        906.65        933.90        63.17 o                         
   1  10  11         14.45         44.08        41.58 o                         
   2  10  11        992.18       1010.40       103.64 o                         
   3  10  11         64.91        156.36        93.62 o                         
   4  10  11        298.83        514.39        64.29 o                         
   5  10  11        239.92        275.74        65.63 o                         
  -9  11  11         36.29        -15.07        60.92 o                         
  -8  11  11        107.36         28.50        51.32 o                         
  -7  11  11        666.93        663.33        57.89 o                         
  -6  11  11        461.73        502.94        43.90 o                         
  -5  11  11         46.76         -5.99        71.82 o                         
  -4  11  11         68.75         76.95        49.06 o                         
  -3  11  11        725.98        641.36        46.25 o                         
  -2  11  11         42.69        -11.60        36.20 o                         
  -1  11  11        753.85        757.10        33.30 o                         
   0  11  11          3.17        -35.04        35.04 o                         
   1  11  11        257.09        232.79        54.04 o                         
   2  11  11        127.81        248.97        77.17 o                         
   3  11  11          3.64         17.03        35.03 o                         
   4  11  11        229.38        252.71        68.61 o                         
  -7  12  11         81.85         65.99        38.02 o                         
  -6  12  11          6.92         57.32        48.58 o                         
  -5  12  11        208.93        204.92        70.34 o                         
  -4  12  11        806.06        799.18        49.43 o                         
  -3  12  11          6.44        -44.25        44.25 o                         
  -2  12  11         23.56        167.62        65.32 o                         
  -1  12  11          1.86        -45.24        45.24 o                         
   0  12  11        169.44        137.07        56.26 o                         
   1  12  11         52.16         58.91        37.19 o                         
   2  12  11        560.45        450.14        67.30 o                         
  -4  13  11        100.18        248.88       100.44 o                         
  -3  13  11        239.30        385.86        70.50 o                         
  -2  13  11          5.25         96.88        94.04 o                         
  -1  13  11       1358.04       1171.86       107.27 o                         
 -14   0  12        454.26        255.59       106.10 o                         
 -12   0  12        968.61        956.36       131.23 o                         
 -10   0  12         32.56        -45.71        57.64 o                         
  -8   0  12         26.43         49.90        68.83 o                         
  -6   0  12        116.51        144.51        65.84 o                         
  -4   0  12       2902.91       2786.32        78.84 o                         
  -2   0  12       8913.96       9072.62       125.18 o                         
   0   0  12       1140.87       1054.08        60.84 o                         
   2   0  12       2143.65       2223.78        50.46 o                         
   4   0  12       7925.06       8000.99       170.61 o                         
   6   0  12       1033.65       1077.49        77.84 o                         
   8   0  12         47.50         17.48        54.35 o                         
 -14   1  12         24.49         22.22        69.95 o                         
 -13   1  12         19.38        -32.11        55.47 o                         
 -12   1  12        576.49        599.86        66.93 o                         
 -11   1  12        508.88        518.98        61.77 o                         
 -10   1  12         87.32         99.80        42.24 o                         
  -9   1  12        573.77        645.91        44.58 o                         
  -8   1  12        132.71        140.12        43.42 o                         
  -7   1  12        586.93        610.43        47.11 o                         
  -6   1  12       1535.60       1670.94        96.98 o                         
  -5   1  12       2328.44       2483.01        61.63 o                         
  -4   1  12          7.32         16.93        59.29 o                         
  -3   1  12       1627.77       1439.83       272.22 o                         
  -2   1  12        124.93         81.39        69.97 o                         
  -1   1  12       4794.44       4960.78       272.95 o                         
   0   1  12         13.50        113.47        33.94 o                         
   1   1  12       3132.66       3329.90        47.75 o                         
   2   1  12        594.00        696.73        36.05 o                         
   3   1  12       3735.46       3759.58        89.57 o                         
   4   1  12        119.38        149.86        50.54 o                         
   5   1  12        261.82        269.06        79.05 o                         
   6   1  12         51.91         22.63        31.82 o                         
   7   1  12        120.27         86.32        67.42 o                         
   8   1  12        375.30        384.59        34.34 o                         
 -14   2  12         45.41        138.25        63.30 o                         
 -13   2  12          9.05        -25.83        60.93 o                         
 -12   2  12         69.83         54.03       136.82 o                         
 -11   2  12        551.71        452.24        52.45 o                         
 -10   2  12        651.13        740.72        47.44 o                         
  -9   2  12        219.63        211.64        52.37 o                         
  -8   2  12       2618.62       2775.50        77.78 o                         
  -7   2  12        636.69        685.14        40.25 o                         
  -6   2  12        626.44        591.27        38.20 o                         
  -5   2  12         80.37         -9.26        42.99 o                         
  -4   2  12       6922.84       7160.99       198.54 o                         
  -3   2  12        305.89        423.32        37.55 o                         
  -2   2  12       2769.44       2823.80        75.18 o                         
  -1   2  12          0.59        -41.60        41.60 o                         
   0   2  12       1511.43       1463.98        80.64 o                         
   1   2  12        114.97        120.16        41.67 o                         
   2   2  12        416.32        430.48        52.42 o                         
   3   2  12        318.96        290.78        45.15 o                         
   4   2  12         15.39         16.39        34.64 o                         
   5   2  12         37.22          1.69        33.39 o                         
   6   2  12       1509.62       1519.26        68.68 o                         
   7   2  12        278.06        267.09        48.27 o                         
   8   2  12         19.20          9.08        75.11 o                         
 -14   3  12         42.59        -35.85        68.04 o                         
 -13   3  12        127.74         87.34        53.24 o                         
 -12   3  12         67.96         49.34        55.14 o                         
 -11   3  12        416.02        304.27        55.23 o                         
 -10   3  12        138.39        187.25        50.97 o                         
  -9   3  12         13.58         38.73        39.70 o                         
  -8   3  12         95.76        146.57        37.89 o                         
  -7   3  12        887.42       1003.55        66.12 o                         
  -6   3  12         16.14         42.35        56.66 o                         
  -5   3  12       2057.24       2187.15        52.36 o                         
  -4   3  12        603.84        866.37       134.77 o                         
  -3   3  12       3816.26       3749.36       186.67 o                         
  -2   3  12         73.12         62.73        36.17 o                         
  -1   3  12       1526.26       1605.12        69.83 o                         
   0   3  12          3.02         19.03        35.29 o                         
   1   3  12       2410.74       2436.84       106.99 o                         
   2   3  12         99.36        184.04        48.44 o                         
   3   3  12       2351.95       2505.46        40.34 o                         
   4   3  12        324.15        396.70        35.28 o                         
   5   3  12        201.67        296.31        51.36 o                         
   6   3  12         51.13        119.37        38.31 o                         
   7   3  12          2.73        -37.82        37.82 o                         
   8   3  12         67.91         78.12        64.97 o                         
 -14   4  12          1.05        -45.05        64.73 o                         
 -13   4  12         10.60        -64.79       167.32 o                         
 -12   4  12          0.54         86.29        79.88 o                         
 -11   4  12          0.47         22.97        58.69 o                         
 -10   4  12        518.55        521.73        64.93 o                         
  -9   4  12        523.80        660.00       142.73 o                         
  -8   4  12       2176.54       2081.52        46.60 o                         
  -7   4  12         92.56         88.04        44.94 o                         
  -6   4  12         81.17         49.19        55.50 o                         
  -5   4  12        309.80        315.24        53.48 o                         
  -4   4  12       2243.96       2251.45        65.99 o                         
  -3   4  12        150.25        394.53        67.48 o                         
  -2   4  12       3264.20       3181.59       124.07 o                         
  -1   4  12        112.03         69.72        34.64 o                         
   0   4  12       2758.90       2589.61        73.96 o                         
   1   4  12        484.20        609.57        72.89 o                         
   2   4  12       1328.01       1512.96        87.93 o                         
   3   4  12          2.78         90.55        66.84 o                         
   4   4  12       1022.31       1191.82       110.96 o                         
   5   4  12        179.55         49.13        42.41 o                         
   6   4  12          3.49        -15.58        62.97 o                         
   7   4  12         19.24        -35.54        88.56 o                         
   8   4  12         71.24        152.90       134.42 o                         
 -13   5  12         23.24        122.40        90.27 o                         
 -12   5  12         39.85        100.20        59.73 o                         
 -11   5  12         46.60         43.91        64.40 o                         
 -10   5  12        256.36        312.94        96.66 o                         
  -9   5  12         88.03        200.30       127.31 o                         
  -8   5  12       1366.40       1316.44        61.91 o                         
  -7   5  12       3490.97       3869.55       115.06 o                         
  -6   5  12        189.77        178.36        45.57 o                         
  -5   5  12       3235.22       3270.74        68.68 o                         
  -4   5  12        485.36        631.58        86.39 o                         
  -3   5  12       1403.62       1442.95        41.97 o                         
  -2   5  12        764.03        726.11        42.03 o                         
  -1   5  12       2035.99       1892.30       100.72 o                         
   0   5  12        430.75        461.17        58.88 o                         
   1   5  12        984.41       1133.06        77.11 o                         
   2   5  12        249.68        216.63        66.42 o                         
   3   5  12        689.84        723.56        51.76 o                         
   4   5  12        635.32        581.33        34.18 o                         
   5   5  12        118.80        123.32        72.28 o                         
   6   5  12        219.82        161.69        40.91 o                         
   7   5  12        264.80        353.33       135.64 o                         
 -13   6  12         38.97         58.06        54.99 o                         
 -12   6  12        105.38        140.20        91.72 o                         
 -11   6  12         27.69        -53.92        53.92 o                         
 -10   6  12        224.61         93.88        57.85 o                         
  -9   6  12          3.41        175.28        69.53 o                         
  -8   6  12       1147.39       1220.39        60.48 o                         
  -7   6  12        579.41        593.61        50.89 o                         
  -6   6  12       1288.13       1457.81        69.95 o                         
  -5   6  12       1091.43       1053.91        58.52 o                         
  -4   6  12       1596.06       1648.80        63.55 o                         
  -3   6  12        446.77        509.85        64.48 o                         
  -2   6  12       1632.57       1753.17        73.83 o                         
  -1   6  12         22.77        -42.50        42.50 o                         
   0   6  12       1511.87       1426.35        65.52 o                         
   1   6  12        545.87        577.96        70.95 o                         
   2   6  12       1042.99       1094.39        58.32 o                         
   3   6  12          9.27        -19.71        38.61 o                         
   4   6  12         58.25        158.02        57.81 o                         
   5   6  12        154.98        394.34       109.30 o                         
   6   6  12         17.64         41.96        56.42 o                         
   7   6  12        333.13        507.77       103.29 o                         
 -12   7  12         38.98        118.10        78.34 o                         
 -11   7  12        195.34        101.55        84.45 o                         
 -10   7  12         67.50        182.86       105.40 o                         
  -9   7  12         78.27         48.87        44.08 o                         
  -8   7  12          0.90         68.03        45.76 o                         
  -7   7  12        887.34        963.72        55.95 o                         
  -6   7  12       1003.36        897.80        74.91 o                         
  -5   7  12       2722.93       2913.94        83.77 o                         
  -4   7  12         16.08        -17.27        40.47 o                         
  -3   7  12        307.50        333.54        50.80 o                         
  -2   7  12        179.17        189.55        36.65 o                         
  -1   7  12       1115.75       1137.46        42.01 o                         
   0   7  12         85.95         55.06        85.17 o                         
   1   7  12       2460.95       2363.09        41.86 o                         
   2   7  12         42.51         96.15        52.11 o                         
   3   7  12        134.85        215.43        75.54 o                         
   4   7  12        705.34        880.76        55.63 o                         
   5   7  12        688.99        716.18       121.25 o                         
   6   7  12        378.32        546.61        67.89 o                         
 -12   8  12         70.89         68.42        53.71 o                         
 -11   8  12        179.41        351.59       179.94 o                         
 -10   8  12        637.42        668.17       157.79 o                         
  -9   8  12        173.04        260.55        53.97 o                         
  -8   8  12        111.23         83.49        43.29 o                         
  -7   8  12          1.11        145.57       105.20 o                         
  -6   8  12        335.42        433.25       111.20 o                         
  -5   8  12        323.75        325.40        67.36 o                         
  -4   8  12        240.05        380.80        41.86 o                         
  -3   8  12        636.89        777.35        98.63 o                         
  -2   8  12       3808.78       3543.64       168.41 o                         
  -1   8  12        235.94        323.86        43.69 o                         
   0   8  12       1574.65       1601.48       113.95 o                         
   1   8  12        108.71         67.98        50.62 o                         
   2   8  12        508.47        536.76        67.13 o                         
   3   8  12         96.03        135.22        41.63 o                         
   4   8  12        738.69        882.87        83.22 o                         
   5   8  12        739.22        847.37        98.60 o                         
   6   8  12         12.17         83.94       102.38 o                         
 -11   9  12          6.80        -53.50        53.50 o                         
 -10   9  12          0.96        -20.34        41.39 o                         
  -9   9  12         21.31         80.71        67.00 o                         
  -8   9  12         29.14        -41.50        41.50 o                         
  -7   9  12        443.16        411.07        46.18 o                         
  -6   9  12         55.80         72.94        55.09 o                         
  -5   9  12       2105.80       2278.91       125.25 o                         
  -4   9  12        124.11         55.87        48.45 o                         
  -3   9  12        510.14        662.50       106.74 o                         
  -2   9  12        873.72        803.60        65.69 o                         
  -1   9  12        783.32        865.48        71.69 o                         
   0   9  12        769.14        644.23        54.06 o                         
   1   9  12       2121.03       2005.26        75.12 o                         
   2   9  12         63.25        184.22       100.55 o                         
   3   9  12        127.79        188.58        35.06 o                         
   4   9  12       1191.89        947.31        74.19 o                         
   5   9  12         99.49         58.38        63.88 o                         
 -10  10  12          5.03        -85.22       107.29 o                         
  -9  10  12         80.14        130.55        61.29 o                         
  -8  10  12          8.70         22.72        39.47 o                         
  -7  10  12        109.46         99.59        70.81 o                         
  -6  10  12        163.81        158.29        88.30 o                         
  -5  10  12        174.90        161.60        60.50 o                         
  -4  10  12         39.92          1.81        34.77 o                         
  -3  10  12         53.04         58.02        36.97 o                         
  -2  10  12       3315.85       3205.96       138.75 o                         
  -1  10  12        204.92        354.05        55.77 o                         
   0  10  12        409.14        372.16        44.55 o                         
   1  10  12        567.35        553.03        38.51 o                         
   2  10  12        406.07        364.56        30.91 o                         
   3  10  12        159.77         58.65        58.63 o                         
   4  10  12        623.31        512.64        37.19 o                         
  -8  11  12          4.90        -44.43        44.43 o                         
  -7  11  12        353.80        301.56        87.92 o                         
  -6  11  12         83.62         93.07        78.24 o                         
  -5  11  12        437.29        417.21        87.41 o                         
  -4  11  12        346.10        275.08        54.46 o                         
  -3  11  12        819.28        838.08        87.46 o                         
  -2  11  12        589.10        571.48        45.03 o                         
  -1  11  12        193.07        153.62        50.82 o                         
   0  11  12       1081.66       1037.89       129.01 o                         
   1  11  12        864.36        867.70        35.51 o                         
   2  11  12         46.46         69.34        96.76 o                         
  -6  12  12        612.75        553.66        50.54 o                         
  -5  12  12        113.03         21.43        44.79 o                         
  -4  12  12        167.15        165.48       119.13 o                         
  -3  12  12        111.64         55.07        34.22 o                         
  -2  12  12        491.96        516.79        64.21 o                         
  -1  12  12          2.81        146.83        91.57 o                         
   0  12  12        387.34        285.43        35.32 o                         
 -13   0  13        126.62        342.61        99.34 o                         
 -11   0  13        541.19        487.89       157.18 o                         
  -9   0  13        737.71        703.08        59.21 o                         
  -7   0  13        232.84        425.51        88.37 o                         
  -5   0  13        908.78        791.59        70.16 o                         
  -3   0  13       1220.66       1583.27       111.98 o                         
  -1   0  13         54.63         43.58       113.62 o                         
   1   0  13       2871.24       2953.57       141.21 o                         
   3   0  13       4237.24       4333.96       144.34 o                         
   5   0  13        101.61         14.79        87.58 o                         
   7   0  13       1539.37       1418.74        88.54 o                         
 -14   1  13         33.97         18.61        77.56 o                         
 -13   1  13        111.54         22.72        54.16 o                         
 -12   1  13        453.73        441.72        61.82 o                         
 -11   1  13         15.74         18.83        47.58 o                         
 -10   1  13       1363.25       1250.26        50.06 o                         
  -9   1  13         68.57         74.93        47.88 o                         
  -8   1  13        224.34        248.48        32.93 o                         
  -7   1  13       1351.17       1485.89        54.61 o                         
  -6   1  13       1396.40       1416.46        43.53 o                         
  -5   1  13       1020.44        980.74        54.13 o                         
  -4   1  13        702.86        667.44        47.38 o                         
  -3   1  13         13.09        -36.26       113.57 o                         
  -2   1  13        125.50        204.66        84.71 o                         
  -1   1  13          0.37        -27.36        76.52 o                         
   0   1  13       4598.06       4908.51       187.95 o                         
   1   1  13          1.45         70.36        32.84 o                         
   2   1  13        236.96        163.57        32.28 o                         
   3   1  13        730.87        788.58        60.59 o                         
   4   1  13       1098.18       1232.95       109.76 o                         
   5   1  13        113.46         29.64        64.95 o                         
   6   1  13       1901.98       2024.37        56.56 o                         
   7   1  13        157.72        184.19        62.07 o                         
   8   1  13        248.22        388.23       129.14 o                         
 -14   2  13         12.22         78.81        65.81 o                         
 -13   2  13        158.28        136.29        57.97 o                         
 -12   2  13         17.90         46.00        64.76 o                         
 -11   2  13          4.51        -10.94        47.57 o                         
 -10   2  13        218.92        154.08        42.68 o                         
  -9   2  13       1289.82       1416.11        52.10 o                         
  -8   2  13       1301.61       1299.69        60.36 o                         
  -7   2  13       1629.13       1589.39        49.98 o                         
  -6   2  13       1586.88       1608.60        69.69 o                         
  -5   2  13        564.30        703.51        50.62 o                         
  -4   2  13        228.67        206.80        43.73 o                         
  -3   2  13        458.68        325.98        51.67 o                         
  -2   2  13       1703.44       1840.54       105.47 o                         
  -1   2  13       1100.26       1084.34        57.02 o                         
   0   2  13        575.36        653.49        82.08 o                         
   1   2  13       1694.43       1778.08        83.78 o                         
   2   2  13          0.66         63.86        47.92 o                         
   3   2  13       3795.85       3812.29        91.14 o                         
   4   2  13         37.26        -38.61        38.61 o                         
   5   2  13        476.51        551.25        58.01 o                         
   6   2  13          6.40         26.42        53.31 o                         
   7   2  13        498.92        590.65        45.23 o                         
 -14   3  13          5.05         39.96        53.04 o                         
 -13   3  13         71.07         47.71        51.52 o                         
 -12   3  13        184.66        227.08        54.26 o                         
 -11   3  13        162.64        179.33        57.21 o                         
 -10   3  13        141.02        148.56        80.52 o                         
  -9   3  13        985.83        954.67        41.89 o                         
  -8   3  13        110.65        177.17        34.80 o                         
  -7   3  13        380.61        437.36        40.23 o                         
  -6   3  13        271.28        260.48        44.68 o                         
  -5   3  13        345.08        333.07        40.80 o                         
  -4   3  13        467.68        403.01        88.07 o                         
  -3   3  13        452.79        417.28        38.28 o                         
  -2   3  13        482.37        416.78        40.52 o                         
  -1   3  13       1818.12       1829.31        45.54 o                         
   0   3  13       4016.78       4436.24        53.74 o                         
   1   3  13       1264.35       1383.56        44.63 o                         
   2   3  13        367.31        466.64        40.71 o                         
   3   3  13          0.41         28.89        51.70 o                         
   4   3  13        691.78        737.78       118.60 o                         
   5   3  13          2.48        -14.92        57.20 o                         
   6   3  13       4737.62       4434.86       150.19 o                         
   7   3  13         57.83         58.58        49.20 o                         
 -13   4  13         85.45         -4.33       170.38 o                         
 -12   4  13         38.07         88.07        61.32 o                         
 -11   4  13         63.83        277.53       108.55 o                         
 -10   4  13        101.08        -40.10        61.04 o                         
  -9   4  13        142.55         66.01        42.20 o                         
  -8   4  13         15.72         -2.69        39.59 o                         
  -7   4  13         45.66         -4.41        41.90 o                         
  -6   4  13       1477.26       1319.87        97.55 o                         
  -5   4  13        488.78        534.08        49.57 o                         
  -4   4  13         19.12         61.98        63.68 o                         
  -3   4  13        115.04         92.75        36.79 o                         
  -2   4  13        199.89        242.32        46.26 o                         
  -1   4  13         14.42         32.12        43.86 o                         
   0   4  13       1610.80       1527.16        89.37 o                         
   1   4  13        351.19        533.89        77.96 o                         
   2   4  13        711.06        759.67       100.69 o                         
   3   4  13       3819.31       3790.67       125.03 o                         
   4   4  13         36.33         43.93        60.84 o                         
   5   4  13       1117.47       1179.13        86.40 o                         
   6   4  13          4.46         41.27        32.26 o                         
   7   4  13       1310.43       1255.30       106.50 o                         
 -13   5  13          0.84        -16.41        79.34 o                         
 -12   5  13         66.65        -51.03       147.10 o                         
 -11   5  13         61.62         34.30        73.32 o                         
 -10   5  13        222.59        224.72       106.42 o                         
  -9   5  13        117.08        122.84        54.20 o                         
  -8   5  13        455.90        476.19        56.62 o                         
  -7   5  13         51.88         10.17        48.41 o                         
  -6   5  13        437.62        398.17        52.59 o                         
  -5   5  13         11.47         54.36        41.60 o                         
  -4   5  13        113.10        103.35        42.25 o                         
  -3   5  13       1347.46       1360.02        38.98 o                         
  -2   5  13       3907.97       3802.91       121.16 o                         
  -1   5  13        207.91        190.80        33.54 o                         
   0   5  13       1641.98       1639.65       145.84 o                         
   1   5  13        343.64        350.66        33.08 o                         
   2   5  13       2300.40       2210.16        38.48 o                         
   3   5  13       1040.79       1029.53        74.57 o                         
   4   5  13        474.52        537.34        40.39 o                         
   5   5  13         28.30        196.92        64.39 o                         
   6   5  13       1229.31       1211.91        43.47 o                         
   7   5  13         77.98        -56.29        56.29 o                         
 -13   6  13        495.57        757.15       359.81 o                         
 -12   6  13       1113.62       1107.91        94.10 o                         
 -11   6  13         45.34         27.82       114.87 o                         
 -10   6  13         63.31        -49.41        58.20 o                         
  -9   6  13         99.77        110.30        51.74 o                         
  -8   6  13         51.39         67.24        53.83 o                         
  -7   6  13        463.23        511.95        78.13 o                         
  -6   6  13        155.59        166.21        47.08 o                         
  -5   6  13        230.24        233.04        44.28 o                         
  -4   6  13        116.53        173.74        34.26 o                         
  -3   6  13        303.30        326.74        37.10 o                         
  -2   6  13          7.44         -9.57        36.76 o                         
  -1   6  13        344.91        474.45        50.61 o                         
   0   6  13       1369.84       1463.68        76.68 o                         
   1   6  13        502.46        528.37        48.73 o                         
   2   6  13         28.49        -15.67        40.16 o                         
   3   6  13       1165.79       1075.84        36.10 o                         
   4   6  13        275.07        323.65        71.38 o                         
   5   6  13       1822.87       1596.24        56.41 o                         
   6   6  13          9.91        -15.48        55.58 o                         
 -12   7  13        245.68        224.37        51.05 o                         
 -11   7  13          5.63        -41.77        45.03 o                         
 -10   7  13         74.46        210.07       105.90 o                         
  -9   7  13        157.55        146.01        61.31 o                         
  -8   7  13         52.77        -22.77        53.64 o                         
  -7   7  13          4.07         38.86        65.12 o                         
  -6   7  13          0.82         31.11        85.67 o                         
  -5   7  13        608.73        586.87        56.20 o                         
  -4   7  13        565.51        615.10        37.70 o                         
  -3   7  13       1587.72       1494.80        51.41 o                         
  -2   7  13         35.76         53.11        34.03 o                         
  -1   7  13         23.57         40.77        60.28 o                         
   0   7  13        605.48        538.04        75.05 o                         
   1   7  13        260.21        346.72        42.08 o                         
   2   7  13       1324.32       1314.61        48.98 o                         
   3   7  13          1.02        -45.09        45.09 o                         
   4   7  13       1426.15       1361.23        39.18 o                         
   5   7  13        132.92        134.95        59.68 o                         
 -11   8  13        262.23        183.57       122.79 o                         
 -10   8  13        133.06        389.63       164.80 o                         
  -9   8  13        130.73        -36.32       100.65 o                         
  -8   8  13        866.30        737.05        64.10 o                         
  -7   8  13          9.12         53.87        55.82 o                         
  -6   8  13        390.56        431.06        60.85 o                         
  -5   8  13        207.02        240.75        63.03 o                         
  -4   8  13        104.57        228.95        64.48 o                         
  -3   8  13       1916.64       1874.26        80.90 o                         
  -2   8  13        105.57        115.68        46.71 o                         
  -1   8  13         47.07          7.54        53.04 o                         
   0   8  13         19.01         12.14        57.59 o                         
   1   8  13       1011.28        974.97        53.77 o                         
   2   8  13         58.33         89.45        35.89 o                         
   3   8  13        456.04        605.44        54.40 o                         
   4   8  13         10.29        -46.71        46.71 o                         
   5   8  13       1505.27       1467.05       128.20 o                         
 -10   9  13        123.98         80.25        50.03 o                         
  -9   9  13        121.55        129.40        49.19 o                         
  -8   9  13         35.24         24.12        39.70 o                         
  -7   9  13          3.95        142.66        85.90 o                         
  -6   9  13          1.25        -58.07        58.07 o                         
  -5   9  13         59.70        -14.80        78.97 o                         
  -4   9  13        852.08        772.32        41.70 o                         
  -3   9  13        149.57        207.44        77.86 o                         
  -2   9  13        405.70        464.29        40.65 o                         
  -1   9  13        660.26        577.17        90.48 o                         
   0   9  13         47.68        119.39        66.81 o                         
   1   9  13          2.15         24.51        33.24 o                         
   2   9  13        831.71        862.54        91.68 o                         
   3   9  13         13.51        -11.79        58.34 o                         
   4   9  13        401.95        490.96       128.87 o                         
  -9  10  13         13.97         13.18        97.60 o                         
  -8  10  13          3.09         -4.50        47.72 o                         
  -7  10  13        446.58        199.82        48.56 o                         
  -6  10  13        837.21        825.11        69.06 o                         
  -5  10  13         39.52        125.80        73.95 o                         
  -4  10  13          6.87         44.68        36.92 o                         
  -3  10  13        142.09        137.04        37.49 o                         
  -2  10  13        938.89        802.37        43.47 o                         
  -1  10  13        632.44        728.93        88.60 o                         
   0  10  13        330.97        331.86        35.89 o                         
   1  10  13        283.86        302.54        56.26 o                         
   2  10  13        123.06        184.06        97.34 o                         
   3  10  13        320.66        275.21        75.82 o                         
  -7  11  13        137.60        243.96       123.86 o                         
  -6  11  13        105.53         -1.50        48.04 o                         
  -5  11  13        181.91        219.46        93.15 o                         
  -4  11  13         58.44        179.87        37.06 o                         
  -3  11  13        521.15        556.19        74.12 o                         
  -2  11  13         17.26        124.30        43.72 o                         
  -1  11  13         39.32        443.36       120.13 o                         
   0  11  13        202.74         47.83        43.36 o                         
   1  11  13         68.05        312.92       201.08 o                         
  -4  12  13         76.49         86.65        85.48 o                         
  -3  12  13         11.56        156.43        36.15 o                         
 -14   0  14        436.56       -104.46       104.46 o                         
 -12   0  14        991.00        805.30        82.72 o                         
 -10   0  14        398.61        323.35        57.51 o                         
  -8   0  14         52.82         85.16        53.64 o                         
  -6   0  14       9327.71       9523.20       371.39 o                         
  -4   0  14        542.74        446.85        98.25 o                         
  -2   0  14       1342.79       1266.62        81.45 o                         
   0   0  14         60.76         86.79        94.32 o                         
   2   0  14       1398.14       1331.83        82.04 o                         
   4   0  14         32.88         49.13        52.73 o                         
   6   0  14         21.29        107.28       145.98 o                         
 -14   1  14          3.73        -77.26        77.26 o                         
 -13   1  14        761.43        785.26        71.39 o                         
 -12   1  14          1.43        -60.86        60.86 o                         
 -11   1  14          6.06         43.00        39.94 o                         
 -10   1  14         80.48         73.40        43.41 o                         
  -9   1  14       1291.31       1262.10        38.69 o                         
  -8   1  14        476.76        489.09        37.45 o                         
  -7   1  14        584.57        591.31        43.82 o                         
  -6   1  14          1.46        -41.06        41.06 o                         
  -5   1  14        850.66        870.36        54.21 o                         
  -4   1  14          4.66         -9.44        55.00 o                         
  -3   1  14       1753.41       2044.31       121.47 o                         
  -2   1  14         92.86         87.21        77.83 o                         
  -1   1  14       1196.75       1259.77        86.60 o                         
   0   1  14         67.75         94.31        53.51 o                         
   1   1  14        991.13        966.03        40.68 o                         
   2   1  14          1.74         30.66        50.76 o                         
   3   1  14         41.23         55.91        57.98 o                         
   4   1  14         50.41        177.52        60.58 o                         
   5   1  14        404.65        317.43        41.10 o                         
   6   1  14         58.13        -40.50        40.50 o                         
   7   1  14        226.79        173.51        66.98 o                         
 -14   2  14         11.51         18.73        52.78 o                         
 -13   2  14         44.06         77.15        46.06 o                         
 -12   2  14        128.30        114.08        51.59 o                         
 -11   2  14          0.69         57.12        45.21 o                         
 -10   2  14       1313.79       1261.02        90.67 o                         
  -9   2  14        121.73        118.52        37.86 o                         
  -8   2  14         16.51         37.22        32.66 o                         
  -7   2  14        812.68        853.48        39.24 o                         
  -6   2  14       3944.26       3878.30       189.40 o                         
  -5   2  14        229.12        221.03        44.70 o                         
  -4   2  14       3738.50       3676.35       122.54 o                         
  -3   2  14       1634.71       1629.66        47.53 o                         
  -2   2  14         19.21         31.40        38.01 o                         
  -1   2  14         50.16         52.37        44.12 o                         
   0   2  14        158.12        209.15        36.71 o                         
   1   2  14         27.62         59.48        32.59 o                         
   2   2  14          4.35        167.34        63.65 o                         
   3   2  14        308.89        411.41        56.65 o                         
   4   2  14        263.59        295.58        51.85 o                         
   5   2  14          2.52         11.70        97.35 o                         
   6   2  14        142.10        353.12        57.36 o                         
 -13   3  14        211.09        175.87        55.38 o                         
 -12   3  14        150.33        109.12        49.54 o                         
 -11   3  14        109.55        120.80        61.29 o                         
 -10   3  14       1057.45       1011.02        62.86 o                         
  -9   3  14        839.30        827.04        44.35 o                         
  -8   3  14         52.51         69.43        33.89 o                         
  -7   3  14        990.69        930.01        42.20 o                         
  -6   3  14        174.86        239.02        62.34 o                         
  -5   3  14        473.79        506.14        39.19 o                         
  -4   3  14         47.00        -25.86        38.02 o                         
  -3   3  14        682.80        618.54        52.79 o                         
  -2   3  14        108.92        173.46        34.48 o                         
  -1   3  14        580.14        636.28        50.60 o                         
   0   3  14         25.25        109.32        40.04 o                         
   1   3  14        532.01        718.59        73.58 o                         
   2   3  14         16.57          8.67        41.63 o                         
   3   3  14          0.12        -36.46        36.46 o                         
   4   3  14        770.49        906.82        77.64 o                         
   5   3  14         16.11        -20.47        62.11 o                         
   6   3  14         45.64         26.33        87.47 o                         
 -13   4  14         28.54         27.95        81.73 o                         
 -12   4  14        512.57        572.71        66.00 o                         
 -11   4  14         43.63        170.60        86.25 o                         
 -10   4  14        330.33        424.98        52.74 o                         
  -9   4  14        306.27        215.62        46.62 o                         
  -8   4  14       1600.54       1771.09        86.01 o                         
  -7   4  14         35.09         -4.88        34.54 o                         
  -6   4  14        410.30        432.33        81.51 o                         
  -5   4  14        491.95        595.49        90.10 o                         
  -4   4  14        436.42        467.06        51.22 o                         
  -3   4  14        686.43        645.32        61.35 o                         
  -2   4  14        295.65        408.51        56.26 o                         
  -1   4  14        267.25        364.96        61.91 o                         
   0   4  14       1413.10       1248.06        67.84 o                         
   1   4  14        165.81          1.68        62.19 o                         
   2   4  14        108.52         69.28        48.14 o                         
   3   4  14         56.45         54.42        65.32 o                         
   4   4  14        189.88        150.70        86.95 o                         
   5   4  14         22.15        116.64        72.92 o                         
   6   4  14         86.82        -37.48        37.48 o                         
 -13   5  14          1.98          8.73        62.31 o                         
 -12   5  14         72.07         74.25        89.80 o                         
 -11   5  14        754.38        796.79        73.21 o                         
 -10   5  14        130.61         46.95        67.87 o                         
  -9   5  14        278.50        313.60        47.05 o                         
  -8   5  14        294.35        217.96        57.93 o                         
  -7   5  14       2971.73       2998.00       136.91 o                         
  -6   5  14          9.53         -8.03        51.23 o                         
  -5   5  14       1562.62       1715.21        84.23 o                         
  -4   5  14        178.40        189.74        41.40 o                         
  -3   5  14       1875.01       1862.09        85.13 o                         
  -2   5  14          4.88        -36.68        36.68 o                         
  -1   5  14        484.65        522.89        64.82 o                         
   0   5  14        477.81        579.97        62.38 o                         
   1   5  14          3.62         -5.55        36.58 o                         
   2   5  14         34.68         17.54        52.67 o                         
   3   5  14         52.66         57.47        45.09 o                         
   4   5  14        164.56        185.55        38.60 o                         
   5   5  14        130.70        146.92        99.70 o                         
   6   5  14          1.28        -53.86        55.03 o                         
 -12   6  14         33.23         48.31        85.65 o                         
 -11   6  14         15.51         26.09       170.76 o                         
 -10   6  14       1096.97        923.52       102.33 o                         
  -9   6  14         11.37         14.05        46.03 o                         
  -8   6  14        203.72        233.40        71.49 o                         
  -7   6  14        144.00        -22.77        60.75 o                         
  -6   6  14        195.60         40.47        52.05 o                         
  -5   6  14          6.12        -39.68        39.68 o                         
  -4   6  14       2997.76       3046.19       123.83 o                         
  -3   6  14        209.46        189.63        33.57 o                         
  -2   6  14       1665.49       1655.40        42.68 o                         
  -1   6  14          6.19        106.33        34.17 o                         
   0   6  14        142.28         63.32        39.40 o                         
   1   6  14         53.68         71.53        36.94 o                         
   2   6  14         15.43         -8.78        34.33 o                         
   3   6  14        674.36        736.19        88.15 o                         
   4   6  14         17.61        -17.60        35.15 o                         
   5   6  14         44.55        182.19        60.49 o                         
 -11   7  14         11.83        -48.38       240.71 o                         
 -10   7  14         71.65        101.38       210.56 o                         
  -9   7  14        307.65        261.21        53.88 o                         
  -8   7  14          4.24         35.80        53.29 o                         
  -7   7  14       1492.29       1551.10        88.36 o                         
  -6   7  14          6.00        -44.49        44.49 o                         
  -5   7  14        391.44        533.90        84.44 o                         
  -4   7  14        196.62        194.34        41.34 o                         
  -3   7  14         17.23          4.29        48.01 o                         
  -2   7  14        262.19        380.32        56.87 o                         
  -1   7  14        648.41        852.79        66.92 o                         
   0   7  14        625.11        712.07        57.29 o                         
   1   7  14        161.70        142.41        48.21 o                         
   2   7  14        917.41        891.45        93.55 o                         
   3   7  14        158.78        195.14        68.82 o                         
   4   7  14        272.29        302.22        59.29 o                         
 -11   8  14          8.12         84.00        61.43 o                         
 -10   8  14        386.12        437.70        56.29 o                         
  -9   8  14         84.58        -24.95        74.89 o                         
  -8   8  14        660.90        608.50       138.18 o                         
  -7   8  14          2.49         59.34        52.08 o                         
  -6   8  14         86.72         90.43        79.02 o                         
  -5   8  14          2.90        -19.21        49.17 o                         
  -4   8  14        911.33        845.37        52.88 o                         
  -3   8  14         15.77         76.09        36.84 o                         
  -2   8  14       2598.68       2278.06       114.82 o                         
  -1   8  14       1252.79       1200.26       102.63 o                         
   0   8  14         11.69         52.28        39.61 o                         
   1   8  14        646.71        616.95        35.75 o                         
   2   8  14        192.44        189.48        36.68 o                         
   3   8  14          5.39        -43.04        43.04 o                         
   4   8  14         19.82        -76.09       110.74 o                         
 -10   9  14          0.04         54.17        78.29 o                         
  -9   9  14         22.17         54.68        85.29 o                         
  -8   9  14         13.69        -79.41        79.41 o                         
  -7   9  14       1025.18        758.76       193.59 o                         
  -6   9  14          2.82        -43.56        50.98 o                         
  -5   9  14       1937.96       1820.61       160.46 o                         
  -4   9  14       1049.74        883.42       131.08 o                         
  -3   9  14        369.99        352.89        62.55 o                         
  -2   9  14         14.45         63.50        42.94 o                         
  -1   9  14       1373.63       1313.64        57.87 o                         
   0   9  14         15.82         -6.37        36.20 o                         
   1   9  14         36.35        -14.60        30.00 o                         
   2   9  14        561.02        570.09       129.73 o                         
   3   9  14         81.29        152.56        86.26 o                         
  -8  10  14        379.87        413.27        56.83 o                         
  -7  10  14        102.02        136.81        51.27 o                         
  -6  10  14        187.72        132.52        52.32 o                         
  -5  10  14          8.49         22.82        37.93 o                         
  -4  10  14       1194.16       1003.62        87.83 o                         
  -3  10  14        158.36         86.18        35.41 o                         
  -2  10  14        485.63        449.73        80.30 o                         
  -1  10  14         81.19        110.37        39.00 o                         
   0  10  14        371.21        269.90        50.07 o                         
   1  10  14        308.88        302.88        96.45 o                         
  -6  11  14        147.47        295.62       107.99 o                         
  -5  11  14        186.75        -21.74        46.02 o                         
  -4  11  14        672.80        489.34        75.84 o                         
  -3  11  14          6.57         18.46        38.76 o                         
  -2  11  14        836.88        756.02        61.97 o                         
  -1  11  14        274.62        246.98        79.81 o                         
 -13   0  15        178.08        113.40       111.77 o                         
 -11   0  15          0.89         57.90        60.38 o                         
  -9   0  15        242.91        279.15        61.45 o                         
  -7   0  15        716.96        766.26        64.59 o                         
  -5   0  15       1028.88       1118.43        67.77 o                         
  -3   0  15       3765.39       4462.49       111.11 o                         
  -1   0  15         99.54         45.58        67.28 o                         
   1   0  15       3070.05       3150.41        96.69 o                         
   3   0  15         60.25         13.98        62.09 o                         
   5   0  15        906.60        873.08       111.03 o                         
 -13   1  15         81.31          9.74        55.07 o                         
 -12   1  15        125.41         83.73        52.52 o                         
 -11   1  15          1.88         22.96        42.24 o                         
 -10   1  15        147.60         95.96        35.06 o                         
  -9   1  15         39.69         58.02        36.24 o                         
  -8   1  15        454.01        403.06        33.83 o                         
  -7   1  15         63.21         69.40        37.88 o                         
  -6   1  15         89.71         70.69        38.24 o                         
  -5   1  15        458.72        524.40        80.19 o                         
  -4   1  15         97.65         99.73        50.92 o                         
  -3   1  15         25.24        -37.48       119.29 o                         
  -2   1  15       7241.29       7197.71       283.73 o                         
  -1   1  15         34.47        -70.59        70.59 o                         
   0   1  15       1951.56       2175.81       113.78 o                         
   1   1  15        151.34        225.39        87.35 o                         
   2   1  15         33.57        112.47        53.49 o                         
   3   1  15        784.73        736.70        37.39 o                         
   4   1  15       4004.51       3868.48       135.66 o                         
   5   1  15         34.94         61.67        59.24 o                         
   6   1  15        243.76        274.61        65.34 o                         
 -13   2  15         16.90         47.94        53.47 o                         
 -12   2  15         37.14        119.92        46.47 o                         
 -11   2  15        107.30        101.89        47.85 o                         
 -10   2  15         62.35         14.79        42.14 o                         
  -9   2  15          0.22          3.86        35.85 o                         
  -8   2  15         55.36         53.93        47.93 o                         
  -7   2  15        189.01        273.30        39.52 o                         
  -6   2  15        293.08        335.33        41.07 o                         
  -5   2  15       1752.99       1535.74       200.46 o                         
  -4   2  15         25.29        128.15        41.56 o                         
  -3   2  15       1772.13       2010.58       114.97 o                         
  -2   2  15        251.83        130.75        41.41 o                         
  -1   2  15        551.85        650.88        38.71 o                         
   0   2  15       1251.98       1142.73        60.06 o                         
   1   2  15       6106.86       6250.11       109.28 o                         
   2   2  15         93.20        -14.91        66.86 o                         
   3   2  15       1920.83       1873.12        46.39 o                         
   4   2  15         94.44        125.58        58.12 o                         
   5   2  15        175.42        215.74        77.85 o                         
 -13   3  15         57.75        -20.77        57.10 o                         
 -12   3  15        207.04         68.16        50.13 o                         
 -11   3  15        141.54         81.14        53.27 o                         
 -10   3  15          0.07        -12.78        42.37 o                         
  -9   3  15         40.96         56.43        43.25 o                         
  -8   3  15        115.30        127.28        30.92 o                         
  -7   3  15        704.96        572.00        45.44 o                         
  -6   3  15        521.13        620.44        60.81 o                         
  -5   3  15        490.52        509.71        62.70 o                         
  -4   3  15        204.52        169.91        48.00 o                         
  -3   3  15        175.37        148.52        38.92 o                         
  -2   3  15       4563.31       4255.36       174.01 o                         
  -1   3  15          0.50         15.50        30.74 o                         
   0   3  15       1787.59       1801.37        78.87 o                         
   1   3  15         21.95        -49.67        76.84 o                         
   2   3  15        334.74        477.85        51.20 o                         
   3   3  15         44.31        -54.20        61.89 o                         
   4   3  15       1439.14       1496.40        45.09 o                         
   5   3  15          5.15        -34.40        34.40 o                         
 -13   4  15         44.31         25.59        57.42 o                         
 -12   4  15        122.96        329.87        86.96 o                         
 -11   4  15          1.61          3.96        90.07 o                         
 -10   4  15         10.77        -32.12        52.00 o                         
  -9   4  15          0.09         -7.48        42.89 o                         
  -8   4  15       1097.67       1135.86        62.88 o                         
  -7   4  15         25.31         49.86        41.28 o                         
  -6   4  15          5.48        -52.46        52.46 o                         
  -5   4  15       1538.47       1530.33        67.83 o                         
  -4   4  15        632.64        663.61        49.73 o                         
  -3   4  15         17.43         35.79        37.37 o                         
  -2   4  15        184.64        288.72        88.06 o                         
  -1   4  15       1293.62       1283.58        86.55 o                         
   0   4  15        431.92        472.99        51.13 o                         
   1   4  15       1386.07       1482.34        85.54 o                         
   2   4  15         54.29        -36.99        65.78 o                         
   3   4  15       2637.20       2382.33       132.79 o                         
   4   4  15        466.72        546.11        66.63 o                         
   5   4  15        269.78        517.59       155.52 o                         
 -12   5  15         55.27         14.76       119.94 o                         
 -11   5  15         72.74         43.19        89.20 o                         
 -10   5  15        429.36        208.59        59.97 o                         
  -9   5  15        335.35        612.87       117.57 o                         
  -8   5  15        332.88        369.35        47.55 o                         
  -7   5  15         15.96        -57.17        57.17 o                         
  -6   5  15        196.63        162.89        61.81 o                         
  -5   5  15        346.46        433.08        39.47 o                         
  -4   5  15       2017.69       1957.25       105.90 o                         
  -3   5  15        162.28        157.93        61.47 o                         
  -2   5  15       2031.57       1938.76        41.59 o                         
  -1   5  15          0.50        -31.32        75.34 o                         
   0   5  15        702.11        775.87        39.29 o                         
   1   5  15        233.46        188.81        86.99 o                         
   2   5  15       1635.19       1756.03        80.45 o                         
   3   5  15        199.99        229.58        70.73 o                         
   4   5  15        454.91        537.13        81.79 o                         
 -11   6  15         17.56        140.95        76.48 o                         
 -10   6  15         26.54          5.15        59.39 o                         
  -9   6  15        190.86        102.19        61.03 o                         
  -8   6  15        169.01        117.54        54.65 o                         
  -7   6  15          2.86         72.52        60.16 o                         
  -6   6  15        116.31         66.23        49.58 o                         
  -5   6  15        160.19        111.98        61.39 o                         
  -4   6  15          3.12         64.10        38.57 o                         
  -3   6  15        244.36        419.56        44.04 o                         
  -2   6  15         10.42        -51.03        51.03 o                         
  -1   6  15       1984.89       1985.17        95.44 o                         
   0   6  15        305.35        316.63        66.32 o                         
   1   6  15       2001.87       1921.87       118.91 o                         
   2   6  15          1.13         19.31        49.17 o                         
   3   6  15       1865.46       1895.75       180.23 o                         
   4   6  15         50.74         92.97       105.66 o                         
 -11   7  15        227.21        206.71        68.14 o                         
 -10   7  15         95.04        234.06       179.37 o                         
  -9   7  15        214.20        371.96       137.83 o                         
  -8   7  15          0.38        -45.58        45.58 o                         
  -7   7  15          1.58         47.17        65.57 o                         
  -6   7  15          5.13          2.65        50.40 o                         
  -5   7  15        594.06        611.70        41.03 o                         
  -4   7  15       1956.66       1860.77        65.15 o                         
  -3   7  15         74.70        168.65        72.45 o                         
  -2   7  15         32.12         32.21        40.51 o                         
  -1   7  15        623.46        678.56        41.32 o                         
   0   7  15        822.55        824.23        62.32 o                         
   1   7  15        268.11        454.98        61.47 o                         
   2   7  15       1039.52        896.59        52.79 o                         
   3   7  15         22.13         33.13        71.22 o                         
 -10   8  15          8.10        -43.11       137.45 o                         
  -9   8  15        346.16        352.79        54.68 o                         
  -8   8  15        386.37        654.16       270.07 o                         
  -7   8  15        162.97        260.86       193.05 o                         
  -6   8  15        177.81        259.51        81.43 o                         
  -5   8  15        854.61        871.04        68.23 o                         
  -4   8  15         36.37         70.00        40.69 o                         
  -3   8  15        401.61        340.50        76.83 o                         
  -2   8  15         71.69         65.10        48.14 o                         
  -1   8  15       1097.00       1035.23        95.29 o                         
   0   8  15         36.38         -5.09        42.02 o                         
   1   8  15        387.42        652.57       116.15 o                         
   2   8  15        206.24        297.75       106.99 o                         
  -9   9  15         61.00        217.47       110.32 o                         
  -8   9  15        298.91        394.23        56.40 o                         
  -7   9  15         58.60         61.28        47.47 o                         
  -6   9  15         68.69         57.36        37.91 o                         
  -5   9  15         22.03         73.90        50.36 o                         
  -4   9  15          7.39        102.13        38.67 o                         
  -3   9  15         31.73         20.55        50.80 o                         
  -2   9  15         14.14         29.43        51.30 o                         
  -1   9  15        610.73        624.77        60.26 o                         
   0   9  15        869.21        901.64        96.80 o                         
   1   9  15         22.37        -29.16        39.55 o                         
  -7  10  15         61.62        -65.48        67.66 o                         
  -6  10  15        203.21        325.51       130.06 o                         
  -5  10  15         82.35        280.39       128.69 o                         
  -4  10  15        110.71         81.51        46.04 o                         
  -3  10  15        708.97        652.51        75.40 o                         
  -2  10  15        266.78        194.42        41.02 o                         
  -1  10  15        212.74        259.71        49.39 o                         
 -12   0  16        579.74        467.43        56.85 o                         
 -10   0  16        318.68        350.63       132.86 o                         
  -8   0  16       2197.48       2235.34       112.65 o                         
  -6   0  16        934.70        934.02       132.05 o                         
  -4   0  16          7.93         47.98        66.84 o                         
  -2   0  16        434.00        706.04        98.90 o                         
   0   0  16        629.75        592.37        49.78 o                         
   2   0  16       3587.86       3723.35       163.47 o                         
   4   0  16        259.27         90.06        85.25 o                         
 -13   1  16        168.21        135.14        53.29 o                         
 -12   1  16          0.06         -1.93        42.20 o                         
 -11   1  16        267.65        167.73        48.64 o                         
 -10   1  16          2.63         35.81        35.65 o                         
  -9   1  16       1356.00       1287.24        53.83 o                         
  -8   1  16        286.23        294.01        34.96 o                         
  -7   1  16        396.43        414.06        58.44 o                         
  -6   1  16        426.12        312.56        60.80 o                         
  -5   1  16        537.06        603.38        71.90 o                         
  -4   1  16         58.33         38.66        39.77 o                         
  -3   1  16        152.00         94.70        54.01 o                         
  -2   1  16          1.21        123.88        43.55 o                         
  -1   1  16        157.69        250.99        41.28 o                         
   0   1  16          3.20         43.93       133.15 o                         
   1   1  16        661.43        786.76        70.07 o                         
   2   1  16         37.74         -7.78        37.01 o                         
   3   1  16        437.96        476.83        61.43 o                         
   4   1  16         48.83        -31.18        31.18 o                         
 -12   2  16        209.23        191.20        50.72 o                         
 -11   2  16          6.42         -6.28        36.88 o                         
 -10   2  16         43.47        -11.48        38.39 o                         
  -9   2  16        455.67        477.21        37.40 o                         
  -8   2  16       1631.97       1604.34        70.78 o                         
  -7   2  16        132.25         31.23        49.80 o                         
  -6   2  16        429.49        495.92        41.37 o                         
  -5   2  16        328.98        337.83        56.16 o                         
  -4   2  16        200.85        161.41        41.82 o                         
  -3   2  16         61.82          1.69        41.80 o                         
  -2   2  16         63.37        130.22        71.97 o                         
  -1   2  16          0.94        -37.30        39.45 o                         
   0   2  16        189.41         86.87        65.86 o                         
   1   2  16        102.46        159.48        41.20 o                         
   2   2  16        387.10        507.77        44.03 o                         
   3   2  16         31.66         65.50        59.85 o                         
   4   2  16        747.23        734.59        68.21 o                         
 -12   3  16          2.83         70.11        68.46 o                         
 -11   3  16        381.65        277.89        58.42 o                         
 -10   3  16        110.88         -8.00        38.77 o                         
  -9   3  16        191.90        167.78        48.45 o                         
  -8   3  16        268.88        214.29        45.47 o                         
  -7   3  16        366.60        404.11        43.60 o                         
  -6   3  16         70.53         65.41        43.19 o                         
  -5   3  16         52.85        -30.95        44.95 o                         
  -4   3  16        199.51         38.43        94.71 o                         
  -3   3  16        531.45        646.82        50.51 o                         
  -2   3  16         33.70         34.91        36.52 o                         
  -1   3  16          9.93         -0.26        47.00 o                         
   0   3  16        345.39        384.28        92.02 o                         
   1   3  16        350.81        505.01        52.33 o                         
   2   3  16        374.43        507.62        68.41 o                         
   3   3  16         97.59        242.02        78.18 o                         
   4   3  16          1.43         65.43        40.11 o                         
 -12   4  16        480.65        423.54       302.42 o                         
 -11   4  16         14.06         -7.80        81.07 o                         
 -10   4  16        945.65        859.23        68.63 o                         
  -9   4  16        173.77        166.38        36.54 o                         
  -8   4  16          8.58         25.33        33.77 o                         
  -7   4  16         80.82        -43.89        43.89 o                         
  -6   4  16       1355.16       1345.62        60.31 o                         
  -5   4  16        976.62        990.57        59.40 o                         
  -4   4  16         38.02        -44.86        44.86 o                         
  -3   4  16        906.96        912.06       105.69 o                         
  -2   4  16          2.88        -10.16        36.91 o                         
  -1   4  16         43.62        180.71        82.96 o                         
   0   4  16         12.27        -11.80        38.84 o                         
   1   4  16          1.90         30.75        40.75 o                         
   2   4  16        141.57         45.98        31.11 o                         
   3   4  16         76.53        -46.97        50.49 o                         
   4   4  16        409.46        194.39        45.55 o                         
 -11   5  16        286.11        247.19        74.91 o                         
 -10   5  16         63.19        216.79        77.59 o                         
  -9   5  16        148.91         71.06        44.77 o                         
  -8   5  16        210.95        189.20        38.54 o                         
  -7   5  16        819.24        711.09        58.65 o                         
  -6   5  16        266.69        307.42        56.28 o                         
  -5   5  16        472.40        509.93        45.75 o                         
  -4   5  16         11.21         88.84        56.50 o                         
  -3   5  16         57.56         96.06        67.89 o                         
  -2   5  16        442.87        501.93        65.64 o                         
  -1   5  16        172.94        136.25        67.81 o                         
   0   5  16        229.91        290.15        50.80 o                         
   1   5  16        159.71        199.40        77.30 o                         
   2   5  16          4.17         -4.88        80.69 o                         
   3   5  16        120.35        330.82        61.01 o                         
 -11   6  16        149.91        -70.34        70.34 o                         
 -10   6  16        264.50        205.61        67.57 o                         
  -9   6  16         14.79        -32.32        44.73 o                         
  -8   6  16          7.64        127.27        73.32 o                         
  -7   6  16         43.93         89.49        40.38 o                         
  -6   6  16        328.89        416.55       143.71 o                         
  -5   6  16         84.63         59.13        56.69 o                         
  -4   6  16        311.93        355.27        77.36 o                         
  -3   6  16        158.80        122.01        38.74 o                         
  -2   6  16        293.46        285.26        43.04 o                         
  -1   6  16         83.42        131.87        37.37 o                         
   0   6  16         11.18         71.45        41.40 o                         
   1   6  16        142.11        158.23        41.04 o                         
   2   6  16          3.03        100.27       101.34 o                         
   3   6  16          3.16        -66.18        87.57 o                         
 -10   7  16          2.21        -16.11       101.90 o                         
  -9   7  16        312.60        137.05       100.75 o                         
  -8   7  16        192.49        102.47        54.88 o                         
  -7   7  16        208.45        188.78        80.13 o                         
  -6   7  16         18.03        149.02        61.18 o                         
  -5   7  16        190.89        150.37       100.48 o                         
  -4   7  16       1136.56        997.72        51.00 o                         
  -3   7  16         15.25         43.28        39.79 o                         
  -2   7  16        164.09        135.97        60.08 o                         
  -1   7  16         93.90        -15.38        39.88 o                         
   0   7  16        370.69        258.72        61.16 o                         
   1   7  16        142.24         75.19        66.79 o                         
   2   7  16         62.58        -13.31        81.68 o                         
  -9   8  16         22.11        149.74       125.48 o                         
  -8   8  16        247.15        129.72        77.51 o                         
  -7   8  16         83.19        238.14        62.06 o                         
  -6   8  16        167.83        103.15        61.46 o                         
  -5   8  16       1024.83        915.22        92.85 o                         
  -4   8  16        465.73        476.99        72.88 o                         
  -3   8  16        509.29        594.14        34.32 o                         
  -2   8  16          4.30        163.81        90.63 o                         
  -1   8  16        387.41        398.65        40.59 o                         
   0   8  16         15.69        -44.38        44.38 o                         
   1   8  16        368.86        296.13        72.15 o                         
  -7   9  16         93.24         54.90        48.10 o                         
  -6   9  16        563.82        563.88       103.95 o                         
  -5   9  16        814.47        536.65        99.30 o                         
  -4   9  16        216.06        214.71        48.27 o                         
  -3   9  16        182.88        243.66        61.08 o                         
  -2   9  16        145.65        281.84       124.59 o                         
  -1   9  16          1.03         36.67        44.48 o                         
 -11   0  17        155.02         -3.70        57.57 o                         
  -9   0  17         23.98         26.86        43.83 o                         
  -7   0  17       1816.42       1724.87       385.84 o                         
  -5   0  17        793.53        993.34       227.08 o                         
  -3   0  17         49.20         19.30        76.87 o                         
  -1   0  17        150.55         35.64        72.43 o                         
   1   0  17       1332.11       1301.77        65.88 o                         
   3   0  17       1403.87       1596.33       245.08 o                         
 -12   1  17         13.98        -28.94        41.28 o                         
 -11   1  17        162.21        128.08        39.72 o                         
 -10   1  17        273.34        212.24        37.73 o                         
  -9   1  17         70.39         34.72        34.17 o                         
  -8   1  17         14.07          0.34        39.49 o                         
  -7   1  17         24.23        191.27        78.79 o                         
  -6   1  17        568.22        657.50        53.14 o                         
  -5   1  17        464.31        568.87        73.12 o                         
  -4   1  17       3226.36       3001.37       249.51 o                         
  -3   1  17        180.40        228.35        78.21 o                         
  -2   1  17       3098.80       3176.82        69.23 o                         
  -1   1  17         30.68        102.75        75.42 o                         
   0   1  17        262.94        455.17        44.91 o                         
   1   1  17       1149.53       1060.36        44.60 o                         
   2   1  17       1042.63       1005.49        44.17 o                         
   3   1  17         15.47         59.83       100.44 o                         
 -12   2  17          0.09         19.07        46.34 o                         
 -11   2  17         73.47         64.73        35.73 o                         
 -10   2  17        221.14        136.11        37.16 o                         
  -9   2  17       1188.86       1186.51        59.56 o                         
  -8   2  17          0.07        -31.51        37.40 o                         
  -7   2  17        348.84        391.84        39.32 o                         
  -6   2  17         25.83         34.13        43.46 o                         
  -5   2  17        968.68       1026.55        45.98 o                         
  -4   2  17        520.86        669.55        97.09 o                         
  -3   2  17        890.15        907.30        92.89 o                         
  -2   2  17          6.84         57.04        51.54 o                         
  -1   2  17       1699.55       1729.43        84.66 o                         
   0   2  17        147.98        236.03        94.21 o                         
   1   2  17       2050.09       2080.18       140.11 o                         
   2   2  17          1.41        285.00       137.12 o                         
   3   2  17        444.65        494.87        46.42 o                         
 -11   3  17        229.04        162.63        41.52 o                         
 -10   3  17         11.57         53.08        32.42 o                         
  -9   3  17        510.11        559.99        34.30 o                         
  -8   3  17       1000.31        874.28        39.48 o                         
  -7   3  17        120.90         59.16        50.82 o                         
  -6   3  17        155.24        132.61        42.58 o                         
  -5   3  17          5.22         22.86        58.75 o                         
  -4   3  17       3479.31       3382.89        65.35 o                         
  -3   3  17          9.23         50.90        49.73 o                         
  -2   3  17       1042.67       1155.12       118.41 o                         
  -1   3  17        157.93        218.66        47.84 o                         
   0   3  17        320.43        379.49        99.90 o                         
   1   3  17        532.71        566.75       201.39 o                         
   2   3  17        633.57        874.82       127.11 o                         
   3   3  17          2.88        -67.53        67.53 o                         
 -11   4  17          1.04         -5.56        47.52 o                         
 -10   4  17         45.42         28.24        38.28 o                         
  -9   4  17          4.37        -28.59        38.20 o                         
  -8   4  17         34.66         19.91        45.47 o                         
  -7   4  17        538.82        498.09       107.60 o                         
  -6   4  17         36.34         95.17        52.27 o                         
  -5   4  17       1543.36       1624.34       128.47 o                         
  -4   4  17         47.13        134.58        91.76 o                         
  -3   4  17       1406.36       1332.29       111.37 o                         
  -2   4  17        230.41        167.89        49.34 o                         
  -1   4  17       1831.81       1759.24        65.03 o                         
   0   4  17         71.81        144.51        89.97 o                         
   1   4  17        554.54        701.13        67.02 o                         
   2   4  17         46.20        161.24        68.44 o                         
 -10   5  17        156.75        120.97       101.16 o                         
  -9   5  17         37.25         41.82        39.84 o                         
  -8   5  17        739.63        687.37        42.08 o                         
  -7   5  17        374.60        520.66        43.63 o                         
  -6   5  17         67.38         24.69        46.68 o                         
  -5   5  17          2.14          4.17        51.15 o                         
  -4   5  17        430.87        508.14        40.43 o                         
  -3   5  17         34.23        -40.18        40.18 o                         
  -2   5  17        889.77        908.35        57.79 o                         
  -1   5  17        334.43        306.94        78.86 o                         
   0   5  17       1072.33        873.41        45.06 o                         
   1   5  17        390.24        482.84        52.24 o                         
   2   5  17        227.69         73.81        81.17 o                         
 -10   6  17        119.86        144.46        58.56 o                         
  -9   6  17         28.93         43.14        48.63 o                         
  -8   6  17          0.34        -43.08        43.08 o                         
  -7   6  17        428.68        535.34        45.17 o                         
  -6   6  17         86.53        -47.83        47.83 o                         
  -5   6  17        856.57        912.66       107.15 o                         
  -4   6  17         51.99        127.76        78.22 o                         
  -3   6  17        385.71        436.41        96.78 o                         
  -2   6  17         89.80        -35.71        35.71 o                         
  -1   6  17       2165.61       2057.44       120.83 o                         
   0   6  17         59.07         40.06        38.89 o                         
   1   6  17       1158.20       1079.68        87.65 o                         
  -8   7  17        207.35        116.70        89.78 o                         
  -7   7  17         91.47        137.11        60.06 o                         
  -6   7  17        569.75        513.78        47.85 o                         
  -5   7  17        318.09        121.44        40.86 o                         
  -4   7  17        224.79         74.88        56.64 o                         
  -3   7  17         31.02        -13.98        34.25 o                         
  -2   7  17        653.63        837.57       108.07 o                         
  -1   7  17        125.83        228.56       134.10 o                         
   0   7  17        248.50        209.90        43.52 o                         
  -7   8  17       1061.02       1044.53        53.39 o                         
  -6   8  17          1.61         47.05        38.49 o                         
  -5   8  17        134.81        106.22        81.06 o                         
  -4   8  17        126.44         49.67        47.94 o                         
  -3   8  17        740.95        739.56        87.77 o                         
  -2   8  17         18.99         32.84        67.91 o                         
 -10   0  18        390.64        419.65        79.48 o                         
  -8   0  18         38.66         77.45        68.01 o                         
  -6   0  18        335.54        440.02       140.17 o                         
  -4   0  18         66.51        -43.62        84.40 o                         
  -2   0  18        227.69        111.95        58.93 o                         
   0   0  18       4335.24       4074.53       125.18 o                         
   2   0  18        220.31        274.22       156.32 o                         
 -11   1  18        341.90        280.67        38.84 o                         
 -10   1  18          8.54        -22.04        34.82 o                         
  -9   1  18        262.98        188.86        47.04 o                         
  -8   1  18         32.83        138.53        35.87 o                         
  -7   1  18          8.15         53.98        36.08 o                         
  -6   1  18        123.19         61.24        64.74 o                         
  -5   1  18         84.94         63.40        63.38 o                         
  -4   1  18         10.61         52.13        40.12 o                         
  -3   1  18          7.58        -25.32        36.95 o                         
  -2   1  18         47.46         91.29        50.86 o                         
  -1   1  18       1218.27       1092.13       120.31 o                         
   0   1  18         23.30         11.18        40.61 o                         
   1   1  18        682.35        677.38       161.43 o                         
   2   1  18          7.75        309.97        76.99 o                         
 -11   2  18         10.16         99.42        47.45 o                         
 -10   2  18        274.41        143.97        47.36 o                         
  -9   2  18        412.14        390.24        32.79 o                         
  -8   2  18        194.96        153.16        35.20 o                         
  -7   2  18         18.40        -35.09        35.09 o                         
  -6   2  18          3.15        -14.67        49.01 o                         
  -5   2  18          5.38          4.15        65.18 o                         
  -4   2  18          2.82        -43.93        43.93 o                         
  -3   2  18        182.93        276.23        67.77 o                         
  -2   2  18         32.43        -36.82        53.67 o                         
  -1   2  18         22.64         97.66        45.58 o                         
   0   2  18        409.28        683.72       144.84 o                         
   1   2  18         72.43         83.68        45.08 o                         
   2   2  18       1080.32       1037.29        92.58 o                         
 -10   3  18        584.19        391.18        57.63 o                         
  -9   3  18        415.20        397.45        34.88 o                         
  -8   3  18         31.65        -14.52        30.91 o                         
  -7   3  18         20.45         30.40        46.06 o                         
  -6   3  18          0.93        -37.06        50.14 o                         
  -5   3  18        115.30        131.97        41.13 o                         
  -4   3  18          1.54        -40.79        40.79 o                         
  -3   3  18        238.21        343.59        98.49 o                         
  -2   3  18         44.28        -42.48        42.48 o                         
  -1   3  18        222.33         91.95        40.71 o                         
   0   3  18        234.16        195.29        94.83 o                         
   1   3  18        115.93        127.68        51.70 o                         
 -10   4  18         49.51        112.76        41.57 o                         
  -9   4  18          1.13         46.55        41.05 o                         
  -8   4  18         26.39        -15.63        35.21 o                         
  -7   4  18         32.12         19.57        44.17 o                         
  -6   4  18          8.91        -11.10        48.11 o                         
  -5   4  18        361.31        273.23        91.59 o                         
  -4   4  18         17.68        -40.50        40.50 o                         
  -3   4  18        238.20        113.94        41.15 o                         
  -2   4  18         96.58        214.48        75.47 o                         
  -1   4  18          0.78        -93.65        93.65 o                         
   0   4  18        783.22        761.51       137.63 o                         
   1   4  18         80.88         22.81        64.09 o                         
  -9   5  18        238.61        373.11        81.55 o                         
  -8   5  18         39.82         18.27        42.13 o                         
  -7   5  18        129.81        104.28        49.40 o                         
  -6   5  18        377.98        484.13        98.85 o                         
  -5   5  18          5.16         51.29        68.20 o                         
  -4   5  18         99.00         94.72        51.67 o                         
  -3   5  18        110.00        -45.03       147.66 o                         
  -2   5  18         14.42        351.80       178.81 o                         
  -1   5  18        145.58        150.61        62.55 o                         
   0   5  18         16.44         22.10        58.29 o                         
  -8   6  18        105.63         57.53        43.22 o                         
  -7   6  18        118.61        112.39        44.38 o                         
  -6   6  18         73.19         29.36        65.87 o                         
  -5   6  18         22.10         84.92        61.66 o                         
  -4   6  18         61.11         99.91        44.93 o                         
  -3   6  18        215.25        168.71        43.41 o                         
  -2   6  18         46.07          4.87        66.17 o                         
  -1   6  18         84.95        -30.55        69.06 o                         
  -6   7  18        552.87        542.82        56.38 o                         
  -5   7  18        235.54        203.66        52.46 o                         
  -4   7  18          4.60        254.23       100.43 o                         
  -3   7  18         31.52         39.92        65.35 o                         
  -9   0  19        128.71        105.48       113.99 o                         
  -7   0  19         83.67        204.14        77.91 o                         
  -5   0  19        756.74        703.00       100.64 o                         
  -3   0  19       1198.17       1111.41       222.50 o                         
  -1   0  19        397.74        343.89        93.99 o                         
  -9   1  19         66.12        -17.91        33.57 o                         
  -8   1  19        397.42        331.80        67.74 o                         
  -7   1  19         12.98         39.23        55.50 o                         
  -6   1  19        984.74        992.10       144.92 o                         
  -5   1  19          1.34        -51.94        51.94 o                         
  -4   1  19        418.04        363.73        44.72 o                         
  -3   1  19         17.50          4.26        42.37 o                         
  -2   1  19        668.91        814.48       121.78 o                         
  -1   1  19        549.51        615.51        72.69 o                         
   0   1  19        431.58        651.12       220.07 o                         
  -9   2  19        195.66        157.89        37.21 o                         
  -8   2  19          3.17         78.80        57.69 o                         
  -7   2  19        404.89        286.40        58.82 o                         
  -6   2  19         37.48         48.59        40.55 o                         
  -5   2  19        794.13        832.12       103.06 o                         
  -4   2  19          1.44        -59.73        59.73 o                         
  -3   2  19        144.70        349.68       104.25 o
[truncated: 2,836 more chars]
